# Supplementary material for: Drosophila Nanos acts as a molecular clamp that modulates the RNA-binding and repression activities of Pumilio
Source: eLife. 2016 Aug 2;5:e17096. doi: 10.7554/eLife.17096 (PMC4995099; doi:10.7554/eLife.17096)
Supplement: Figure 7—source data 2. — SEQRS sequences for Pum and Nos-Pum ternary complex and statistical analysis of motif enrichment in target mRNA 3´UTRs. (A) 20-mer sequences corresponding to the random region of the SEQRS library are reported for two replicates designated as A or B. (B) Top 100 enriched sequences for Pum and Nos-Pum complex. (C) Motif enrichment data and statistics for Pumilio target mRNAs from Drosophila embryos and adults based on Gerber et al, 2006. Sequences were obtained following five rounds of selection. DOI: http://dx.doi.org/10.7554/eLife.17096.026 [file elife-17096-fig7-data2.xlsx]

## Sheet: A) Raw Data for SEQRS Analysis
Figure 7-source data A) Related to Figure 7 - source data.
Raw data for SEQRS analysis. 20-mer sequences corresponding to the random region of the SEQRS library are reported for two replicates designated as A or B. Sequences were obtained following five rounds of selection.
Pum A	Pum B	Pum Nos Complex A	Pum Nos Complex B	R7 mutant A	R7 mutant B	blank control
ACTGCCTGCTCAGGTTACCA	AGGATTCTCCAGTTAGGGGG	TAATGTATGCCCACTCTCAC	TACAAATTGATCTTGCTTAT	AATGCGTTCGTTCACTCGTC	CCGATACCCCCACACCGCTC	TCTTTACCCGTCGTTTCGGC
TATATAACCAATCGCCCAAC	TATATTTAAACCCCACGCCC	TAAAGACTGCCATATCAGTA	TTGTATATACTTAGAGGTGC	TACTGTTGACGAAGTGCCGG	TATTGTATGTCCACTGGGGA	CTTTTGAACAGTCAACGAGG
TATGTATAGTAGACTAGTAG	TATAGATCCTCACTCACCCC	AATAGAAAGAGCCTTTGGAC	GAACGTAACATTATACGATA	TATGGTATGCCCACCATTTG	ATCCAAAGACTATTCCCAGA	TCGCTTGCCCTAACTCTGAG
TACATATGTGGTGTTGAGGG	AATATGGGTAACCGCGTGTA	TACACTCTCCCCTCCTGTAC	AATAGTGTATGATGACATCG	CGTACAATAACCGGGGGGGT	TGCGCAAGACAACTACCCCA	CCGCTGTACATACATTGATG
TTATATAACGGTAAACCCGA	CGCTCAGACATCCTATGTAC	CCCCAATTCTTCCGATGTTT	AACACTCTTATTAACTGCTT	AGAATGCAACGAGGTTCACT	ATTCCACGTCTGGGACTCCA	ATCTGTAATCTTCTGACCAT
TACAGATGTAAACTTGGGTC	AATAGAGGCCTACCTGTCGC	TATATGAGTCTAAATAAAGC	TAAATATACGTCCAAGCCGA	TCACAGAGTACTCAACACAC	ATACGAGTTCCACTTTACAC	GTCCGGCCTGCATTTGGTCG
TTGTCAGTTGTAATATAGTA	TCAAAGGGTGGCATCTTGTA	GTGCGAGATAATCAATGTAG	AATAACTTGGCTCAGCGAAC	ACGTCTCCCAATTGAGCACC	CATACGACAAGGTCAGAGGG	TGCAATATGCTCCGCCCCTC
TAAATAATGTAAGCTGGGTA	TAGTTAAATAGATGCCTGTG	CCCATGCACATTATAGGCCG	ACCGGTTTGATTGCACCTTT	GGATTAGGGTGAATAGGACA	GCCAGGGTAGATTCCTGCTA	TGCCCCTCCTAGCTCACGCC
TCCTGCCACATAATAAGTAC	CAGTATAAGAATATGTATGG	AGAAATATGTAATACTTGTA	TAATAATTAAAGCGCCGGTG	CATGCTTTAAGCCTACCACA	GGTGCGCTCGGCAGACGATG	AATGTTCTAGCGTCTGGGTG
TAAACGATATACCCATCTCC	TAAATAGATCCGCACATCTA	CACTGGTTCTAGTTTCGCCC	GTCACGAATGTAATTAAGGG	GGGAAGTTGGAAGGGTGCTG	TTCTGTCCCCGGTTTTTTCG	AGAAATTGACGAGTCTGTTC
TAGAAAGGGAAATAGTGGTC	TAAAACAACCCGAGACTGTA	ATAGGTGTAAGCATATGTAT	AAATGTATCATATGTACCTT	GTCTAGGTGATACGCACACC	AAGCCCGTTAGGCACGGTGA	TCCTACGGTCGCCGCTCTCA
CCGGTTGTAAATACGCGTCT	TCATGATGTAAGAAGTCCCG	TATAATTGTCTTACCCCGAC	ACGCACTGTAAAGATATGTA	AATCGCGCCAGCACTACTTC	GTGAATCTAGGGCCTTGGGC	TGAGTTCAGGGCATCGGACT
CATGGTAAATAATGTAAATC	TGTATATTAACGGGCCATCG	ACGTGTACGAAACTTTTGGC	TGAATTAATACTTGCTGTGT	AGACACCATATCGCCTTTCC	CCGTCTTGTCACCCGTCTGG	TGTGCGACAGATCCTGAGGG
AATGTAAATACTAGCACGTC	TATGTAAAAACGTCCACCCC	CGTATCAAGTTGTACATGTA	TAGTGTCAATATGATCGTCG	ACGGACAGGGCAGGTTGCAG	ATGTCCTGTATGTCGAGCCG	AACTGTATTTTGCGTGAGCC
CACCCCCTACGGCATCGCAC	ACAACACTCAATACCATCTG	CCCGAGTGTAAAATGTGAAT	TGATCCCCGCGTAGGACCAA	CCCCGTAGGCCGGCGTTCAC	GGAGAAGGGTGGAGCTCGGT	TCTAACAGACAAGGGCAGGT
TACATACCTCATGTCACATG	TATATGTAATTGCTTCCACA	TAAAATGAAAACAAGTATAT	GGTGACCGGCGCATGGGCTA	TGGGAAGCCTCTACTCGTGC	CTTGCACTCCCGCCTAGGCC	TATGCGCACCCCTAACCGAC
TGTAATAAAAGACCGCCCTG	AATATGTTCAAAGGAGCGCG	AATAACATGTACTAATCCCG	TTTACCTATCTCCATTGGAC	CCGCTCAACGCTTTCCCTAC	TGATAGGACACTCCTCCCTC	AACCGCGCCGATGCAACGTC
TAACAAACCTTGAACGCGGA	TAAATAGGCGCATTGTGGGG	TAAATTTTACCCCCCCGCCG	TTGGTGCACGACGTACGCTG	GATGCTCACTACCTGCTCAC	TACTAATACAGGATGCTTAC	AGGAGTTCGGTCATTACATG
TATATACTGTGATATAGCTA	TAGATAATCCCGTGCTCGAG	TCCGTGTAAATAAGTTATGA	TCCTTGCAAGTAGACTGTAT	TCACCTCACCCAATCGGATG	GATAATTGCCCGCTGACCTC	GGACAAAGTGCTCACCAGGA
TAACGTGTAAATAGTCCTCT	TAAATATGGAAGCCCTATAC	AACCGTTTGTAAAGTGTCTG	TATAACCAATTGACATCGTC	ATCTCTGACTAATAATGATC	AAACACCCTGCAGGGCAAGG	CCATTATTGCACCCAGAAGG
AATAATAAACCGAGCACAAC	TACACTAATAAACATGTAAT	AATACATACGACCTACTACG	TTGAATAGATTGCAATGTAA	CAACAGGAGCGTCCTGGGCG	GAAATCACTCATTTAGCGCA	CGACAACAGTCCACGTGTGC
TAAAGACACCTTAGACTGCT	TATATAAACCAATGCTTGCA	TATAGATGGGTTGAGGGACA	TCCTTCTGACCACTACGCTG	CACCCGGGGCGTCACGTATC	TAATGTCGTGTCTTGCCACA	CCAGGAACTCGCTCATTCTT
TATATTACGTTACATGCACG	GGATATGTAAATAACTCCGG	CCTAAGTAGCATCCTAGTAC	TAATAATGTAAGTAATGATT	GTCTTGATCAAACCCCTGTC	AGAGTACCGCTGCCACTGCT	GCGCACGTCCTGCAACCGCC
CCCCACTGACCGCATCCATA	AGACATTCTGTAAATATTGA	TGGCTCTTGCCATATTGTAG	TTAGTAAGTGTTACGACCCG	TATAACAAATTAATTTCCAG	ATTCATGGCATGCTCACTTA	AGGAGTTGCGCGTCTATCCC
TATAAATAAGACGCTGTCAA	TACATAACGTTGTCTAAGCA	TACATGAAAAACCGTTGTGT	ATGCTTGGAGCCCTCTGTGC	TACGCAGTCGCCACCACCTC	TAGAAGAAACCTACCTCGAC	AATCACTACAGAACAACTTT
GTCGGATATATCGATGGTTG	CATTGATTCCGCTACCACTA	CGCTGTGGCGATGTATATTA	TATTATAATGTAGCGTAGGA	GGTGACGCCCTTTTGTGGCG	ACTTGCGATACTATTTGTGC	ACGGTGAGGTTGTGTTCGAA
TATATGTAAGCGAGAAGCTC	TATCTGTATGTCTCTCACCA	TTTAATATTGCCCACCTGAC	TANNGATTNNTNANCCNNNA	ACAAGAAGAGCACTGCCATG	AGTTTTCCGATGTCATATCG	TCTCGCATGCAACCACTAAC
TGTAATATAATTCCGGTCCT	TATAGAACCTGCTCCGGTCC	GAATAAGGTCTACGGGGGTT	TAGAAGGGGAGTCCGGGCCG	CAGTTACTCCCTATCCGACA	ATGTGTCCTGCGTCTTACAC	TTAGTGAACTAGGGAGATAC
TAAATAGACGGGAAGCCTCC	TGTATAGGCTCCTCATCTGC	TTTATTAATCTACGCCGAGG	TTCAGACCTCACTACGGCTA	GAAGATAGGCGAATGGCCTA	CGGACACGCACTCTCTGCTC	TCGCCTTCCTCCAGCTACTC
CTGTGTAAAGGGCTATCGAG	TTGTAAATATAAGACCTCGG	CTGCGACTCACGGTTTGTAA	TAGTAAAATTGTACTCTGCA	GTAATGCATCCCAAGGTGTG	GCGTCTAGAAGCGATTGGGG	GACCAAAGATCTAACGTAGC
GTACGATGTACATATATGTA	TAAATAACCGGCATAGTATA	ATGGGAATCAGGGGGGTCGG	TGTTAAGTAGAGCCTGGTCA	CGCCCCTTTTTACACGCTTC	GTATAATAGGCGTCTGCTAT	AACATCGATGTCTTGTTGTC
AATTTGCCCCTCCGACCTGT	ATTGTATAGATTGCCGCATA	TATATAAGTACAGACCTTCC	AATAGTAATGACCCTAGTGC	TCTGCCACGCTAGCGTTCGT	TTCAGATTCTGATACTTTAC	ACGAAAAAGTAAGGCTTTGG
TGTAATTAAATCGCGGTGCT	TATACACTGCTACCCTTCCC	TAAATAGACGCGTCCTCCTG	TATATAGAACCCCAATGTAC	CTTCTAAGGTAACAGGCATC	TTGAATAACGGCAACCGAAA	GATAGACTGTGGCCGGTCGC
GTGGGTGAGCCAGAATTCCA	TAAATGAAATGCTCGTCGAA	ATGACAGGACCACAACGATG	TACAGACAACTGTTTAGCTG	TACACTCCCTCGCAGACATT	TGTGAACTCAGAGCCCGCCT	TACCACATTAACCCTGCCAT
CCCTTGTTTATGATGCACTT	ATTGCCCTTGGCTGCCTGCA	ATTGTAGAAACCAGGTATAA	TCGCGGAGTGTATAATGTAA	GTAATATGGGTAGCAGTCCG	AGAAACACCCCCTGATCTGT	CAGTCTCGGCTCCCGCTTTC
AAAGTGTAAACCCTCCCTGA	TAAATAGAAGACCGCGACTA	TAAAGTGAACTGGGCCTGAG	TACATACTACCTACCTCTCT	ACATACGGTTCGGGGCATCG	AATAGAGCGTGAGAGGGCAG	CCGTGCCTTATCTAGGGTCT
GGTACTGGACTATCGGACTG	TAAATATAACTCTCCCGTAC	CCGCACTCATTCCTCCTTCG	AATTTTGCCCGCGGGGAGGG	TGGACGTACGTGGAGATGAC	TCAACGAATATCCCCCGTAT	TATATAAATCTTGCACCCGC
GACCGCACGTGTACACTTAC	CCGACTTGTATCATACTGCG	TATACCAACATAAATATGCC	ACGTAGAAAGCCCTAGTACC	GGCGCTGCCGAGAGCCGTCA	TACGGGAAATCTGACCATCC	CAGGCGGGATCTCCTTCCAG
TGCCGCTTCGCTCCTCACGA	TAAATAACTCACCCCACTCC	TAATAATGAACAGAATCCCA	TACATAGTCTACCATCTTAC	CAGCGCAATGGTTTGGCCTA	GAATGCTCACATGACTACTG	CTCGCACACTGGTTCCCGAT
GATACTTGTTCCCGCCATCA	TATATAACCCGCCACACGGT	AATATTGGCCAATTGCATAT	AGTTGTGACTGTAACATGTA	TACAACAGAGGCTTGACAGC	GCTCTGGCAGTGTTCCGCTT	ACACTACGAAGCAACGCAGT
TATAAACCTCCTAACACCTT	AATATATGCCAGGCTCTGCT	TATATACTCTTGTCAGGGGC	ACAACGTACGGCAATTCACC	GAAGACAGACCACACACCGA	AGGGGTTCTACATCTGCCAA	AGGACACCCCTGTCCAACGC
TGTAAATACGAAATTTGCCA	TATAGAGCCCATGTACTATG	TAGAAATTGTATCGTGAACA	AGAGGCAGGAGCTGCATCGT	AACCGAGGATCACTCCACAC	CAATCGCCAGTACATCTTAC	CTCCCTCCTACTTCGCAGCC
CCCCATGTAAGATAGCTGCA	TGCTGCACAGAGTCATATAT	ATTGCATTTATACGCGCCCA	TTGCATCTCGAGGCTAATGT	TACAGGCTATGGTTTCTACG	GACTGTACCGGCATAGTCTG	AATCATTAGATGTGCCATTG
CCGGAACCCTTGCCGCTCCA	CGGGAGGGAGGTAAACCGTA	TAAATAACTGCTGCCTGCCC	AAAACCTTAGCCACCTGTAC	TAACCATTCACATCATCTCA	CTCCAGACTACGTCACACTG	GCTTGTGGCCGCGGATGTTC
CGGTCATGTAGATATTGGAC	CAGTACTGTGTTATGGACAA	TTTCTTGTGCTCTATTATAT	TAAATATGATCCCTGTCGCA	CACAATGGGACCACCTCACA	TGCTATTCTAGGAGCCTGCA	ACCGCTGGACCTGGCTACCT
GATTTGTAAATTGTATCGAA	ATGTAACTATATTGTACGAT	TAAAAATCTTAAGCCTGTAC	CTGTATTTTCGCGTTAACGG	CACATGTCACTGACCTCTCA	CAGGACAATCCCCGGTGCCA	CCAATGTCCTCCTCTGCTCG
AATAGGGACAATAATTGGCA	ATTTGTTGTAAATATGAGGA	TACGATATTATGCAACCGAT	TATTATAGATCTGACTTTGG	CCGCTTACTATTTGTCTTCG	CCCAGTCCTCATCATCTCCT	AATAGACACCACCACCAACC
TAAATTATTGGACGAATAGG	AGTGTCATTGAATCCACAAG	TTAAATATCGTGCACCGGCA	CTCTTTCAACCCATCCACAC	ATGCTCAGATTGCCACGTAT	CACAACACTAGATCGGCGAC	CATTCGACCAGCAATTACTA
GGTGCGTCTGAGTATTGTAT	ACACAGATGTAACATTCCAC	ATAAAGATCGCTACGCCAAA	TAAAAGTGACTATGCTCCTC	GCAGGTTTCTCCCAACCGTC	CCGGTTGTTGAACAGGTTTT	TCCTCAACTGGTTCTGTGCC
TTAGAGAAAGCCTCCACAGG	TGTAGTTTGATGAGAGTTCG	TCTTTTATCACCCCTTGTAC	TCGCTTGGTTTAACTACCGA	CTCACATCATATGCGTCATG	TTCTACGGTATTGCAATCGA	TGAGATTTCCCAAACCTGAG
TGTGAGATCTGTATACAAGG	GATAACGCACCATCAGAATA	AGGCAACGAGGGATGTGCCG	CTCATGGGTCGGCGCTGTAC	CACCCCGCATTCTCCTCGCA	CGAAATGAACAATATACGGC	GGATCGGACGTCTGCTCGAA
TAGTTAGACCTACCTTGTAT	TAATTCTAAAACGGAAGCCA	TATAGACAACCTACCACAAT	TACTTATGTGTAGGGCTTGG	ACACCCGAAGCACGAACCGA	GGATCGAGGCAAGTATGCTT	CCCGCCTTTGGCGACTGGCT
TAAAAAGTCGCTGCGTTTAG	TACAAAGTGATCTCGCCTTC	CCAATGTAGATAACAGCCTG	CTCCTTTGACGGGAAACTCG	GAAGAAGCACTACCTCGTGT	ACCTCTGCACGTTACTCCCC	AGGGTCTGGTACTGCCAGGG
ATTATAAGGTAAGTCAGGTC	TAAATTTGTAGATCTGCCGT	TATAGATATCAAGGATCGGA	CTGGCAAGCCTTCCCTGTAC	TCTATAACAACCGACCACCA	TCACGCTAGAAGCTCCCGGG	GCGTGTGGCCAAGATGTTCA
TATAGAACCAGATGCCTGCT	ATATTTGTAAACTAGTTAGC	GCAATGTTAAAGTACGATCC	AATATACCTGAAGCACCACC	GGCAACCGAGTATAAGCTGG	AAGTAGGCGACTTCCTAGGC	TCCTGGGCGTAGCGTTTGCG
TATAGTAGCACTTGCCAGTT	ACATATTCTCACCACACATC	AAAACTATTCGAGTCGTGAC	AAACTGTAAATAGCAGTGTA	ACTCGAGCACTCTCCTGTCT	GGAAATATCCAACGTACCTG	TGCGATACTGTCTTGTCGGG
TGCCGTGTAAGTACATACCG	TACAACTACCCATGAACTAT	TAATATATCCTTTCACGACG	TTTTAGTAATCTGAACCTAC	TATACGAACCCACTGCCGCT	CACATGCACTACACATCTGC	GTGCACTCTGTCCCCGATAC
AATAAATGGTCGCTCTGGTC	GACTCTGTTTAATAAAAGTC	CTTTACATAATGTACCCACC	AAGAGAAGTCCCCACTGTGT	TACGGTTGTTTCCCGCTGTA	ATTAAACTCTGCTACGGGTC	TACTCCTGCTATGTCCCCCC
TAAAAAGTATCCATCACCCC	ACACTAGTGTACGAACCCAC	CCTCCTACTTTTTCGAACAC	TCCCATCGAAGTAACCACCA	CATACCTGATCAGAACCCGA	ATGTGCGCCCGATACCGTGT	CTGCTGCGGGGCATGCGTCA
TGTAAATATGACGGATGTCT	TGTAAATAACGATTCGGAAC	GAGAACAAGACACAGGCTCG	CCTCAATTAGTGACATGGTT	ACTTCACGTTGTTGACCGGT	CTGCCGTCCATTTCGTAAAG	TTTAACACCTGCCCCGGTTG
CGCCAAGAAACTCTATGTTC	TTGTAGTGCTACACAGGATG	TATCAAATACTCCTACAGCA	TAGATAAGTAGAGACAAGTG	GTGCGCCTAAAGACTTGCCG	AAAATCACTCGTTCCACATA	TTGTTCACCCCGTCATGGTG
TATAAAACTAACGTCACCCC	AATAAATATATATACTCGTC	CCAATAATGTGAAATATCGT	ATAAAGATCGCTCCGCATCC	TTTCACAGCAACCCACCCAC	GCGCACTGACATTTGAAAGG	TACACGACTAGTCACGATGT
TAAAGTGTATAAATGTGCCG	TCTAGCCCCGTGCCACCCTG	TAGATAGAATCGCTAACCTC	TGTAATAATAACCGACCTGA	GCATTACCAGGGAAGCCACG	CGGGGACTGTCGTTGGATTG	GTGAGATACGCCATCAAATA
AAAGAATTTGGTAGCACGCC	CTCTCATCCTAACTATGTAC	TAAATATTGCAAACTCGCTC	TATTTTACGCCTGGAATGTC	AGTATCGTTTGCCTGCTCCG	GACTACACATCGCGGACTAC	TCCTCGATCGGATTGGCTCC
TATATAAGTCCTGCCTGCAA	ATCGAGGAGAAGCAACGCGT	CCACGGGAAGATGTATACCA	AATACAGGTTACCGTCCCAG	TACTAAGAAAAACTTGAATG	GCGAAGACTAGGTTAGCCAC	ACCACCTCACTCTCGACCAC
TATTACCGGTCACTCCGATG	TATGTAAATCACTCGCGTGG	TCTTCACGCTGCGCTACACT	TAGATTATAAATTTGTCCCA	ATGCGATTGCCGTCCACGCC	TTATCCCGATTGCATCCACT	GAGGGTAGACGTCTACGTCC
CTATGTAAACGATCTCGGAA	TATAAATATTGCCAGGGAAT	TCACGTGTACAATCCGTTAC	GTTTGTTCTGTTCTTGTTAC	GACTCGTTCTCCCCAGGCAC	GCTGAGCAGTCACCGTCAAC	ACTCCTCCTAACAATCGTGT
AAGTTGTAATCCGCCTGGAG	TTTGTACATTATCCCCGTGT	GGATGGGGACCATGTTATTA	TATAAAGATGTAGGCGACGT	CCCATCGAGACTCGTCACAC	GGATGTAACCCCTCGCTGCT	ATCGACTCCCAGACAGCTGC
TATGTAGTGCCGGCTATCTT	TAAATCGAAATTCGCCTCGT	CCGTATAACCTTCTTCGCGT	TGCCTGCCCTACCAACTCAC	ATACGTGAACATACACGACA	ACTTTGTATGTTGTAACCAC	ACTCGCACTTCCATTACGTG
TTTTTTGACTCATACTGTAC	ATGTAGATATAACCGTAAAG	ATCACGGTATAACACTCCTC	TATAGTACGTGTAAGTCGGC	TCAACTTCGGTGGTATGCCA	TCCATCGATGGGAAAGTCGC	TAACGTTTCACGCGCATGTG
GCGGGACAGCATGAGGTTCA	CCCTTACAGATGTAGCATGA	TACATTTCAAAAAAGGCTGC	TAAATAAGGCTGCTCAGTTC	GGTAGACAAATGGTTGTGTG	AGAGTAACGTGTCCAATCCC	ACAGCCACATTACCCTCCAA
TATATACTAAGTCGCATATG	TATAAATGGACGGTATCTAG	ATTTTTTTGTATAAAGCACT	GGCTTATCGCCTTCCACTCC	TCATGTTTTTATTCCCGCTG	GCCAGCCACGTGACTCGGGA	TTTACGTCCTCCTGTCTACT
TATGTTTATAGTTGCTGAAT	TACATAGACCTACCTGCATG	TATAAAAGCGCTGTAACTTT	TAAAAGAGTGCTATTCAGTA	ATGCACCAACTATTGGTCTC	CACGACTCCCGACCTTCCGG	ACCGTCCTCAGTCAATCCGC
TACAGTGAACCCTACCTCTC	TGAACTAATTACCCACGCCG	TATTTATGTGTAAAATAGCG	GGGACCGCATCACAACCAAC	CAATGACTTCCCAGGCACCC	ATAATTCCTACGCAGTATAG	ACAAATGTGCATCTCAGTCG
TACAAAGTTCGAGCTATCTG	TACTAACTTAACTATTTGTA	TATATTGTATTAACGCTGCC	CGATTTACCCTGCCATAGTG	ACCGTTCCCTTGCCATCATC	AGTGGTATTTTGAGTGGTTG	GTCCCGCATATGCGGTCGCG
AGGTCTAATCGGGACATGCC	AAAATATGATACCGCCTACT	AATAGCGCCGGCCGACATAC	AATAGAACAGAACAGTGTAT	AACCACCTATCATCTACTGC	GATACTAACAGGAAACTATA	CGCAACCCATTGGAACGTGG
TACATTTTTCCACGCTGTAC	ATGTACAACCCATTGTTGAA	GCCCCCTGTACACCTGGTAC	TGACCCCTGCAAAGCTGTAC	TACGTGCGAACCAGATACCA	CGACCGTGATCTGTGCTGTG	TTCTAACGGAATTCCCGGAC
ACATGCGTATAAATGTAAAC	TACTAGCGTAAGGTGTCAAT	TATAGAACTTGACTGCCGCA	TAAATGTTGCTGTAAACTTA	GCACACCTTACCCGGTGAGG	GATTAATGGAAGTCCTGGGG	CATTGGAACATGAGTTGTGC
TAAATATTTGTCCATCCTGA	CGGCGCGTGCTCTCCAGCAT	GAAGGCCCGTTGTAAAGTGC	GTAAAGACACACGAGAGGGG	CGCGGAAACCTTAGCCACAG	TACAACTTGACTTTATCGCA	CAAACATAGTACCACGCCTG
GTAGGTGTTGAGGAACTTCA	CAGCATTATAGTCGCTCCTT	TAAAAATATGTGAAGCTGGA	AAAATTAGAATTGTAAAATG	ACTAACAAGCCCCGAGCGAC	AGATGACTCGATGTCGTGCC	TGCTTTTCCGCGCTGCATCG
AATAATGTAAATAATCGACT	TAGATGGTTGTATATAACGA	TTAATATGTTTCTGTAAGAT	AATAACCGTGGAATAAGTGT	CTTTCGCGCGCAGGCACTGG	CACGTAGAGAACTTTGGCAC	ATGGCGTCAATGGTCGTTTG
GTGTAAATAATGTCCTGGTG	AATAAAGACACCGGATTGTG	TAAAGGAATCCGTCCTTGCT	TAATATAGATGCTGTCGACC	TGCACCCCGCTTACTACTAG	AGTCGTGATCAAACTTACCA	AGCGCTGAGGATGTACAAAT
TTATGTAAAATCCTGCCCGA	GCGTTTCAGATCAGGGAACG	CTGCTAGGTACCAATCGCCG	GATAGACGGGTGCCTGGTCC	TAGTGTGACCACATGCACCG	CCGACTATCGTATGTGTTAG	ACCCCCCACAGCCACCCACC
TCATATTGATGTTTTCGCTC	TCGATATCTTTAGCCTTACG	ATGTAAAGTGTCCCCACATA	TACATAATGTATCCTTTTAC	ACATGATTTCTCACCTGTAG	CCCTGCATTCTGTCACGCCG	GTCGTGGGTGCTCCTATCAG
ATAATAGTTATAAACTCGTA	AAAATAGGCCTGCACTCCGC	AATATGTAGTGTGCATTCTT	GCCACATCTCAGATCTGTAC	GAAATTAGTGTACGCGAATA	TAGGACGAACTCTTAGTCGC	TGTAGCCAACAATTGAGAGG
TAGAATGTAATACCCCCATT	AGGAATACAAACCCAGCTAT	CACATATTCACGTACAGTCA	CCCGCCTGTAATGTCCTGTA	AAGCACGCGGACGCATAGAC	CGCTGCAACACCTCCATCGG	TTTGCCCATCGACCGCTCGC
TATATAGTACGGACACAGCG	TATAATAACCTGGCCCTATC	GAATGTCTAACTGAGAGTAC	TATAGAAAAAGAGTGCAACG	CACCAACCGCGGACTCCTTG	CAACCTGCCACCTTCGAATG	CGGTGCATCACAGGTAGCTA
TATTGTATAGGCTGCAGGGA	AACTAACTGTAAATACGTAC	GCCGAAGAACAACCAAGTAC	TGTCTGTAATATATGCATAA	CCTAGTTACGATAAAACGGA	CTTTAATCACAGTAAGTTTA	TGGGATACTGTCCTCAATAG
TGTATATAACTAGTGATGTG	TATAGCGATTCTGCTGTCAA	AGTGAGATATACTGTCCTTG	CCCAGGGTGTACAGTCCACC	CTCCTTATGAGCAACCTTGC	ACTTCCGATGTACGCAGTCG	CTTGACTATTAGCAAAACTG
TATAAATTGCGCGAAATAAT	GCAAGGGAGGTGACACTGTA	ATTAATAGAATGATATGTTA	TATGCAGTCGACATCTTATC	CGGTAGGTCGCTGTCAACCT	CCATATATTCACTTCACTAA	ATATATAGTACCGGCTATAC
CCTATTGTAAAAGCCATGCC	TAATATTTGATTAACCGATC	TAAATAAAGTGCAGGACTCT	GATTTGTAAAAGTAGGTATG	ATGTATACCGCTAGAACGCT	ATTACGGTGTTAATCTAGGG	GTATCACGGGCATAGAGACC
GAGGTTGCATGCCTGTTGTC	TACAAACTTGCCTAAACTAC	TAAAATGTATTTATCCGCCG	TACATTGTAACTGTGAATTG	CCACTAAAGCGCATCACTAC	ATTTAATTGACTACGTCCCA	TAATTGTGTTAATGATAGCT
GATAGTCGTATGTCAAGTAA	CACAGATAATTATCCTTGAG	GACGAAGCACTCCGGACTCC	TACGTTCGAGATCTCTGCTA	GACCGCACCGACCTATCAGG	TGTCGGAAATCAGGCGCGTG	ATATCCCCCTCTCACTACAC
AATAGTTAGACGCTGTGATA	TAAATATTCCATCCCCCTGC	TATAAAATGAGGGTGAATAT	CCTGTTCAACGATACTGTTT	CCCCCCGACCAATCTGGAAG	CATGGGCCACAGTACAGCAG	TTATCTACCCTGTCTGTTAG
GAATGTAACACCTGCCATGA	TATACAGGCCGGCTAGATTC	CAACCCTCAGCTCGTCCAAC	TAGACAACATGCAGAAGCCC	TAGTTCCTCATGACCACATG	CAAAAGCCGCACAAGTCCGC	CGAGGAGCAGGTGGTTCGCG
AATATAAAACAATCTCACCA	TAAATTTGTGAAAATGAGGG	TAATATTATGTAAATGTGAC	GGCCACATGTATGTCACAGG	GACGCTATTCACTACTGGAC	TGCATGCGCCAACCCAGAGG	AACTACCTTATCTAGCTCTC
ACGTGGGCCCGTGTACAGTG	TATAATTAGTAGTCCCTCTC	ATTATAAATATCTGCACGTG	ATATGAATCCCCCGCGTGCC	GAGCCCCAAACCGCGACGGG	TCGCCTTTGCCAGGACTGCT	CCTTTTGCCGACGTTCACGA
ATATAGCCTATTCAATGACG	AATTTGTAAAGTTTTAGGTC	AATTGTAGATCGGGCTATAC	TGACTTGTTTTAGATTCTGT	GCAAAAGAGGGCAGACGACG	AATGGTTGAGAGACGCAACA	ATCGCACGTATAGGATTCGA
AATAAGTATACAGGACGTGT	TATATACACCCCTCTACATC	CCGTTGTACGTTCGACTACC	CAGTATATAGTTAACTCCGA	ACAGAACGATAGGTTGTCTA	TCTCCACTCCTAGGTTCCAC	ACGCCATATCTGTAAATTTT
TATATCAGATATTCTACGTC	GCCCTTGTATAGTGTGTGTT	TAAATTCGCCCTCTCTGTGC	TATAAAGCCTCCCAGCTGCC	TCACTATCTTCTCTACCATG	GACAAGGTTGCGTAAATTTC	GCCGCGCTTGACCGTCGCAC
TAAATACGAAGCAATCCTCC	AGATATGTATAGCCTCCTCA	TAAAGTGATCCGCCGCCAAC	GTCTTGTCGCCTGTGAGTAC	ATGAAGAGTGCGGACTAACG	TTTGAAATCGGGACGTTATG	AGTAGTTCTAGTTCGATTAG
AATAGGGCATCCCGCCATAC	TAGATAAGATCCATTAGCTC	AACATTGTATTGCGGAAGAT	TGATGCCATATCGCCTCCGG	TTTTCGTAATAGACACTCAC	ACTCTGTGCAACCGCCGGAG	AACAGCTAAGCCGCCAGAAT
ATAAATTTATAAAGGACATA	TACATAAAGAACAATTGGAT	TAAATACAGGTCCCCATGGG	AATAGTACTTTAGGCTAACA	TCCTGATGTCGAATTGGCAC	TCGACCTCGCTACCGTACAC	AATCAAGCTTGAGGCCAACT
TATTCAGATCCCCCTTGTAC	TATATTTTGTACCACAACCA	TATTTAAAACCAATGTGTGT	TATATATTGTGACGAACACT	AAATTCAACGACACCACACG	GTCGCAAGCCGCCTACCCGG	CTAGGGTTCAGACAAAAATC
ACTTATGACTTGCCCGATAC	TATATTGTAGTTCCTCGTCA	ACCCGCTGTATTCCACTGTA	TACACTTGTAACCTGTGTAC	TAAGGCGTTGCGACGGATTT	CTCCCAATCGATTCTCACCC	CTCACTAACAATCTGGTAGC
TAGATATCTCTTCCCCTCGA	GATAATATATGCCCGCCATT	ACAGCCAGCTGGGTGATGAT	GCCGTGCCATGTACAGACTC	CTTAGGGAGAAAGAGACGGG	ATACCGAATACAGTGAGGTG	CTCCAGGGTGATCCATCCAC
TACAGATGATCTGCCTCTCA	TCAAGAGTGATCGGCTGTAT	GTCTAGCGAGGGCTAGTCTA	TAGTAAAGTGTAAAGGCAGT	CGTATCCGCCGATGACATCG	CTGTATCTACGATCCCCTGG	CACTCTGACTCTCAACGTCT
TATAGTGTGATACTACCACG	TATGTAAGAAATTGTAATGA	TACCGGATCCTCGCCACCTC	AATTCTAAAGACTCCCTCCC	AGTGCGAGTCCGTAATGCTG	CTTTCTAGACGCACTGCTTT	TCTACTACTGTCCCCCGTAC
TAGAAAAATAGGTTAACAGT	AAGGTATTGTCTATTAGTAA	ATATCCTCCTGTACAGTATA	TACATTGCTGGTCAGGTAAC	AGATCTGTTAATCCTCAATT	AGACTTTGACATGCGGCCAG	TAACCCCTAATCGTCCCTGG
TTGGAACTCCACGTACCGAC	GGGATTGTAAATACTGACAT	TAAATTGTAGACCATGTGAC	AGATAACCTTACCCTTGTAT	CACCATCAACACCTAGGCTG	ATCCCGTACGCCCGCACCAT	TATCTTCTGTTCAACTGTAC
TCTCCTTGTATAGCCTGCCT	TACAATTGCTCAATTGGTGA	TAAATAAGACCCCACCACAT	GATTTGTAAATACCCAGTCC	GTTGGTATCGTGCCAAACCC	ATAGCCCCCCATCGCTCGCC	AGTACATCTTGACTCGTTTT
TATGATATGTTCCAAGGTAA	AATTTGTACAACCCTGATGT	ACCTCAACCTGTATGCCACG	GTTGACAACGCAAATGATGC	TTTGCTAGCTCTACGATTCG	AACTAATACACGCTAGCTTG	CTAGCCTGTATGGACTGGTC
AATGCACCAACCACCACCAC	TAAATATGCTCGGACAGTAC	TTCACCTGCCTCCATTGTAT	TGGAATATGTATGCGTCTCG	TCGGACGAGGACGTCACACG	CCCAACCGCTATGCCTAGTA	TAGAGACTGCCACCCTCACA
TAGTGACTTACCTATGCCAA	TGCTAGGCTAGAGAGTAAAC	TATAGATTATAAGCCTGCCT	GACCCACCCCACTGGCCTGC	AAACCGCTACGAGCTCATGT	AATCGCGTGCCGTCAAGCAC	CACACTTGATGTCACACGTT
TGTTATGAATATTCCACGAT	TAATTTCAAACAAACACGAG	TATAGCCTATCCCATTGTAT	TGTACATATTACTGGCCTCA	CAGCTTGGGTCTATCCCTTC	CCTCACGCGCACTGGGTCAA	GCAAAGCAGTAACCTGGATC
TACAGAAATGACCGCTACCA	TCGCCTGTGTAAAATGTGCA	TCATTGTTAGTTGTAGAAAT	AATATTACAAAGCGTTCCTA	AATGCAATTCAAGTCTGGCA	TTTGCCACGCCGGAGACTCA	TATAGGCGTACAGTCCTCCC
ATGTGTAAGTAGCCGTATAC	TAAAGAAAGATCCTTCATGG	TATATCTATGTAATTCGACG	TAAATGAGTGACGCGTGGAC	TTAAGAGACGCTTGGACGTA	TCTTGGTAGAACCGCGTACG	GCTGACATCTTACCGCCATG
GCTACCTACCTCTGACGCTT	TATAGAGAAGACCTGCCACG	AATGACTCTGAGTCCCTTTG	TGTTATGCGTTGTATGACTA	GGCGCTTCCTCACACACGGC	CGATTATTCTCTGTCGGTCA	CAGGGGTGGAGTCACTACAG
CCGTTAGAACCTGTATGTAC	AAGTACCACACCTTGTAGAT	GATAAAGTGTCTAAAGGTTC	ATTTTACTGCGCATATGTCT	GCCCGCTTTCACAGCGCAAG	GCACTTGGATAGACTCACCA	GCCTGTCGCCTGCCGGGTAC
TCCAATGTATATTTGGCAGG	TAAATAAAGCACCATGCCTC	TAAACAATCACTTTTAAATA	TATATAACGAAGGCAGGAGA	TACGCGAAGATCCACAGTAC	ATATGCTCAAAGAGGGGATC	GCGTCGTGAACGTATATGGG
TGTAAATAAATGTTCCTGCT	TATATAATAATCGAGCACGA	TATAGTTGTTAAATCATTTA	ATCGAGATTTGTATATTGGG	GCAACTTCTGCTACCTCTCA	CGCAAATTCATCTACTCCGC	GTGGCGCCGCACTTACACAC
TTCTTTGGGGAACTGGCTGT	CCCGCTGTATGCATTGTATA	TTTACTTTGTTAACTATACT	ACACCACGTATATGATGTAT	ACGTGTACACCGCCGCTACG	TACAGAGTCCGGGATGACAC	GTTGAAGCTGGATCTTACAC
CACGCCATGATTTGTAAAGA	AATACTATGTAGACTTAACC	AAAAGTAGCGCATAGGTGTA	GTACCTGAGGCGATTGTGAC	ATCTCCTTCACACCTAAAAG	GTATAGATGACGCTGGACTC	CACTTTCGTCGCGGAGAGTT
CCCTGGCGTTGCGTGCCGAC	TCCGGTTCTATTGTAAATTT	ATTATTCCCTTGGATGCTCA	ATATATATAGTGTACGCTCT	CTGAATCTGCACGACACGTC	TCGCTGGTTACACTTGACCT	TCAGAACCTTTAGTCCCAGG
ATCATATCAATACCCTTCTA	AACAGTGTATCTAGTCGTAC	TTTATTGCCCGTTAACTGCG	TAAAATAAAGTGTGCTCACA	AGGGAAGGCTTGGCTGTCTC	TGCTGCTGACCAGTACCGCA	GATCACAAAACCCTTGAGCC
TATAAAGTCTTATCAGGTCC	TAAATTATTGGTCCTTCCCT	CACACAACGTTAAAAAGCCA	AATATAAGAAGGTCTTGCTG	ATAACAAAACCGCTCGCCAC	GGTAGCTCCTGCCACCGCAG	GCGACCTACGGATTAGCGCG
TATAGCCCTCCATCATCACT	GTATATATGTAACCAAAATA	AATATGCACGATACCTGTCG	TAAATTGTACAACGTTGACA	CACACGGCAAGGCAGCTCCT	AATGGAAGATCAGTTACCTC	ATTGGGAGTCCCATCAACCC
TACATTTTTCCTTGCTATTG	GAATACGTAACCCGCTGTAC	AAATAATGTACAAACCAGTC	ATTTGTACATAGTCGTGGAC	ACCGTTGCTCAAGTCGGTGC	CCGCATACTGTCGATTCTGG	CAAAGCTTTCACCCTACATT
AATAATACACGTAGCGCGCG	TATAAATACAGGTCCTAGCT	TATAGTCGTGTCAATCGGAT	TATAGTGATCGACCACCTTT	ACACCACTAGGTCCTGCCCT	CTCGCCCTGGATGCCCTCAC	ACAACTATCCTCATATTCAC
AAAGGGAGCTGCTACACTCG	CTCCATTGTGCAGGCCGTCC	TAAATTTATTTTCGTCACAC	AATAATCTGTTTATATGACA	ACCGGTAACGATTGCGAGGC	AGGAATGTGACAAATGCAAC	GAAAAGACAAGGACGCCTTC
TAATGTACCTTGTACAGTAA	CCGTGTATATAGTGAAGGAG	TAGTGTAGATAAAAACTGCG	TCCGTGTAAATAATAGAGCC	TCTGTTCTTGCACCTACGAT	TCCACTGAAACCAGTAGCGC	CCCTCTGATTTTTCGGCCAG
TAAGATAATGGAGCACCGTT	ACAGTTCCGTGTGCATGTAC	CTTATGTGTAAATGCTTAAC	TATTTTTACTATTGTACTAT	CCCAGAATTAACCTACCTGA	GAACTATGCCAACAAGGCGC	AACCCAAGTTATATTGCACC
CACAATACACCGCTCTTCAC	AATAACTATGTGTCCCATGA	TCGTATATCATATCCCTGGC	ACTGAATTCGCCTATTGTAT	TGCAGAACCACCTACTCGTA	CGTAAGACACCAGGAGACTC	GCACCCAATGACAGGTACCT
TATATATTGATCCCAATCTT	TAATTTGAAAGGCTGCTACT	AGTGATATACCTTTCACGTG	TAACCATGTACATAATAAAC	AGATATAGGAGTCACCCGAG	CTATCCGCATTCCAGCACAC	CACGGCATTTCCCCTACGCC
AAACATGATGGCAAATGTAT	TTTATATGCTGTACCTCGAC	AATAAGCGACAATGCCCATC	CATAAATTGTAACCGTAGCT	CCCTATGTCCGCACACACCG	ACGCAAAAGTAACCGCCTAG	AGTAACAGGGTGGCTGGTCG
TAGAGGCGTGATGTATGTAA	GGACATCCATGTACATAACT	TATATATAACCCCATCACTG	CATATCAACATACATGGCGG	ACACTTATCTGATTTGACTG	GGTCAGGTCCCTTAGAGTTC	CTAGAAACGACCCCACGGAG
TAAATACGAACACGAATGTA	TATATATCGCCTACGCCTCC	TGTAAGCAAAGACTGTTGAT	CCCTCGAGTCCTAAATATGC	GCAAACCCCCCCACGCTCAC	GGAGGGGGCCTGCCAGGTCC	TTCCGCTCTAGCACATGTAC
TAAAAATTTACTGTATCGGG	TAAATAACCATAACATCACC	TATATGTATGCATCTACTGT	TTATTTCTGCATATATGTAA	GCACAGTTCGCTCTTCCAAG	TTAAATGATAGATGCCCTCC	AATCAAGGACTACCGGAAAC
ATAAACATCCCACGCTGTAC	TATCATTTTAGGGGTGTATG	TGATATGGCCGATTTTGTGG	CCGTTGCAGCCCCTTCGCAC	CATGATACAGAAGTCTCGCA	ATAGGCGAACGGGACGCACT	CTGGATTCCTCCCCATGAAC
TGTAGACATAGTAACATATT	GTATGGTAATAGCGAGCTGG	TATAATGTTAATATAATGTA	GCAAGACACCGACCTGGGCT	TGTGAATATGTCACCTGTCC	GTGCATTGGGACCAGCCTGT	ACCGCCAACGCAGCGTTTCT
AGTACTAAAAATATGTCAAT	TACAGATTCCTCCGCCATTG	GAGCATGGACTCTAACTCGT	TATATAACTGGTCATCTAGC	AGGGTACGCAACGCCTGCCA	GCTCTGGCCTGGCAAGGGGC	CGCAAATACTTGGGAGTGGG
CCCCAACCTACCTTGTACAC	TATACACGTACATTGTCCAT	TATAATTTGGATTCTAGCTC	AATTATTGTAAACAACAGAG	ACTCTATCCCCGTTCAGGTA	AAAGTGGGTTGATAGACCAG	TGTGCATTTACTAGATCCAC
AGTATACATGATTCCCATCA	GATAGAACATACCCTAATAT	TATAAATTTTGACCGACTAA	GATGCCTATCCACGTTGTAC	ATCATTGCCGCGAGCCGCCA	TGGGTCGACAGTGTCATGTA	ATGATCATTCCTATTAGCTG
CCATATAGATTGGAAGCGCG	CAACGTCCTTCGGCATGTCA	AATATTTGTAGCATACTTCT	TATATCAAACCCACTTGTAC	AGCTTTTGCATCTTTGTTGC	TTCCCGTATTGCCTGCTTGC	GTCATCCTGGTTACTCTTCG
TATATAATATCCCATTGTAT	TACAAGCCTAATATGTCCAT	TATAATGTAGCTGTTAACTT	AAGGTGTGCAGGAATGTGAG	ACTGTTGTATAATCGTGCTG	TCCACATACCATACCAGCTA	GATCATAGTTCGGTTTTCCT
AAAGGACTATAGTCGACGTG	TATATAAATTGTGCCTGCCT	AGTCTGCTACGCCCGTTGGG	TATTGTGTAATAAGCATGTG	AATAAGATAACGTGAGTGTC	TGCCACTTAAGCCTCTTAAA	TCGGAATCCTAAGGTCTGGC
TATGTACTCCAATCTCTCTG	CAAAATAAATAGTCGCTGTT	TTGCACGAGATCGCGCCGTT	CACGGATCTTGTTACTTGCT	AAATACATGTTTGAGGCATG	ACACCCTTTGGCGCCTTTTG	ATACTATACGCATACCCGCC
TAAAATCGGATCCACCCGCC	TGTATATATCCCAAGGCATC	TCCCATGTCAAGATGCGCAC	TCTACACCACGCCATAGCGG	TCCTACTTTCGCCGAATGGG	AATTCCTAGAACTGTCAGCG	GAGGTTCTGCGCGATTAATG
TCAGGCTTGTAACTCTGTAG	AATAAGGAGTAATCACGTGT	GAATGTAGATTAACCTGTAC	AAGGGTCCTAATCCCGTGGC	TATAACCCGGTACACTCGCA	TGGGCAACTGTGTCTGGTCG	ACCATATGGTTAGCGAGGTA
GAACGTTGTATATCTTGTAA	TTCTGAATATAGAGATGTAA	CAGCAAACATGATTGTACAC	TAAAATGTAGCAAAATGGCT	TTACAAGGCCATGCTAGACA	TCTCCTACCACTATATGCCG	GGTGCAGGTGACCACGATGT
TAAATACACCGATTATATTG	TACAATGTAAAGACGGCTCG	TAAGTCGCATATCAGCTAAA	AGCAGTTTAACTCGTCGATG	AGACGTTGTATGATAAACTG	AGCAAGCACACCTTTACGTG	ACGCCACACCTTCCTCAGGA
AATGATTAACCCACTTGTAC	CCCGTGTACATAGGCTCGCC	TACAAAAACCACCACCAAAC	CATGGAGCCGAACACTACTC	GGTCGAGTCACTTGCCACTA	TCGAGAACAGACTAAACGCG	ATCACTTGACGACCTGTAAC
AAGTGTAATACTAATAATTA	TAAATAACCCTACCTCGAAC	AAGATGTAAAATATTGTGGG	CCAATCCACATAGCCTAGTC	AGCCAACAGTCCCTGTCCCA	GACTCCGGCCAATGGTGTTC	AGCAACCATTCCATCGCCTC
CTATTGTAAAATTGGTCCCT	CCCACAAATACACGACACCG	CCCTTGTATATTAGCTTATG	GGCCGACTGCTCCATTTCAC	GCATCTGGTTCCCCACTTTG	TACCTTAAACTCTGCAGGTA	TCATCTTACTACTTGGCTGC
TTATTATAGAACGTTTCCAC	TAGTCTATGTGTATAACGCT	AATAACTGTAAAACCACGAG	CAACATGTAAATAGAACGGA	ATGTTGTCAGCAAACCAATG	GCTGTGATACGTACACGCAA	TTTTCTTCACTACCAACGAC
TAAAATATTCCTGTCCCCAC	TAAATAATTTACTGGATGTG	TACAAATATTCACGCCCGTG	CCGTCCTATGTAACTTCTCA	TCGCGAGCATAGATCACGTA	CGCACCTACCATTTAACTGG	ATGACCCACATACAGCCCGA
TAAGAATACTCTGTTCCCAG	TAAATAACATGTCCACTCTA	AGATGTAAAGATTCATGTGG	TATATAACTGTTCCCGCCTT	CCGAGTAGAACAACAGGGAG	AACCCTTCGCGTACTTGCCG	ATAGTAAACCCTAGCCGTGG
CAAGCTTGTATATCCCTATC	TACATGTAATAAAACAAGAA	TATTATCATTGTGAAGCTGG	TAAATGCGATTAACCTCAGG	TGGCTATGAGGGTCTACTCG	CTACCACGCAGCGCTTGTCA	CGGGTCCTCTACACCGAGAG
TATATTTTAGAAGAAAGAGG	TATTTCGTACCCCACTGCAC	AATATTGTGTATGAAATGAG	GATACTATGTGTAAACGTAA	TACACGGGCTGGCGACGGAT	ACCCCAGCCACTAGACGTCC	TCTTGCGTGTGGTACTGCCG
AATATTGATGGGTGTTGTCT	TAAGATAGGGTTGAGTGTCA	TAAATATCCGTACATTGTAA	AATAATCTGCCCGAATCGCG	TTAACCTGGTCACTGCTCTT	CACATTTATATACGCGAGCC	CAAGACTTCATGATAGCTCA
CCGATTGTAAATGTAACTGC	TAAATTTGCGACCTCCTCCC	CAAGATCTAACCGCATGTAT	GTCCCTTTTTAGATGTACAG	ACCTTCAAGCAGCACACAAG	CCCTGGGTCGTCGTTACCTC	TTAGCAGTCGGTGCACGCAG
TGAAGGTATGATACGTGTAA	TAAATAAACAAGTGTCTGTA	TATAGTCAATCATTGCATTC	TGTAAATTCCTTGTAATGTT	ATCACCAACGCTACGGGAAC	ACTACCTCATCTCCTTCCAC	CTCCTGCTGGCACGCCCATA
TAAAATAAAGTTCCCGCTCC	AGGCATGTAAGTGTAAGATA	AATTATCGAGACACATAGCT	TATAAACACGTGTGCATTGT	AACCTGGTGCGCTCCCCTGA	TATTTGTCTGTTTCTACTCT	AAAGTGCAGGCCACATCTTC
TGGAGCCACCCTGGATGTAC	AAGTGATGTAACTTATGTGA	TTGTTCATTTTGTAAATAAG	AACAGAGCAAAACTCACGAA	ACGCTAAAAAACACAACTAC	CTACGAACCGCTACAGCACG	TGATTACCGGCCAGCACCCA
ATGTGTATAGACGGTGTATG	CACATGTAAGATTGCCCCTC	TATATATCTCACCAGTGAAC	CAAGGCATCAACATGTACGT	AATGAAGACTGGGTCAGGGG	TCGCTCCTCCTCCACCTGCT	AACCTATTCTGTCCAATCGT
TAATATAGACGTACTCCCAC	GGAGGGCGAACTTACTGTCC	CCTCTGTAAATAACGCAACA	CTTGGGACTTAATCACGGTA	CTTTCTTGATCACATCCTAC	CACGTCCTCCCGCCAGTCCG	GCGTCGCGGCAATCCTTCTC
TATCAAGAACTGTCCTCGCC	TATATAATGCCGCCTACTAC	TCCCTGACCTGTAAACCTTG	CCCATAATTGTACTGCACTA	CCAATAATCATGCTCCTCGC	TGGCTACAAAAACGCCTGAG	ATAGTGTATGTCAAACTCCA
ACAGCATGTAATAGGAGACA	AATATCTGTAGACCACGTAT	TCAGTAAATACTCGGCTACT	CCCCTTGTGCATTGTATACT	TGTCCTCCACACCGAGGTGA	GCCCGGGACCATCCCGCTCC	TAACTAAGTTGACCCCTATA
TATAAAAACGTAACGTAGTC	CCAATTGTATTGAACTTTTT	GCGCGTGAGGAAAATGTAAA	TATATTTGTATGGCATGTAC	GCACATATGGTCGCTTGCCT	CTTTTCTTCAACTCCCACGC	TGTGTTGATGAGTCACGCTG
CCTTGTAAATAATGAACGTG	TAAATAAACAAGTCCCCATC	AAGTGAACAGGATGCCGTAA	TAGATACAATAGTCCCACTA	AACTTATGCCTTTGCTCCAG	TGTTGACCTCCTCTAGCCAG	ACACGGACCTCATCACGACC
TTGTAAATATGTAATGAGTC	AACTATGTAAGTACTAGATA	TGTTTGTTCTCCTAGAGGCG	CTCCTTTGCCCTAGCTGTGC	GGAGTAGACTCACATTGTTC	ATGCGTAGGCTCAGCCCATG	TATGTGCGGATCAGGAAGTT
TACATTATTTGATGCCTATT	TAAATTTATCCCATTGGTGG	TAAATCTGCCCGTATGATTG	CCCTTGTAACTAGATGCGCT	GGTAGGAGACTACCATGGAT	TGTACGCTGTCCCACTATAC	TACGACGCCTGTCATCAAGC
ACATGGTATCGCCCTTTGTA	AGGCCCACCCAGTCACGGCG	TATAACTGTAACATAACGAA	TAAAGTTTGGCGCATACCAG	CTACTTCTCTCCACTGTCTG	CAATACTAGAATACGTTTAC	CCCCTGTCAAATACGCTTAT
TAAAATATAAAAATCACTGG	TAATGTCCTGTACATCGGGG	TCACTGTATAAACTCCCGGC	GACTCGTGTATAGGCCGTTC	GAACCAGGGTCGACGCCGTG	CGAATATTAGGAAGTGGATG	CTTAGTATGGGACCCAGGTC
AATAAAAGCCCTCGACGGGA	AATAATATGTGCTTGCAAAT	TATATAGTGCAGATGTGAAT	AACAATCCACACTCGCCACT	CATACACAAGTGCGGATAGG	CCAAAAAACGAGACGTCACG	TCACGAAGACCCTTTTAGTG
ACACCAGACCAACCTAGGGA	ATCACCCTGTACAGATGTCC	TACGCCCCTTAGTGTGATGC	TATATGCTGCACATTTGTAC	TACTACACTAACGGGTTATG	AGTGAGGTGATTCGTAGTAG	CCGACCACTCCTACTGGGTG
TGCATTGTCCCTCTCACTAC	TGTGTAAATTAAAGCCCTGC	TCATACGACGACCACGCTTG	GATCTGGATCTACCCCCATA	CAGTTAAGAGATCGTTTCAC	ACCTGGACTGTTCTTGGCTC	AACTAGTCCTTACCCCACAC
GCCCGACTGTATATTGCCGG	TCGCCCACACATCTCCCGGG	GCCTTGTTCAGATGCCCGCC	TAAAGTGTAAATTTTTCCAG	ACTCACCGAATAGACAGGCA	CCGAGTCCTACGCTGCGAGA	TCTCCTGCATAGTACCCCGC
AATAGTTGATTAGAATGCCC	AGATAATGAAACCGTTGCCG	CCTTGACTCCTCCACTCCCC	CCCTCAACTTGTACATTCTT	TTCCCGCACGCCGCCGCGTT	ATCTCACTCACTACTCCTAC	GCACGGACTAAAAGCCAGCC
TACATAATCCTCCCCCCTTA	AATAAGATGTGTATAGCTTG	TGTGAATGTAAATAATGTAA	TATTCAGGTGCTTACCCTCC	ATAACTAGTAAGATGGGTTG	TAAACGCACCGCACGTTCGC	CTGATTGGGCAGGCGCTGAC
AACAGGTTAGTTTAGACTGA	TATATTATGTCCCGCCATCG	TATGTAATCGGATACAGAAA	TATTATATAAAACCCCCCCC	TCATAAGGAGGTGACGCTAC	GCTGCCGTGTTTTCGTAAGC	CGTACCTCCTAATCCGATGC
TATGTAAATAAGTCCCCTCC	TACTGATGTATATTGCAGCA	TAATATATCATATAACCTCG	AATATCCCCCTCCACTCCCG	TCACGTCTCCCTCCACACGT	AAGATCGTCTTCCTTCCCGC	ATATTTGCTCCACGACATCC
TAAATATTGTACAAACCGTG	TCTGTAATATAATGACTCCG	AATAGTGTATATGATCCCCG	GAATGAAGCGATACGACGTA	TGAATCGTGCACTTCCGATG	TCGAGAACCACCAAGACCAC	TGAGGTAAAACGAGTACGGG
TAAATAGTGCTTACAGGAAG	TAAAAACCCAGGTACATTAC	CCCAGGTTACATACCTATAG	CCTTGTTGTAACGCTTGTAT	TTAGAAAGATCGAACCTTCA	ACAGTAAGGAATGACACCTT	GGTCGATTAGAAAACGGATG
TACAAGACCTCCACTCGCCG	TGCTTTTCTTTACCAGTCAT	CCTGAATATGGACAAGGGAG	CCACATTCCTAACACTGCCG	TCCCATCCGGTCAAGGTCTG	CGCTGTGCCACCTCTTATCA	ATGCCTCAAAGCCCCTGAAC
GGATCGTGTCCCTGTAGATT	TCCGCGTAGATAGATTGTAT	TATGATGGTCATGCTACTAC	ACCCAGTACATAGGCATGAG	CCTATACTACAACACGCTAC	TCTAGTTGCCACCACATGCC	ACTAACTTGCCATGTTGGCG
TATAAGATCTAAACCCCGGG	TAAATATAAAATAGCCCGTT	TATAATCTTGCAAATAAGGG	AACTGTAAAATTGTCACGGT	ACTCCCGATACGTCTGCCGG	TGACTGATTACGCTCGACTA	TCACTCCTCATCCCTCGACG
AGTAAGACCCCTTTAGATTG	CCCCGACTGACTTTCCCTAC	CTAAGTGTCAAACGTTGAAG	TACATTTGTAAACCCTGCCT	CGGAAAGTGGAAGTGACACG	CCAATCCATACACGCTGTAG	TTCTGTATTGTCGTGGTGCA
AGGTATACATTGCTGGTTTC	GAACGTTTATCTACACGGAG	CAGGACGCGACCAATCTGTA	AGAAAACACCAGAGTTGTAT	TCGAAGTGAGCAATTAGGGA	TCGAGATGGAATATTTGTGC	GAACGGAAGGCACCCTGGCT
AATATGTATAGTAAAGTGCA	TATTATAGCACGATCTTGTC	TAAATAACTCGGTCCACCTC	TAAATACCCCTACGGTGGAC	GTCATGATCCAGAACACACG	ACCTGTACCACGTGAGCGAG	CCGCTTCCGCTACAGTTCCC
ACATAATTAAAGTATAGGCA	TATAGGCGCTTGCACCCTCC	AATATGTAGTCATCACGGTC	GTATCTGTATAGTGTGTGTG	CCCGCGACGACTCATAACTC	CCAGATCTTCACGCCGTACG	CCCTCCCAGCAGTCCCACCG
TATAAATAAGAACCCCGCCG	TAACTGTAAATTTCTCCGGA	TAAAATACTGCGGCAGTGCA	AATATAACGAGTTCTCAACT	TCTCAACAGTAGACAGCGAA	CATCTGTGCTATCCGCTCTG	TTAATAACATACGTCTGTCG
TGAAATTGTAGCCGGCACAA	TATATTGAGTGGACGCGGTA	AGATAAGTATAGGTAGTCCA	CCGAAGTCTGTGCAGGCGCT	CATACATACCGACACGTAAC	TACAACCCTACGACAACCGC	TACAAGGTTCTAGACGTTCG
TATATAACACCCGGAGCTGA	TATAGAGGACTACCAACCCA	AATTGTTGACCCTGCCACCT	CCAATAAAATACAAATAGTC	GGCAAACTTGTACGACAACC	AACACCCGCGCAGCGCCAGG	GAATCGACTGATTACCCGTC
TAGTTGTACAAAATATAGTC	GATGTGTATTTAAACCGCTA	TTTAATGTAGACTATAAATT	TACATTGTAAATCTGTCGCC	TCTTGAGGAGGTTTCTAGAC	TGGCGATCCTCTGCCTGTGC	TGACCGTCGAGTCTGGGGGC
TTGTAAATAGGCCCGAGATG	TCGCACATGGTGCCCTATAT	TATATAGCACCTGCCACAGA	TAAATATTGCTAGCAGGTCA	TATCTTCCGCAATAGCCAAG	ATGCCGTAGAGGACACCGTG	CATACACCCCCCCGCCTCCC
AATAACACGCACCTGCCTAT	TAAGATAAATGCTCTTGGGA	CGTATTTGTATAATAAACGA	GCGCATACACAGCAGTGGAA	CCCTCTACGCTAACACGCTA	GAACGACTCCCCGGTTCCCA	ACTAAGAAATGCGTTCAGGA
AATAGTGTAAAAAACCGCCG	TATATTCAAACTCCCTTGAG	TAGACTGACCGCCTCAGTAC	CATATGTAGAAACATCGTAT	TAATAACGCTGTTGTGAGTT	ATTCCACCCAATCTACCCCA	TTCGTCACCATACCTTGGGA
TAGTAAATGTAGACACCTCA	TAAATAGGTCCTCCTTCCTG	GAAAGAACGATGTAAATCCG	TACAGTGTACCTACTCCCGG	CGTGACTATCCCCGTCTACG	GGGGAAAAGCTGGAACAATT	CTCTCGGAACAACCTTGGCA
TAAACGTTAATTCACTCCTC	AATAAACCAGACCATTGTAC	AATACTCGACGACATTGTAC	CAGTACATACATACACAGCC	GGAGGGCGGGCGTCGATACG	TCCGCCTCTGTTTATCTTGC	GGGGGGGCGGTCGGTAGACT
TATTTAAATAAGCTGTCGGT	TAAATATGCCTACCTAGGAC	TGTAAAATACCCTACCTTTG	TGTCTTGCTGCTCCTGGGTG	TAACCAGCTACCACCTTCAC	TATCCTCTTGGATTTACCAT	TCATTCACGTGGTGGGTGGT
AATAGTACATAATGCTGGTC	TTTTGTAATATAAGCTGAAA	TGATCGTAATGTATATTGTA	TAGTGTAAAGATGTCCGCAG	AACTAGTCCGTATTTCCCAC	TTGAACGATCAATGCCTACT	GCAGATAGGTCGTGAGCTCT
TATATAACCGGTCCCGCTAC	TAGTAGATTGCTCGACGTGG	CTCAGGGATGCACGTGTCAA	GCTACATGAATGTAACACCG	TATTGGCAGTCTGCGGTTTC	AGACTCCGTTGTTTTTGGCC	GTAGACCTAACGAACACTCG
TATATGTATAACGTAGCAGA	CCCATACATATAGGTACCAT	CGATTAACTACACTCGACTC	TATATTGATCCATTGTCGTC	TCAGGTCTTTTGTGCGCTAT	AAGTGTAGGAGGTATCTTAC	CTTGGATGTCCACGCCACCC
TACATAAATTGTCATATGAT	AAGAGAGCTCCAATCCTCCG	CCGTATAGTGAGTAAAAGTG	TAATTATTGTAGATACCGTG	GAGGAGGACTACATACTGGT	GAACGTGTACCCTCCCACTG	GTAGCCAGAATTCGCTTATT
CATGGGAGGAACTGGTGTAA	CAGTTTGTATCTTTGTAATA	TATCTTCGCCCTCCTACTAT	AAAATTGTACATTTGGACAC	CTCTCTACGCAGGTGAACCC	TTGATTATGGCCGGGTACAG	GGTCTAGCCTGGAACCATAC
TAAATACTAATGGACCCCAG	TACATTAAACCTGTTGTGGG	TATAAGAAACCTGACTGTAA	TTCATCGTATTGTTTCTCTG	GTGCATGACTCTCTATATAT	GAGGCAATTATACATTGGTC	GCCCCGACACACCTGACCAC
GATCACCCTGCTATAGGCTC	GGTAAATATGGATATATGTC	TATAAGTGTAAAAACCCAAC	TAAGATATGATCCTCGTCTA	GAATAGTATACATGCACGGT	GAACTATATCGAACATCGCG	TCCCTTCTGAATCATCTCTA
TTGACCTGACTGTAAATAAT	TGAAATTGGAATCCCGTGTC	TCTCAAACTGCCTGGTGTAC	AATGCACATGTATAACAGGG	CATTTTAGTGGTGGCGTGCC	AAGAGACCGAGGCTGTTCCT	GGCAGACATCATCCTACGTC
AACTGACTTACCCCATGTAA	TATAAAATGAAGATGCCAAG	TATTATATAGTAACGGTTAT	TAAAATGTAAAGCGCCATCA	CTCATAACGTGATCCAATTC	CGCTTGGTCTCCGCTAGTAC	CTGTTGCCTAAACGCCAAGG
GTAAATGTAGCTATTAAGCC	TAAATACGATCCTCCGCTGC	TAAAAAGAATGTAGTGGCCG	TAAAATGTAATGGCCTAAGG	ATTCATTGGCCACTCCAGAC	ACTATCCCGCCTAGCTACTC	AGTCACTCTGCTTAAGTCAC
CATAGCTCAGAATAGGCCAC	TAGGATTTTGCAACCCGACG	GGTTGCACCATCTCTCAGGG	TAGTAAGTGTATATATTGAC	GCCGGAGTATGCACGCTGGA	CTCTCGCCCTAGGCCGCTGC	AGCACCGGAAAGACGTCGCA
TAAATATGTCCATTACCTGC	TACAAAGGAGGTTTACGGGG	GCATCCTAGGAACGCTTTCA	TGTAAATAAGAAGTAAAAGC	AGTCACAAATGTAGCTGGCG	AAAAACCTCGACACTCATGG	TGAACTAGACCGCGCCCAGA
TTCACTTTAAAATGGACGGG	CTCGAAAATATGCTTCAGTG	ACATTGATAGCCCGCATGTG	TACACATGTATTGTAAGGAT	ACAGGTAATACAACTACCCC	TCTCATGCATCTAGCGTTCC	GAGGTCATATACTGGACGTG
TAACGCACCACACCCCACGT	TATAGAAGATGTAAGCCTAA	GTCCAGCATGTAACTTGTAG	TACAGTCCACCACCTCCTGT	CCACGGGCCATCCGAACCAC	AAATTCCCCTCTAGGCCACG	TATAATACGCCATTGCCATG
TACACGATCGACACGGCACG	TACCAACCACACATAACTTG	TATAGAATAAAGTCGCGAAC	TAATCATATGTACATTGTAT	TCCTTGGAGACGAACCGCCA	TCCCCCTCCACGTCTGAATA	TTCTCGACTGTGGGTGGTAT
TAAATTGCTCAATTTCTTAG	TATATTGTTCTACCCCCGTC	TGACTTGTAAAGTGTATGAG	CCTCCTGTTACATACCTTAC	GCACACTCGGGCCAGCACCG	AAGATTGGGCTTGTAAGTGG	ATCCTACGTGAGCGTTGGCC
TACGTAAGACTAGTCATTAA	CCTTTGACTGTACTGTGTAA	GCAGGTGAGTACGACTAAGC	CAAACCTAGCCTCCTACTAC	CTTAAAGACTGTCCATATGC	TCGAATGGGGTTTGGATGGT	CTCACAAATGCAAGTACGCC
GGTCTCTATTCGTTCGTATC	GAATGTAAATACCTGCCCGT	TATAATACTTGCGTGTAAAT	AAATGTATATAGGCAACGCT	TTAGTATCCACTACCTGGAG	GGTAGACTCATTCGTAAGCC	CAATTCACTTTCGTGACGTC
TATAGCTGATTCCACTGTCT	TCTAGTCTCACACTGTAATT	CCCCTGGCTCGGCGCGCCAT	TAAATAGACGTGTAAGTAGG	ACCCCGACGTTCGGTGTAAC	TCTAGGTCTGTAAAGTGTGA	AGCACAAGTCCTCGCACCAC
TGTATAGCCTTGTCCCTGCC	AATAAGAGTACGCCGGTATA	TTATAGCGACCGTTCCTTTA	GCCGCCAAACTAGTGAATAC	ATCACACCGCGGTAGACGTA	CCGGCATAGTGCATACTGGA	AAGGGATAAGATTCGACGTT
TACATAGGTGTTCAATGAGG	TATAAAAGATGGGGTCTCTA	TATATACTCCGGTTGTAATG	TGTATAATCAACCTCATAGG	TCTCACTATTGCTAACTACC	TCTACGACGAGGTTTACGAT	CTACCTCTGCTGCAGACGCA
TATATATTGACCCGCGATCC	TAGAATGTACTCCGGCGGTA	TATAGGCTGCCGCAAGTCGT	CTGAGCCCCCAACCTTGTAT	CACCGGAGAGTCAGCGTCAC	TAGACGTCGCTAGCCCGTAA	TCGTGTATACCATGGCCATA
AATAATCCCTGCCCTTGTTC	CGATTAAGGCGTGTAAATAT	TAACATATTTCTGTCGGCGA	ACGACTATGTATAGCGTGTA	GCTTGAGGCGTTAGGTGAAC	GGACGCCCCGGAACGTCATC	GGACAAGCGGAACCCCACCA
TGTGTATAATGACCCGGTAT	TATAAACTGGCCTTACCACA	CAGTGCGCCTTACGCTCCGG	TATATTCGCCCTGCATATAT	TTCGGACTATGGGGTACGTC	TGTGCGGGGGAACACGAGCG	TTGACCACACCCCTCTGCGA
CGTAATATTGTATGTAAATA	AATCGCGATGCTCATCCCAC	TAAAGCAATATATCCTGTAT	AAATATACGCCATTGGTCCA	CTCGACCGGCATACGCAGTC	AACGACGTGGCAGCCGTCCG	CTCATCACTCCGGCCGTCAC
TAAAATGATATTGTAAGTAA	TAAACCAGATAGTCATGTAC	CAAGTCTAACATACTCAGGT	TATATTAACTGTATTATAGT	GGCACGTCGTTTTACAAGGG	AACTGACTCGCTGTCCCTAC	TGCACACGAGGCGTTACTAC
TTGTAAATATAACGTAATGA	TGAAGCTGTAAATGTTGACG	CCAGAGAAACTACAGTGTAT	AATAGGATACATCACTTTAA	GTTCATGGGTCAGTGGTAAT	ATGAACCCAAGCAGATGGCC	TATGTTTCCTGTAGGGTATA
TAAATTAGTCCTGTTCTGTC	TCTCACTGTAAATAGTGAAT	TGCCCGCAGACTGTCAGATA	AATTATGTAAGCATGCTGTC	GGATACCTGGGATACCCGGG	GATGCTGCACGTCATCCCCG	AACATCACATGTGACCGCCC
TATGATAACTAACGTTGGAA	TACAAACTCCTCAACTTGCT	CCCCATAAACGAGTCAGAAC	TAATCGATGTATTAAAGCCA	AGGACGACGGGTGCTATTGG	ACACAATCTGGTAGGACACA	TACTAGACATCCAGTAGATC
CCCTCTCCTATAGTTTGTAC	ATTACCCTGCGCCCAGACCG	AATAATGGCCGCGCTGACCG	TGCATTAACGTTAATATGTA	ACTCTCCTGTTTATATACAG	TACCATTACTGACTGCACAA	GCGACATTCAGGCACATCTC
TAATATAAGTCCGCCTCCAC	TATATATCATTACCTACTGA	TATAGCCTATTGGCCTGATG	TACAAATTTTCGATCCGCTT	CGAGGAAAGCTCCCCAGAGG	AGGATGAACTACCCCGATGC	AAGACTGTTGCGGTTGGGGC
TGGATACCCACGTGGACGTG	AATATATGTAATAACGCGGG	GTCAGTGCTAACAAACTGAG	AAGGGGGACGCTCGTTATAC	CCACAAACTACTCGGCGAAC	GCAGCGGGGGTGCTTGCTTG	AACCGACACTTCCTGCCGTG
TTGTAGTCGCGCATCCCGAG	TAATAGAATGTAACTGCGCA	TAAAAAGAGTACGCATGTAC	CCCCAGAATGTAAAACTGTA	TTTTGCTCCGCGCCTCTCAT	GAGTTACGCCACCTATTTGG	TCAGACTCCCTTGCTGCCTC
TGTATAATACTGCTCTTGCC	CCATAACAATGCTTGCGCCC	AGATATATAATCCGGACCAG	TCTGGGGCCTCGATGTCCAC	ATTACAGTATTCCCGTTTTG	ACTTTAGTTGCGCGCCACGC	CTGTTAACGCTATAAGGTAT
CTCCCCACTACAGACTCTGT	TTGTAATATGACCCCCGTCC	AATAATGACCCTGCCGATCA	AGATAAGCCAATACCCCTCA	GACGCAAGACGGCAACAGGC	GGCATGTCAGGGGGAGCACG	CACATACCGCGCATGACTAC
TTCTGACCGCCGACAGTGCC	AATACGTTGCCTTCATATTT	TATAAAACAAACATGCCAAC	CCCCTGGACAAATGCAACGA	TCCTTATTGGCGACCTCGTG	TGGGACACCATCAACTCTGA	TCGCCTCCCACGGGTCCAAC
TACATACTCCCCTTATGCGA	TACTTTGTTGTATATGTAAG	TATATACTGATGCAATGGGC	ACCCTGTCTCTGACGCGTAC	CCTCACGCACTCCACTCCAT	TACCATATCGACAACCTCTG	ATGGAGGCCTAGGCAGGACC
TTTGTAGATTATTCCGGTAT	TGCTCTTGACATCTTTTTAT	TAATAATGCCCTCACCCGGT	CGTACATGTAATCGCGGCAT	GCAGCACGCCCGTATCCCAC	CTCACCGCTCACGTATACCT	CCAACTAATAAAACTGTACG
TAAATTGATTACCTGTAAAT	AGTAATTCCGGAACTCATTG	CGAATGCCGGGTCTTACTGG	TAATTAATAGCGCGCTCGCA	GAAGACTGGTGTGTGGGCTA	TGTAGTTCAGGGAAGCATGA	TTGTATCGCCCTTGGAGGGG
TAATTAAGTATCCCTCCCTT	AGTATGGCAAGTTTTATATA	TAAATACGGTTAACCGCCCA	AGTTGTAAATTGTTTGTAAG	AAAACCCGCCATGCTGTCCG	AGTCATAAGCCCCCGTCGGC	CTCTCCAGTTCACTACGGGC
TATTACATTCCCGGTCACGT	AGCTACTTGTCACACCGGTC	TAATAAGGCACGTAGTGTAC	CTACGAGATCACTACACCCT	AATAAGCGTGTGTCTTTGTT	TCAAATGTAAGACTACAGTG	GCATCTAGTCTCGCCCGCTT
TAGTCCTAAACATTCTTATT	AATGTATCCGAGTTTGAGTA	AATAGTAATTAGGGCCCCCG	GCCCCCTGGTTCTCGCCGAC	CAAGGCCAAGACGGCGATCG	CGCCTAGGACAGATCCTCTT	GGTTGGGTCGATTGCCGTCC
TACAACAAATGTCCGTCAAC	CAAATGTAGATAGACCGCTG	TATAGTGTCATAGCAATTAT	CCCACCTGTACCTGAGCCAA	TCCACTCTTCCCCAAGTGGT	TTGAGTATAGGAGGACGACG	CAGGGCATCCTCACCCATTC
CATCATGTTGACCCTCATAT	TACAGATGCATATAATATCC	ACCCTCTGTATAGTCCTCCC	TACAAATGTATTTTAGGCTG	TACATGCCCTACGGACTAAC	AGTACCGCTACCTCCTTCCA	AGCTATGCCAGCCTCCTCGT
TATATAGAGCCTCATTCTAC	ACTGTACTTATATCGCGTTA	AATTTGTTCTTTAACCAGGT	TAAATATGACCCTGCTCCCA	TGTGATGTAAGACCTACTTG	CACACCTTGTCCCCCACTTA	TTGCTTTTGCCTGATTCTAA
AAATATCGATGCAAATATGT	AGGGAAAAAAAGATGTTATG	CACTACTGCAAATCATGTAA	TATAAACAAAAGGGACCGCA	ACTATTGGAGTCCCCGGCAC	ATTACTAATGCTTCTGGCAT	GCAGAACAGCAGATCATTGT
TATAAACTGTTCGCCTGTAA	TATATAGTCATCATCCCCGA	ACACAGCGCGCGCCACACCT	AACTACCCTTAACCTTTCAC	AGATCCCCCCCTCGCGGGCG	CAATTTATCCCTGCCCACCG	TCCCACTGTCTGTTCTCCCC
TCACCTCTACCCCCCAATGT	TAAATAGTGCACTAACCGCC	TTGTATATACCGTGTAGGGT	CTCTCGGCTCACACTCCCTG	GCAATGCCGACCTCGGACAC	AGCCTAATCCCTCACACACT	CTAATTAGAACTCTTGGGAT
TATAGCCAGATCCTCACACG	GGATATTGCCATCTCGATTA	CTGAAATGTAAATACCCGCA	CAGGTATCAGAACCAAACCT	CTATATCCCCCACTCCTTGG	CCCGGGACTATGCAGCAGTG	GGTAGCATGTCCTCCCCGAC
CCCGACTCTGGCCTTTTGTA	ATGTAATTATGCCCGACAGG	TAGAACCTATAACGTAATGT	GACACGGGACCTAATGTTTT	ACAACCCGAAGGCCGCTGCC	TGCGCTATTATGTCTGGTCG	GACTTCGCTACACTCATGCA
TTATAAATATGGGCTGATGA	TCCGTGTTAGCACTCGAATT	TATATAATCTCATGCCGCTC	CTCCCTTGCCAACCTTGTTC	AGACAACCCGAGCCCTGCCG	TACACTGTGCCTACGACGAG	TAGGACCACCCTTCACCCAC
TATATATGTCCTAACCGCCT	TAGTCGACACACCGCCTGCT	TAGCGTCATCCTCCTCCTTT	ACATATAAATTGCTCATGCC	TACCGCTTACAAGATACCTG	GGCGCTTCCTAGCGTCATCT	ATGTCCAGGCTCTCCACTAT
TGTATACATGACCCGCCGCT	TATTATAGCCATTGTAGTGA	GAGTGGCGTAGACCTCAGTC	AATAGGTTTATGTAGATTAA	TGGTACAGTGGTAAACGTAA	AAGGGGAGCCTCTCGCGTCG	GCGACCCCCCGGTGACATTA
TATATATGCTTACCCCGTCC	CCATTATCTAATATGCTGAC	AAGATAGTGCAGATTGTAGA	CCCCGGTGACTCTCTCGCAC	CCTACCACCACACCCTCCAC	AGTAGACCATGCCCACCCCA	ACAAAAGACAACCCGCGGGG
TCGACGAACATAGAGTACAT	TATAATACAACCAGTTAAAT	TATAGTTAATAAGTCTCTGT	TAAAGATAACGACCAGTGAC	CCATGACACCTCCGCCAGTG	GTGGGGAAGGCACTACGTGT	CCAACTTCAGTTCGCCAATC
TAAATAACTGACCCCAACCC	GAGGACCATTGTACGCTTGT	ACAACCTCATGAAGGGGCCG	CTCCGAAATCTCATGTACCT	TCTCTGCGATCGGCATAGCG	CTACCGTTCGGGGACTATAC	ATAGCCTGTGATTGCTCCTC
TACATTATTTTTGCTCTCCA	GCATACCGACGCTGTACAGA	TATGTGTATATACTACCGTA	TACATATCCCTATCGTCTAC	TATATGGACCGTAGACCCAT	TTATTAGTCCTGTGGCGGGC	CTTCCGCGAGAAACTGCTCC
TACAGTGATCAACTCCTCCT	TATAGATAGACAATGTTGTA	AAACTGTCCATCGACACCCC	TATAACGTAATTATATGTAT	ACAGTTATACGCCGTTCTTG	GTACGTTAGAGATCTGCTGA	GACGTCGATCCCGTTCAGCC
TAAAGAACCTCCCCAACTCC	CAATTGTAGAATACGCGCTA	TAAAAAGACCCGCAAGTCTC	AAGGATGTTTCCTACCGCAT	ACATTATGCGGACCCCCCCT	TCCCTCCCGGTCAAAGGCTA	CATGACCTCCCTGTCTTGCA
TGAATACTTTCTCCCTCCCG	TAATGTTTTCCTTCCTTGGG	TAATTTGTAAAGTCTTCAGT	GATATGTAAATTGTCCCATT	CCCCGTCCCTTGGTGATGCC	CGTTATCAGATAAATAACAC	ATGAAACCACTGGCACAAGG
TAAATAATCCGTGAGTGCGT	TTAAATGTAACATATGCTGG	TCAAGATTCCCACTCAGTAC	TATAACCCGTGCCAGTGCTG	CGTCCAGTTTGGGTTGTATA	TCCCGGCAGGATTGCGCCTG	TCACACCCTATTCGCGCCGC
TATATATGACCTCCACCGCC	CATAGAAATAAACACGTGTC	TATATGTAACTGTACTGCTT	TGCACTATATAAAGGCGCGG	CTACCCGGCAAGTCGATACG	ACAATGCACGAACAACCTAG	AGTATGTTCTACCCCAGGCT
AATAGAAGGACTTGGATAGC	TCCGGCACCATGGCATGTGT	TTGTTATTGTGTGTTTGTCT	TACAGATAACTAGAATATAG	CAACACGCAACTATTGCTAT	GGAAACGAAGGCAGGACCGT	GTCGTCCTGCCCCCACGTTG
TAATTGGACTGCGTAAAGAT	ACAGTGCTTTCTCTGGTTTA	GTTTTAGGCGCGATCGTTAC	TGTAAATTGTAAACCTCGGC	GTCTACTCAGCCGAACCTAC	ATCCATTCAACGAGACCATG	CGCGCTATGGCACACCCCCC
GTTGTGTGAATACCTTAGAT	TAGAATAATGTATTGCTCCC	TATTGGCTGTAAATACATGC	GTTACCCAGTAGTAGTTAAC	GAATTGATCCCATTGGCCAC	TCTCTAGTTTTACTCTGGCA	TAACTGTCGTGCCGCTTGCC
TAAATATATAACTCTGCCCC	ACTCTAACTGCACGCGAAAG	TATATATTCGCCGACCTAGA	GATAAGGACACACGTGGAAG	TGTGTAACGCACAAGTGCCC	ATGTCTGAAACACATGCCTG	TGTAGGAGCGCGCACTGCAC
TGTCACAAGTTCAGTTCAAG	TAAATTAAGTGCACTCGCAA	TAAATACCTTGCTTTGCCAC	AACCAAGTAGATCTGTATGT	TCATGTCCGTCTCACCCTGT	CGAGAATATGCTGTCCTGCT	CAACTTGCCGCTGCCTCTTG
ACACTGACGAGTATGTAATT	TAAATATTGAAATGCGGGGC	TATAAAAGGCCTGGCATGTA	AATTGTCAAGACCCGTCCAT	CCGTGCCACTACATGCTCCG	AATCCTTGGGCACGACATCG	GGAGAACTCGAACCCCCGGA
TACAGAAACTGTCGGCAGCT	TATATGTCTGTTGCTCATTA	TATATGCATCCGACATATAT	TTGTAAATCGTGGATGTAAT	TAATCCCCAGCCCACAGCTG	CAGTTATTAACCTTTCGGGC	AACTTGCGCTAATGGGCTTT
TAGATAGAGCCCTGGGTTAT	TATAGTATAACCCTCGGGGT	AATCATTGTATTGTAAAGCT	CAACATCGCGCCATCCCTGC	CACAACGGTATGGATGTCCT	GTCTGTCTCGGACGCGGAAG	TCTTACCACGTCTCCGCACC
TGAACTTCCTCGCGTGTATA	TAAATAATGAGTCGACCATA	AATAAAGCAAACCCCTGTCT	CCATTAATGTACTGTTCAAT	GCCATCGTCGAGTCACCTAC	ACACATATTCAGATGACGGG	TGCAGCTACCCAACCCTACT
AATGTAAATAGAAGACTAGG	TACAGTGTATATCATCCCTT	TAAATACCTGCTCCTCCTAC	CGACGTCTTGTAGATCAGAC	AATATTCCGCTACAACGTAC	GGAGTAGACTAATCCCGTCG	TAAATATCACACCCCGCTGT
TAAATAATCATGTGCCCCCA	ACATGTTGCGTTGTAAATAG	TAAAGGTCATATTGTAATAA	TACAGAATACCACTCCCCTT	CCCGCATGAAATGCACGACA	ACGGGGTTCTCTACGTGACA	CCATCATGACCAACTCACGC
TAAATAATGCTGCATGTGTA	CAAAGAATAACCACAAAAAC	CAGCGCACTTACGCTCTTCC	AATAATGGCCTTAATGTAAC	GCACTAATTGCATTAACCTG	ATTCACCCTTACAGTTTGCA	GAAGAAACAGGCTGGTCGCC
AATACTAGCCCTGGTTCCGA	TACATAATGATTCTCTCTCG	TCCTAAGTACATTAAGCTAC	TAATAATTAGGATTGAGCCC	GTACGTTGTTCGAGGACATG	CTTTAGTTCTAACCTACCCC	TCCGCTCAACATTTATCCAC
ACTCCCGGCTTAATCCTCAC	ACGTATCCGTGGAAAACCTG	ATCACGACACAAGTCCCTAC	TTAATTGTAGAACTGCCGTC	AAGATCGGAGCTTGGGGCAC	TCGGTAGCTAGCAGATTGGA	CGCTCAGGGTGATCCGGTTC
TACATTCAACTGGATCCCCT	TAGAAATGATTAGCTGGAAG	CCCACTGTATGAAATTGTAG	TATATATTCTCTCTGTAAGC	GTTGTCCCGCAGCAGGCAGA	TCAAGGTAAACCTCCCCATG	CCAAAACTCGTTGGACCACC
TATAAATGTAAGTAAATTAT	TACATAATAAGTCGCTGCAT	TATATAACCAAACGCTCTAC	CAACATTGTATAGGCCTCCT	GGACCCGGTTTACAAAGCCG	CTAGCATTGATCACGTTGAC	CCGGACACGATTATTTTCAC
TTTATAGACCTACCAACTCA	TCTTACACCCAAATTTGTAA	TATAACAAGCAGATGGTGTG	GTGTGTATGTAAATAGGTTC	GGAAATACCGGGTCTATCTC	GGGTGACTTGACGATCATCC	ACGTCCTATGACACAACCTG
AGCCCTAATGTAAATAGTGC	CCGCCTATCGCACTATTAAT	AATAAAACGCCACAATGCTG	GGGTTAAGTGTACATAATGT	AGAGCTCGACTTTCCTGGAA	TGGTGCAGGATCACTCCAGC	ATCAATCCGCGTCCCGACCG
TACAATAAGACCGGAGCAAT	CCCTGTACATACAGTACCCG	TAGTGTCAATAAACTTCGGT	ATTATTAGCATCACCACTGG	CTCAACTACGCGCGACTGAC	TCAGGTGATTCCCGGTTCGG	AAGGCCAATCAGTCGTCCTC
CACTACCATGTATATAGACC	CCCAACAGAATTAGATGTAC	TATAGCGCTACCATCAAGAC	ATTCTTTGCAGTACTCTTCG	TTTCCTTCGAATTCAATCCG	AGCGGAAGCACTAACCACGT	TGTAGGATAACGATGTGTCG
CCACCTGATTTCGACTACCA	ACTCGCTTGTATCAATGTAA	TATTCTATAGGTCATCAACT	TATATTTAAGTGTTTTGTAA	GTGGCGATGCTTTACCGGAC	CACACCTCACCATTTTGGCA	TCCATATCGCGCAAGCCAAC
TAAGTAAACCGGGACTACCA	TGTAAGTAGCCTACCCTAAT	TATTGTTAAGTATGTAATTG	TAACTATGTTCCAAATACCA	AAAAATTCGATTCGCACCAC	GATCCACCTTTTATCGCAGG	CTACCTCTTGACCAAGCTTA
CAGGGGAGATCTCTCGGCCC	ACTACTATTCCCTACGGCCT	CACTCAAGTGGGACCCGTAT	ATTACATTCTCTTTTGCATC	GTTTAGATAAGACCTTTCAG	CCTCCATCACGTCCTCCTGC	ACAGCCGATCCACCCACCCC
TAAATTAATAACACCACCCG	CAGTATATCCTAGACCTCTT	ATATCAATGGTCGGCTGTAC	ACATAGCACTGCACATATTT	TGCACTGACCACCTTTACTC	AGCAAATGCGCGCTAGAGAC	ACTATGTCTCGCTATCACTT
AATTATGTGATAGTGTGCCA	TGTTGTATGTAACCTCCTGT	AATAGTCTAACGGTAGCCCA	TAGCATTGTACATATATAAG	CGTGTCAGCTCCTACGCCAC	GATGTTTCAATGTTCGTCTT	TCCCCAAATACTGAGTCCTA
CCGTCTGTAAACAAGTGTAT	TACAGTTTATAAATTAGGCA	ATCTCGCCCCGTACCTGTAC	TAAACAGGCGTCACTTGCAC	AGACACTAGCGCGGTTAGGC	ACGTCAACTCACGCAACATG	CTATGGAGCCTCTCTGCACG
TATATTACTGGCAGACCTCT	GAACGTGTATATAACATGCG	AATCACTTGGTCCTATCAAA	TACAATGTATAATCCCCGCC	ATACCCTCCCTCAGCTACAC	GCCTTAGTCTACCTAGAACG	AACAAGATTGTGTGCCATTG
GCCAAACGTGGCTGCCTGTG	AACCCTAACCGATTTTGTAT	TAAGTAAACCCCCCTTGCTT	CATCCTAGTCTCTATAACCG	TCATGTTGCTCGGCACTAAC	GCCCACCGCGCACCGACCTC	TGTACCACTTTGGAGCTGAC
TATATTTGGACAGCCCATAC	GTCTAAAGGCCCGTCTGTAC	ACGTCCGCTAAATGTACATA	TAGATAATCAAACCTAGCCG	TAATCGGAACACTTGGGTCT	GAACAATAGGGCTCGCGCAG	CTATAGGCGCTCCCACTTTG
CGCAGGCATTACTTGGCTAT	TATGAAATACCATGACCCGC	GCCGAAATTTGTAGACTGTC	TACTGTTTGTAATGACCGCA	GTTGACTTCCGGCACGCTTG	GCATTCCGCACTCAATACAG	CAGGACGGCAAGCACTATTC
TAAATACGCCCACCGTCATT	TTCGCCGCTATGTACATTTA	TATAGACCAACGCCACCATC	ACGCAACACGATGAACCCTT	AAACTGAGCTCCTACCGCAG	TAGTCTGGTCTCGTTCCTAT	CTATGTGAGCCTTACCGCCC
AATATTAGATACGGGGCCTA	TCCGATATTGACCTGGTATC	AACATGCGATTCTGGTATAT	CCGCAGTACAATTGTAATAC	GACCTTCGATCGTATGTCAC	ACGGCGATTCTGAACAATCG	CGTTGGAACCCTCATGCGTT
TATATATTCGCCCACCCTCT	TAAATAGTATACTCCGGTGT	GCCCCACCTGCCGGAATCAC	CAAATAGAGCAAACTGGGTA	GAGGGGACGCACGGTGATGG	TTTACGACTGTCGCACGACT	ATCCTTGGCACCGTTTGTAA
AATAGCAACAGAGGGTGTTT	ATAACGTAAATAAAGTGTAT	TAGGTAGTTCCTACCACTAT	TAGATAATGACCCAGGGTAC	GGCGCGTAAACACTCCGCAC	TCCGTCACAATAGCCACCCG	GGCGTCTCTGTGACACGGTG
TATAAACAAATATCACGTGG	TACATATACTCCCCCACCCA	TACATTTAGGAGTGTGCGCG	TGTAAATCCAAGGTACAGTT	ACGATTACAACAACCAGTCG	TATGCTGGCAATCCACATCG	CCCCTCGTCTCACTCGTCCG
AGACATAGCTGATGGTCTGC	GCTCCACCGCGAACGTGTAT	TTATATTTTTCAGTGGCTAG	ATTATTGGAAATAGAACTCG	CAAACTAAGGACGACGACTT	CGTTATTTCAGGATCTTTCC	ACGTCTCTGCGACTTCCCAG
TACATAATGTGATCCTATTT	TAAAATATTCCTATGCCTGC	AGAGGATCTGCAATCATGTA	TACAGAACTTACCTACAGTA	ATGCTGTATCCCCCACCAAT	CACATTCAAAGTCCCTCATC	CTTTCCCCGCATCTGACCTA
AGTTATGCCTGACAGAGTGT	CCTTGTAATTAAAGCCGCCA	TAAGATATTGATTGACCATG	TACAGTGTAAAACTGTTCGG	TCTGATGGACCGTCTACCAT	CATCAGTGACAGGCCTTAGA	GGATGCGTCCTGGACAGGGT
GTGTGAATGGTGGTAGTGAT	TAAGCAACAGGCCATGTGTA	TCTCTATGTAACTATGCTAC	TAGCGAGTTCCCATGCCTGC	GACATAATAAGCATCTGCCC	ATTACGATGCCAACGCTCCC	ACACATCTAAGCGCAATTCG
ATATTTGACGATGCTGGCAT	TAAATAAAACCGCCTACCCC	TATATTTGTCACATCCTGTC	TCTACAGTCTCACTTTGTCA	GTAGTAAGTCCGGTATTGTG	TTAATAGAAGAACCCGGCTC	TAAGGCACCCGCCATCATAC
TGTATATTGTATAAGCGGGT	TTCGTATATAGTATATGTAA	TTGATTTTAAAGACCCCTCT	CGATATATTGATCGGGGGAC	TTACACTGGCTGCTAAAGTG	CTCATAAATCGGAGTAGTAC	TCGCGGATTTCGTATGTATC
TATATATGCCTGGGAGTCTG	TGCGTTGTCCTACCCGGTAC	TCGCATGTGTTACTACAGTA	TTACATAACTTCCCTCTCCG	GGTGGGAGCGCCGGCACGCC	AGCGGAAGAACAGTTAATGG	TCGGCTGAATGTCAACTGCC
TATTTAAGAAGGTCACCCAC	CTTTCCGACCCAAAATGTAC	AAGTGTATAATTTCCTCTCT	ACGCTACAGTGTATTCCTCT	AGAGCTTGGACTTGGAGTTT	TCCATCACCCGGAGTCAGCT	GGACAGAGCTCTTCCTGGCA
GCTCACGGTAAATAAATGTT	TACAGGAGCTTATTCACGTA	TATATAATAGTCAAATGAGT	TACATAATAAATCGCCATGT	GCACTAGAAGGCATGGGCCT	ATATCCTACTCTACCACTGG	TGTGCGTAATTGTGTCTATT
TATATATCTGGCTACATGCT	TTATACCCTGCCGCATGTAC	TACACTAAAATTAGATCCCG	TAATATAAACTTGCATAAGC	TGCATCCCACGCCGTGATCG	GGTTACTTTTCAACACCGAA	ATATCCGCCCGTAACGCTGC
CGAAAAGTTGTATAGCCCCC	TAAATAGTTACGGTATAGAC	CCGCATGTATAAAGTCCACC	ATTACTGACCCCAGCTCTAC	ACAAACGTTCCGACATGACC	CGTGATTGCTCTGGTCAGCG	CACCCTCCACGTCCCAAGCT
TATATACGGATCCTCGTCCC	TGCGTAACCTACAGGTCTAG	ATACGAATGATGACCACCTT	GAACGTGGTCGACCCGTTGT	TTATTTCCGTATTTCCCCGC	AGATAAAGCGCGGGGAGTGC	AACCTGTCATATCTAGCTTG
TAAATACAAATGGCCTGACC	TAGAAAATTAGCTGCCGGAT	TATTTATACAGAGCTACATA	TACAAATAGTCCTATCGCCC	TTAACTGCCACTATCCAGGG	TTCCCCTGCCTACAGTTGCG	AGAACGATTGAACGTATGCG
TACACAACGAAGAAAGCCTG	CCATCGAATATATGTAATAT	TGATGTGGACGTGTTATGTA	ATCAGTTTCTGGACAATGGA	GTACGCTAGAATGACACCAC	TGCTGAGATCGCGACACAAC	TCGCACCATATGCACCCAGG
GCTCGGAGACTAAATATGTA	AGACAAACCGGTACCTGTAC	AACGCAATGGCACTTCGCCA	CAACCCATTTTGTACGGTAC	AGCGCCACTCACGGTGTCTC	AGTTCACCCCTCCTGCTGCC	CCAACCCACTCCGGAATTGT
TGTAAATATGTAAGACCGTC	TACGTATGTAAAATTTTGGT	TCCTAGTGTTAGGTATGTAC	TAGTAGTCGATCCCGTATAC	TCTTAATTAACCTGAGTGCG	TCCGTCGCCTGCGTCGTTGT	AATCCCTACATACGCCGGTG
TATAAATACGACCGCATGTA	CTCGTGGCGTTCGGCGAACC	TAAAAAGTTGAACCACCTAC	ATAGGATATTGGCTGCGGTG	TATCGAATTAAAGCACTACG	TTGCGAACCACCCTTAAGGA	GATACGGACTACCTGACCGC
TACAATGTAATAATGGCGCT	AATAAACTATATGTGTAAAT	GAGTGTTGCCAGTACCGCTA	TAAATTTGGTAATGCGAGAC	TTGAAGAATTCCGGAAATGT	AATAAATAAACTCTCTCGTG	GCATTACCTCAGTTGGGAAG
CCCCAATCCTCGCTCCTGAC	TCGTTTACTACTAGTTGTAC	TATCGGTTACTTTGCGCATA	CATGAACGATACCTCTCCTA	ACAAATTCTCAGCCATGGTC	TACATTCACTTACCCTCCAA	TATTGCGACGCCACACGCAG
TATAGTAATGTAATTAGGCC	TCTGTATATAAGTAAGTGTA	GGAGGACACCCTGTCATACG	AGCCATGTCGCAATCATCTC	TAAGACCCGCACACCACCAC	ATTAAAAGGGGGTACCATCG	AGACCTCATCAATCTCATTA
TATAGAGGTCACATCAGTGA	TCCTTGTATACCGACCCACG	AATAGTAAATATGTTTGTCA	TGTCCGCCGTAAGTTGACAC	GATATGCGTGGACACGATCA	CAGTAGAAACCATGCCATAG	ACGGCGTCGGAGCCCCTGCC
TTTATGATTGTGGCCGGTAC	TGTAAATATACTGGTTGCAT	TATTACTCCAGACCCAGTAC	GTTTCCCTGAACGCCGTCAC	CCCTGCCACTTCCCGGTCTT	GCACAATCGACCCTCTCCTG	TGTAGCAACAAGACAATCGC
TAAATATGTGTAGTGTCCAC	TATTATAAATTGGGCTGGAC	TAATAGAATGTATAGGCAGC	TATAGTACCCGTTCTACCAC	GGCATCGCAATGTCTTATCC	GTGTAGGGAACAATGCTGAT	TTGCAAGATCCGCTACTCAG
TTCCTTGTAGAGACCTGACC	AAAATATGAACTCCTGCCAG	CACCTTGTATCTGTCACTAC	GAATATGTAACAGACCTGAC	GAGCGTCTAGCCTGAGGGAC	GATGTGTTACAGACGGACGA	TATTTAACCTGACCTATACG
TAAATAGACTATTCCTATGG	TAATATTTAACCCTCCCACG	TAATTATTTCCTTGTGATCA	GAGGCAGAGATGCATGCTCC	ATGTTCCCTCAGGCCACTAG	TGCACACTGACATAGTTTAA	GTCCAAACCGTAGATTCTAC
TAAATTTGTAAAAGAGTCTA	CATTAATACTTCCCCGTCAC	GGGTAAGTTACAGTAACCAG	TAGTGATTAGGTCCTCACGT	TGGGTATGCTCAGAGGCGTC	CCGTTTATCTCACGTTTGGC	GGGCATAGCCTCCCGACACT
AGATGTAACTATAACTGTGT	TACAGGATCCCTTGTCCAAT	CTGGAGCTGTGGAACGTACA	GATAAACCGTCGATGTAAAT	GCACGCGACCGTCTCATCAT	GATCAGACACGTTCAAACCG	GTCATACTCCTAATCCACTC
ATTATAGAAACATATGGTAC	CGTTAATAAATGACTCCACC	AAATGGAAACTCTCTGCGTA	CCAGAGCTTAGTCCGTCTTA	CATGTGACCATTCCTCTTGC	TCACACCCGCGGTCACGGAG	CCCCAGTTCTGATCACTTAC
CTCCCCTACAGATGCTCCCT	TAAATGTATAGGCTTCCTGC	TGTTCATACATTTGCCATAG	TTCATAAACTGATGGGTGCT	AGTTCAGACTGCTAGGACAC	AGAACCAATCACCACAGTCC	AAGTGTCGCGCTTGCTCATT
ACACCACCCCATATATGTAT	TATTTGTTTAACAATCTGTG	ACCGACGGGGATCACTCCAC	TACAATAAGACTGGGTTGCT	AAGGATGAGGCCGACGAGAC	TATGGCAGGCATAGTCACGC	ACTTAGCTGAAACCTCCGCC
GCCCCTGTATGCTACTGTAT	TCGATAAAGCTGTGAATGAG	GCCGCTGTATAGTAGATTCG	AATAAGTTGAATAATTGACG	CCCGACCTTCGGAGTGCTAG	ATCACCATCACCGACGCTTG	TGGCGCACACTCATGATCCC
TAAATATTTGCCGCGAGAAC	AGATCTCATGTATCCTGTAC	TAATTATTACTCCCCTGTGA	TAAATGAGACAAAGGCGCTA	TGACGCTACCAACCTCACCG	TGAAAGGTGTCCTGCTAATC	ATAAAGACGTCCCCATCTAC
TTGTAAATTAATGCGCACTT	TGGTAGGTTAAGCCAACTTG	TTAATAGTCGCGCTCAAGAC	ATTATTATGAATGTATGCAC	GGGTAATAAACGCGCGGGAG	TACCCGGGAAATGCAAAGCG	CACGTCTATCTTACAATCCC
CAATAATGTTATCTGTAATA	TTAATAAAGCTACAGGCCCA	TCATGTATAGGACAGTACTC	GTCTCTGTATAAACTCTCCG	CCGTTGATCTCCCTACATAC	CTCATGAGTAGTAACCGTTT	TACGAGGAGCGAACACGCGG
TACAAAACCCACCACCTTAA	TCCCCTCTCTTGTAAATACA	TATCTAGTCCTCCCAACACC	CACACAAACCCAGCGTCGGG	CCGATTCCATCTGCTTCCCG	ACCACTTGCCGTACACACTG	GTGACGTCGAGGACTAACGC
TGGCAAAGCCAACTGTAAAT	TCCCGCTTCGATGTACAGAA	AATAGACCCTCAGGCCACCG	TTGTTACCCCATACCAGTAC	ACTTGTCCACTGTACTTCTA	ATGACAAGTGTCGGCGGGGC	CAAGGCAAACGTCCGCCCAC
TGATTGCAACACACCTCATG	AATAAGAACTCGATATGCGT	TATATACGAGGCCCTATGGG	TAATTACTCCCATGTCTGTC	AATGCCGGTGATCGTCAGCT	TCCTACACCTGCGGGTTGTC	GTAAGTCCTTCTGGCTGGCG
TATGATTAAGTCTTGTGGAT	TACTATAAACTGAATTCCCC	TCCCGCGAGTATTCCTATCA	TATATGAGGTGTGTGATTGC	GAAAACGCCGGCAAACTCCT	GAGCACTTAGTACTTCCTTA	TGGCGTCTGCAGTCATGTTC
TATAGTATCTTGACCTCGAG	TATGTGTACCCTAATCGTAC	GATACCCGCGTCAGCAAATA	TATAGAATATGACTGCCGCC	GACCATACCAACAGCACGAA	GGTAATGATCCACTCGATGA	AACTTTATCTTGCCTGTGCC
CTATCAAGTCGCATTTGTAA	TGAGAATGTAAATATGCTTG	AATTTGTAAAAGCTGTACGA	TATAGAATGAACAGTAGCCA	TACAAAGAGCTACCTACTGC	CGCATAACGACCACCTCCTA	ATGTCCAGCACACCTCAGCC
TACATAAGGAATGGGGCGCT	GTATAAAAGACCTTGCAAAG	TATATATACTGTATTGGGGG	TATTCAATTGTAATACTGCG	GCCGCCGCGCTCTTAGATCC	TAACCGAGATAAGAGTGTAC	TCTAATATCGTTACCGCCGA
TATAGAGTACTCCTACGGCC	TAAATAGATGTAACCGGTCA	TAAAAACCTGTATATAAAGC	TCAACATGTATACTGTACTA	CAACCATCGCTACGGCCATC	GCACGCATGGCGCTCCTGCT	GCTAACCCCCAGACGCTGCG
CATGACAAACAGGTTCCGGG	CAAACTCTCTATTGACTTGG	TATAGTTTCCACCTCCAAAC	CCTCGTGTACCGTTGACCGA	GATGGGCGCGCGTATTAGAT	ACCCGGGACTAGTCAGGCAG	TACACTCCACGCGAAAGCAC
AATGTAAAGTGAGTAATCTT	CTAAATCTCTACCTCCTCGT	CGACCTTTGTAATCATGCAC	TGCAAAATTGTAGATCATCA	TACCCCTACCTCTGACGCCG	GGGTCGTCTCCCTCGTCACG	GTCACAACTCCTCTCCCCTG
CCCTACTGTCACCCTTGTAC	TATAGAATTGTTCCTACGCC	TATAAAGAGTGTTTACGGAC	ACATGTAGGTGGCCCTGTAC	GACAGTACCTTCTACTGGCA	GGGCGAACATGGTGGGGATG	ACTTCAACCTCCTTCCTGGG
TAATATGATATGAAACCGCC	CAACAACCAACGAGTCTAGG	GCATGTCTCATCCCGACTCG	TATAATATCGCCCTATGTAC	CGGTAATTCGTCAAGGTGGG	CCCACATTATAGCGTTTTGC	AGAAGTGATCCTTGTGACGC
AAGAGATATGATATCAGTTT	TATATAGACGAGACGACCTG	TCGAATCCCTGGGCATGTAT	TATAAAAATCCTCGGCTGGC	ATTGCGGGAGGGTACCACCG	GCCCGTGAAGAGGCTACCAT	TCCAAACGCGTCCGTCCAGC
AACCCGTCCAAAAGTTGTAC	GCATATAGCATTTGTAAGTA	CACAAATCTATAGCTGAACA	TAAACCTGTAAATACTGCAT	GCGATAAGTTTCACCTTCCC	TTGTGCTCATAGTCGGTTCT	GTAGAGGTGATCCCGCCCCA
TGTAAATACATGTATCTGTA	TTAAATAAAGTAACCTTTCG	AATTTTGTATACCCGCTAAC	CCCCTTCTCTACCCGTTGAC	AGATACGCGACTCCTATGTT	AATAAGTTCATCTCAGGCCA	GCTGCACTCCTCCACTGCCT
TCTCAGGGTACTTTATGTAT	GATAGATGTTTATAAACTTG	CGACCGTCTGTATGTAATAT	CCTCCTATCGTTAAACCGTA	GTATGCAATCCCGGTCCCTC	AAGGACATGCACGCGCACAC	GCTGACAAAGGGCCGCTGAG
TCGGGTAAATAGAACTTGCG	CCACGCCTCTCCCGGCTTCC	TAAATCAATACCTCGCCTAC	GCAAGTTTAACGGGACAACG	CTTCATTACTATCACGCCAC	CTTCCTCTAAAAACATTTAC	AACATCATGTCCAACGCGGT
TATATACATGAACTGCCACC	TAAAGGATAACAATTGTTCG	CCCCTGTAAATAACCTGCCT	TCACTAGTGATATGTCGACG	GAATATGCATGTCTTCCCAA	AGAAAGCTGCTATTGCCCAA	TTTTGCTAAACGCCATCGCC
CTTCTGACTGCGCTTACCCG	TAGGTAGGGTCGGAGCTAGG	TGTAAATAGACCCCCTGCTA	TAATTATTATGAGGTCCGAT	GGCGCGAGAAGTTCGTCGGT	GTAAGCATGTCATTAAGCTG	AACATTGCAATTCTCAGGTC
TATGTAAAGCAGTGTATGAA	TGGATATTCCCTCATTGTAA	GGACAACCTCATCTTACTTA	CCGTTGTTTAGCCTACCGCA	TGCTAGGCCCCGCCACCACT	GCATGTTCGCCAACCCTGTC	TAATCCTACTGTATACCTGC
TAAATAACGATTCCAGCATG	TGGTATTGCCTCCACCCACT	CTAAATTGACGTTAATCCAC	AAATAGTATAATTGACTGTA	GAATTTTAATGTCCAGTACA	CTGTCCACCTGGCAAGCGCG	AGGTATTCGCCCGTCTGCAG
TAAATAGTGTCCTAACCACC	AGACCTGTCAACATCGGGCA	ACCGTGTAGATAGATATGCG	AATAACATGGGCGTTTCCTC	TAGAACTCCCAGGGTCTACG	CCCAATGCTTCAGTAGGCAT	GCACTCCTGATGCACCGGTG
TACATATCGTGCTTGGCGTC	GAGACCCAGGTAGCACGGTG	TATTAATTGTAGCACCGACA	CAATAGTGAACACCATGTAT	TCTCCCTAATTGCGACCTAC	AATGACATATCTCTCCTGGC	AGCCATGTAGAGTAACCAGC
TCATACGTACATACCTCTAT	TGACGATGTAAGTATTTATT	CCCGAGGATGCAGCTGGGGA	GTATACAAATGTACAGTACC	AACTGGTCATCCACAGTAAG	ACGTGGCTGGACTCTGGCTA	ACCAACGCTAATATATCGCG
TAAGTAGACCTCTTGCCATC	AATTTATAAGTAGGTTATCC	TCAATAACCCCTGTACAGCG	TTCGACGCACCTGTATTGTA	ATTCCGGTTGTAGACGAATG	TTCAATTCCTAGACGCCCAC	AGATCCCACCGCGTAACTCC
GAAAGGAAGTAAATATTGTA	TAACATACTGACTGACGCCC	TATAGTAAATAATGCCACTT	TAGAATCTTGATAGTAGTAC	GTCCAGACCTCCTCTCGCTG	ATGTGCTCCAAAAATGCCCA	CATCTCAGTGAGCCACCGCA
CGGATTGAATGTCGACACTA	TACGTATATGAAACCTTGTA	CTTCACGAACATCTCACTGC	TACTGTACATTGTAGACGTC	GCGCCTAAAGTAAGGGACCG	ACATAGTTGCCATTACTTGG	CTGTACAAATCAATCAGGGG
AATAGCTATAGACAATGGAC	TAAGTGTAAAAGAGCGTATG	TACTTATTCCACGCCCTGTA	AATAGGTGCGAATCCCCCGC	TATCCTGCCTCTGAGGCCTC	CACCAGCCGCATACATTCAC	CTATCATCGCAGTAATTAGC
GTGTGAACGTAACAATGTAT	TGTAAAAAATCTAATAGTGA	CAGTAAACTAGTTTGCGGTG	ATGTTAATGTACATAGAGTT	TCCCCTTTCTATGACGCCGG	TGCCCATAACTCCTGGGGTA	ACACACACCATGGCGGATAG
AAAAAGAGCTATTCTCTGTC	CTTTGTGGCCACTGTACATT	GCACACCGCTGGCTAGACTG	CGCGAAGCAACCTCTACTGG	CTGTTGGTAGACACGTACAT	ATCTCTCCCCTGGTCTACCA	TCCCGCATTTACTTACCGCT
TAAATACCCTGACCCTGCCT	AGCCCTGCCTTGTAAATTGT	TATATAAGGTTCCGCTAACG	TCCGCTGTACCGCGTTGTGT	CGAACAATATCCTCAGCCAC	TAGTAGCCAAAGCGCACGTG	CCATAGTTCGCTATCCCAGC
TGTATATACTGACCTACAAG	GCAAATGTATATGATGAACC	TAAATTTGTTGAACCCGCCA	CTAGTTGCCAGCCCCCTGCC	CGAGGCCTCCTACTGGCACG	TACTCTACGAAAATGCGCCG	CAAACCACTTACTACCTCAG
TGTATATTGATTAGGCCAAG	TATATAAAGACCGTTGGTTA	AAAAGGCCCTTGGTGTATAC	CCGTCAATGTGGAAAGGTTT	TACGGACGATCGCTTTCCAC	TCTCCTCACACCTGATAGTG	CAATCCAACCCGGGACCACG
CATAATTTATTCCCTCGCCG	TATATGATCAGACCGCCAAC	AACCTGTATGCATACTGTAA	CCCTTGTACGATACCGTATA	CAACACGGGGCACTAACCCG	AACCAAGTCGAAAGTTGGCA	TCCCTTCACTGTCCACCCAC
TAATAAAATGGGTTGTCGTA	TCCTACACCAGATATCCTCC	TAACCGTCCACCTTATGTAC	CATGTTTATATCGCGATAAT	CACCACATCCCATCCCTAGG	AGTCTCAGGTTCAATGTGCG	ACGTCTATTGCCACTCTCGC
TAAAAAGGCCAAAGGTATGC	TATAAATGGGCTATCCTGCG	TAAATGTCAATAACCCCCAA	TCCGTCAACAACGGTAGGGA	TTAGTGTCAAGGGTCGACCG	CTCTCTAATTAGCGACGCTT	CTACAGCCACTAGGGATGCG
AATATTGATTGACGATACCT	TATATCACCTGCCACATATA	AATAACCTACCGTACACCAC	TACAAACAACCTACATCCTC	CCGGACAATGCGATGCTGAG	CCAGCATATCAAGGGTAGCA	ATTCAACCAGGATTTGCTAG
CACCTGGTCATGTAGCGTAA	TCACCTCATGGTCACTGTAC	TACAGAATAACGTCCTCCGG	TATAGGGATCCTGTTCCGAA	TGCAGAACCACCATTAGGCG	GGCGGTAACTATAAATTCGG	GTGACGTCATGACCCTCTCG
TATATATTTCCTTTCCTGTA	TAAATACGACCCCACCAGCA	TCGGTTGGATTAAAGTGGAG	GACGCACAATATAGGCCACG	CACACTAACACTCTCGGCCA	TGAGTCTGCTGAGCTACCCG	GAGTTCTCCAACACCTACGT
TCACAGTTACCTCATACGCT	GACGTGTAATCACACGGGTG	CCTACCTGCATTTGTATAGT	CAATCTTTAAGTTCCTCGCC	GATCTTGCGACAGTACACAC	CAAGAACGCTCCTCCGCCAC	AAACCGGTATCACCCCGTTA
TAGTTATCAGGGCAGATCCA	AATATATAAACTGGGCTGTG	TGGATTGGAGGTACCCGCCA	GTTCTGGATTGTCTCATATA	CATGCAATGGAACCACAAAG	CCAAGAGGTATCCGCTAACG	AGCCAGACTATATTGCATGC
AATTGTAAATGTGTACTGAC	CATGTAATTAAGCCCCGCAC	ATAGCCTCCCTACCCAGTAT	GAATTACGGGCCCCAATGTG	CAGACTAGGGTACTCTTCCC	CGCGACTATGCCGCCATCAG	CCCTTAGCTGCCTCACCGCC
TATTAAGCTGTAAAGTCATC	TGTAAATTTTGCCTGCGCAG	TATTGCACCCCTCACAGTAC	TAGATAGAACCTCGTGAAGT	TCCGATCGTACTTAGACCGC	ACCCGACCCCCTCGACTCAC	TCCCAACACTACACATCGGT
TATATAGTGGTTCTACTGGA	TACAATCCTCTGAAAAGCTA	TATATATAGAGCCCTGCCAG	TATAAGGTAAAGGGTGGTCT	CCATAGCAACGACAGTCTTC	CCCCCGCCAATACGGTCCAC	TATAAAGAAGACGTACGTAT
AATAGAAATTGCTCCACGCT	AGTACTTACACACACCGGGG	TACGTTACCTACCACGATAC	TAACTAAAGAGTGTGATAAA	TCACTGACTAGGGTACGCCA	TGATCGCTTTAGGCATGGCA	TCTAGAACCATGTCCATTGC
TGTTGTAGATACTTGCTGGC	ACCGTACGTATTTGTGTATA	AATAAAGTCCACCCCCGAAG	TGATTATATACCACCCTTAC	TACCCCTCCCACCTCGACAC	TTTTCATGCTAGCAAATGGC	TAAATAACTCCACCCCCAGC
AATACTGTAGAGACGGGTAG	TATAGTAATTATGTGTGATA	TAAAAGGTCCTCCACAAATA	TGTATACTTATTGACCGCTG	CAGGGAGACCAATGTGGACA	ACAGCCTACAGGGAGTCCAC	TAGGTACAACTCTGGCTTAG
TAATATGTAACTGTAGACAC	CAAATGTAACAAATGCCCCC	CAAATGTAACATAATGTATC	AATAAATGTAATATGTCAGT	ATGTGTGCCAGGGATACCAC	CTTGACGCCTGCAATCGAAC	CCTTCATCCTTTTCCTTCGC
ACTATATGTATGAAGCCTCG	CCATGTATATAACCATGCCA	CCGCCCTATATTGTACATAC	TATTAATGACTGTATAAACA	CGCCGATATACCGCCTCATC	CCAAGAGTGTCAACGTCGGG	CTGTATTCGGCTAGTTCGGT
CAGCTGTACATATGTATGTG	AACGGAGGCATATGTAAGTT	ACCCAGGAGACTAGCGCTGG	TATAAAAACCCTACAGTCTC	GCCGGGGAACGATTCCTTTA	AGCATTCAACCACGTCACGT	TTGCGCCCCTCATGACCCGT
TGCTGTAAAGATGTAATTCG	TATAATATGATTTGTGAATA	CCCCCTTGTACATTAGCGGT	TACATCACTTAGGAGCCACG	AGTCCTGCGGAAGTCGTCTA	GGTCCTGCCCAACCCGCTCA	AAAGCCAGCATTGACCCACC
TAAATTAAGCCAAGTTAGGG	TAAACTTATTATCCTCATTT	GTCTCGTTCACCAACGCAGG	TATATTGTTATTGAACACGG	CCAGCCTCCTCTCAGCCAGG	TCCTTGTTAAAACTCTTGCC	TTGTTCGCCTCCCACTTACT
TATAGTGATAATAATCCAGG	CAGACTGTATATGCATAAAT	ACATTTTAGAGTAGAACGAA	AAAAAACGTAAATCCTCGGT	TCCTCCAGAGCGAACTTCCT	GGTATATGTTTTACACTGAT	ATCGTGACGGGGTCAGCTTT
TCTATGTAAATAACTGGCTT	TATAACGATCCTATCTGTAA	TAAAGTGTAATGTAAAGATC	AATAAATGATCCCCCACCAG	ACACCTAACACCCCCTGTCG	TTGTTTCACATATGTCCCGC	CTGACCCTCTGAGATGCCGA
GAACCCGATGTAAATAAGTG	TCCCGCCGGCGCCCCTGTAC	TAAGTAAAACCGCCCTGTAC	AAATAATGTATAGTCCGGAG	ACTCGAGAAGAGCCAAACGA	TTGCGTAGATTGCCACCAAC	GTCACCTATCGAGTCCATGC
TATATAACCCGCCAAGTTGA	TATTATATGCTCGGGGAAGT	TAGGCAACACCATCCACGGC	TGAAAAGTGTGCTCTCTGTA	CCAACCAACAACCTTATCAC	GTAAACTTAGACCAACTGCC	GGTAACTGTGCTCTCGCGAT
TGTATAATAGGCTCCTTGCG	TATACTAAAAGTAAGTTGAT	TATATAACGCTTAAGTCTGC	TATATTTTATTGAGGTTCAC	TCAATGACGTCTTGTCACCG	TGCCTCCCTATACCTCCATC	AGAACAGCGATGCGCATTGC
CCATTGTATATGCTTCTTCG	TAACTATGACTGTACAGGTC	AATATAAAAAATGGGTCGAC	CCCCTCCCACTGTCGACCAC	TACACACTGCACGGCGCACT	TCACCCTCGCTCAGCTTAGA	GTAGCCCACCCTGACACGTT
TAAATAGGATCCCGTACTCC	TGCCATATTTGTAAAGACAT	CTCCATCCTTAAACGGTCGT	CATCTATGCCATCACTGTAT	GCCATGAACCTGCACACGAG	CACTAACTGCATGCCCCTGG	CGTGATCTTATAGTCTGGCC
TATACTGCCCCAATCCCGCG	GAGCCATGTAATTAAGAGAC	GCCCTGTACATTAGTCGTGG	TATTACCACGTCGCCGTCAC	GAGAACGTCCTTGCAACCAC	AGATGGGTCCTGAGTGTGCT	CGAAGGGTGCCAATCTCTCA
TAAGGGAACGACTGTAAATA	ATCTATGTCCACCATACTAC	TATCTAACTACAAGCCCCTC	CTAGGGTTTCTGACGGAATA	CAAATAAGTCTCCATCTCCC	TCCCAAGTTAGTCTATCATG	CGCTGGACCACTTCTTGTAT
ACGACAAGTGGGGTCTCATC	CGCCTCCGTACAGTACCCTG	TCAAAATGTAAAGTGCTACG	TATATCTATGTCCTTCTCCC	ACAAGGTGACCACAGTAATG	TAAGCGGTAGGCGTTTAACA	CTAGTCTAGAAATCCCTCTC
ATGATAAAGTATATATAGAG	TATAATATTGTAATGACTCG	TACATAATCTGTAATAGTGA	TAAATATCACGTACCATTCG	ATCTTGCCTACCTCTGGTCG	AACATGTCGGAGGTCGATCA	TCCGGAGTATGCGTGGAACG
TAATATATATCGCCTAGCAG	TATATCACCTCCCCGACGAT	AATAGTTGTACTTATTGCAA	AATAAGTAAGATAGCGTCTC	TGCTCCTTCAGTAGAAACTA	TCCTTTTAGTTCTTTGGTTA	GCAAATCCCCCCTAAGGACC
ATAAATATGTGCTCGTTGTG	TACATAATTCCCCACCACCC	TAAGTAGTCCCGTCTAAATC	TACATTACGCCTACCTTGTA	CCAAAATCCCAATCTTTGGC	CTTTATCGCTCACCACACAG	TGTTCCCCACCCTACACGGA
TAATAATTCTGTCGTCCCGG	ATGTATATAACATGTTCTGA	AACATGATAATGGTAGATAT	CATAGTTAATATTGTAAATG	CCCCAGTAAGGACGCTACCC	AAATATCAAGACGCTTGGAC	TCCAAAACGAGAACCTCGCG
TGTACGTTCGACCAAGGCAT	TAGAAAAAATTGTGAGGACG	CGCGATCCGGTGTTCAGATA	TATATACTGAAACTGGTCGC	CTATTAGACAAACCAAGCCC	AAGTTCACCCATGCACGTCG	CTAGAAAATAAGGGAGCACG
TATAGACGACAAACCACTGT	TCCGTGTTCTAGTGGTGTAA	TAATTAACCTCCTCGGTCAT	GCTTAGGGTGGGCAGTATGG	TGCTGTATTGTAGCTCATGG	TTAACATTGATCTGGGGACT	CTGTCTGCTTTACCCTCCGC
TAATATATATGACACCGGAC	TATATAACGCCACTCCACCC	TGATGTATATTAATTCTCGT	TTAAATACTAAATTGACGCG	CGAGGTCCTTCCGTATCTGA	GGCCCTAGCCGACGGGGCAT	GCACAAAACCTTCTCTTCCG
TATATACGGTCACTATCATC	AATAACTGTAGATGTGGTGG	TATAGATGAGCTCCCGCTAT	TAAATGTAAGATACCCGGGC	TGATTTCAGGTCATTGTGCT	GTCACTGTTAAGTCCTATCA	AAGTTACCACACCGCTAGCA
AATACATGCACGATCTCCTT	TGTATAAAACAGTCTGCTGT	CCACTGGATTGTACTATAGT	CCGTACATAACATGTAAAGC	GGGTGACATGGGGAGCAGAC	TAGGTACTTCATTCTGGTGG	GACGAATTGTGACCTGAACG
TAGATATATCACCGATTGGT	TGTATAATATTGACGCTGCA	ACACGCTCCTGTATAGTTAA	TAAATAACAAATGTAAGGTC	TGCGTAAAATGCTAGACCCA	TACCAGTTCCTAGGACTCAC	TGAGACAGCTTGATACACCC
TAAATTTATCAGGTTTTGCA	TACGCAACCGCGCCATGTAC	TAAATAAGAGAATGTCTAAT	TGCAATGAGTATCACCTTCC	TAGCACCATCTACCACTACG	TGGATTCGCGAAGAAGGAGT	GGTAGTTTGTAAAAGTGTAA
AACAGAATAAGTTTGCGTGT	GATAGGTGGGTATTTATGTA	ATAAAGTATACAAATCGCCA	TAAAGAATGTAAACCTTTAT	GGGATCCCCCCTGACGGTGC	CATGGTGTCTCCTTCCCAGA	ATGTAATTGGCAAGCGCTTG
TACAAAACTGGTCGGCGTCC	CCCTGTAGATTTAGCGGTTA	CCCAGCATGTAACCGTTCCC	CATAAAGATTGTGTCCCTGA	GAGAGAGTGTGCAGGCGCGC	CGACTAGCTCCATTACTGAA	TTGTCCCTCGGATGAAGACT
CCACGTGTACTTTTTAACCA	GTCCTACACCTGCCCGCCAC	TAAATACTACATTGGAACCT	TAGTGTATATTTAAACCGCC	CGCCTAAGCGATGCTGCTAC	TAGCAACTCCTACCCGGACA	TAATTGGCAGCATGGGTTCG
TATACTTCCTGACGTTGTAC	TAAATACTTCCCGCATTCTG	CCCGAATGTAAATGATTCGT	AATAATATAACTCGTCGTAT	AAATACGAGTAGTTGTGTCC	CACCAGGCCCGGGGTTACGC	TTCTGTCTGTGAGGTGGTGG
TGGTTATATCATTGCAGTAC	CAGTTTAAATAACAGGTCTG	ATATATGTAATACTCTGTAA	TCCACCATGATAGAATGTAC	TAGTTGCTCGCGCTGATTGA	GCCATGGGCTCCTCGCGTAC	TCATCTTACTTGCTCACCTC
TAAATAGAACTGGGGCCTAC	TATAGATGACCCCGCCTAAC	TAATAAAATTCTGACCCTAC	TATATGTCATAGGCTCGACT	AAATCCCTTTCCCTCATGCT	TGTTATATAACCTGCCTTGG	GGTGATTCAACGCAGGTGAT
CCCCACAGTGTACAGTCTTG	TAAGATATGCATATGATATA	TCACAGAATAGCCCAGCAAG	CCCGCTGCATAGTACGACTG	CAGCTGTTCACTCCGTCGAG	GGGATACGTTGTAGTTAGCA	TACATCTCGACTTCTCATAC
TACATTTCGCCAATTTGTAT	TAAATACAACCTAAACCTCT	GTGGTGCACGACTTCTTTAC	CCGCCTCCAGACAGCAACAG	CAGTCTACGCTCACAACCAC	CCCTGTTCCGTCTTGTCCAC	GTCAACCATTCACGGACGAT
TAATAAGTCGCCCATTGTAA	AATAGAGGTGGGCGCAGTCA	TATAACCGCATATGTGAATA	GGGCACGATCACCACTACAG	AGAAGGTGGGAGCCAGGGTT	ATGTACATACCACCCTACTA	TGCTTCACTAGTCACCTATC
TCCAGTGTGAATATACCGTC	ACACGAGACCGCGGCAGAGT	TATAATAGTGTCTTAATATG	TGATATTCTAGCCTATAGAC	GCACTACATTACTTGTCCGC	TGTTTGCGCATGACCCATCG	TAAAAAGTCCTGCCAGATAA
TATAAAAAACCTGCCTGGAT	AAAAATGATTGTGTACGCTA	GTCAATGAACCGTTAAGTCG	TACGCTCCAGTCCAGTCTCT	TCTAGTCCGCAGTACTGTTA	TACCACCCATTCACAGCAAG	TACGTAATTGAAACCTAGCC
TATATAGGTCTTACCCTCAG	TGATTGGGATCTGTGACTCT	TAAATTTCGCCCCTTTCGAC	GACGCCGGTTCCCCCTGTTG	ATCCAACTAGGGGATGGCCG	CGTTACGCAATCGACGATCA	CTCCTTATGGTTCTGCACCC
CACAGTACCTGCGTGGAGTT	TAATTATAAAGGCCATGTGA	TGGTCGTGTAATCCGCATAC	TATGTAATGAACGCTAGGTA	TCCGGTACCTTCACGCCTAC	TCGTCCAGGGTTGACGCATG	CACTTACGACATACCCCCCC
TAAATACGTAAACTTGGTCC	TATATAGGTATGCAAACGCT	CCCTCGTAGAAAGAACACAC	TAAATTCAATACCGGTTCAT	ACTATTTATTTCATCTTCAT	ACTCCGATTTCTACACGCAC	GTTATGGGTAGTCAACTTGC
CTTACTGTATAAACGCGCCA	TAGGCAGGTCTGTTGTATAC	TATATAACTTCCTGGTCTAC	TCACAATGTATAGGGCCACC	CCGAGCCTATTGATTTTCAC	TCAACGTTCACGCCGCTACA	AGGGGTATGTGTCAACAAGC
TAAAAATGTAACTGCTGACG	TATAGGACCTACGATCTCAA	AATAGAACACTCCTGCCAAT	AATAAGATTGGGTCCCTGTA	TAAGGTAAAACATGGTCTGC	TCTCTTTGGGTGCGCCGCTA	TACCATACAATACCTGCCAC
TACAGGCTTGGTTATTTGCA	AGTAAAGTGTAAGATGGACG	AATAACATTAGGCCTGCAGT	ATACGTCAGGCATTGTCATC	ACACCTCGGTGCGACACCCC	AGAACAAGTCCACCTAGACC	TGTCCTTTCCGTATGTGTCG
TACATCAACCCCTGCACCTG	TCTTCTTTACTAGATTGCTA	CGTATTACTGAAAGCAAACG	TAAGTACCCCTGCTAAACCG	ATCTGCTATGCTCCACCACG	AGAGTACCAACCACATAGAC	AATTTAGATTAGGCGACCTT
TACATATTATGGGACGTCTA	TGTATATAGTGCTGACCAGG	AATATACTGATCTCACGCGA	CTACCGACATGTAGATGAAC	GCGGTAGCATCAAGTATCAC	TCTGGGTATACTCCATGGTA	TCTTGATTCGCATAGCCCGG
TACAGATATTGCGGGTCTAC	TAAACTAAATTCCGCTGACG	CATTGTACATAGCCTTGTAC	TAATGTTTATGGAAGTGTAA	ATAAGGTACAGTGCCCATCG	TCAAATGAGTCAACGGTTTG	GGTCAACACCTGGTCAACCC
TTGTATATATCCTTCTTATC	TATATTGTAACGCCATCTCC	TCTCGCGTAACAGCTCAGCT	CTAACACCGATTGTAACGAT	GAAAGATCGCTTACCACGTA	GACCAGGTCCCGCCACCCAC	ACGCATAGTTTAGCATTCTG
TAAATAAATTTTGCTACCAC	TAAATATGATTCTGGCCACA	TCCACTTCTAACACGCACAC	TAATAATGTATACCACTACG	TAGCACGACTGGCAAAGGGA	TATGTGGGTACCCTTACTGT	TATGCTCAGCGCTGCGACGG
TATAAGATCCTTCCCTTGGC	TACATATTGGTCCACCATAC	TCCGCGTGTAACTTTGCTCG	TGTTCGAGGACAACCTTGTA	AGACACTGACTACGCCCCTT	ACACAGGTCCCGCCTCCCTC	ACTAGTACTCCCTCTTGAGA
TAATTTGTAAAGTGAAATCC	TATGACCCCGCTGTATGTAA	TAAATATCTGGCACGTCATG	TGTCTAGCTCACTCCTGTAC	TTCGACGTCACTCCTCTCCT	CTAGACCCTTCCTGTTACGC	AGCTGACCGATACATACGTG
TATATAAACCCCCGCCCTCT	ATACAGAGATACACGTAGAC	TACAAACGAACAAATTTGTA	ATATATTGTACAATTCTCAC	CCCCTCGCGACAGCACTCAC	TCAAGCCCGCAGACCTGTAG	TGAATCTATGCCTCCTACAA
TATTAAGGAGGGATCCCCCA	TACATACGTTCTACCCCCAT	CGTGTATATACATACGATAT	CCCCCGTGTAAATACTGGAC	ACGGACGACACCCATGGGCA	GGTGTGGGTTCCTCCAGTAG	GACCGACCGTGTTACCCCAC
TATATATGAACGGCGGGGAT	TAAATTGTATAGCTACCCCT	AAGCATCGCCGTAAAGTTGC	AATATACTAAACAAAACAGA	ATTCTACACCAAGGAACTCC	GCATAGAGAGTAACATTGGT	ACAAGCATTCATGGCACGTA
CCCAGGGATAGATACTTTAC	TACATAATAGCCATGCTGCT	CATGATGCGATCCATTGTAC	TGTGTACATATGTCCATATT	ACCAGCACCGGGAGTTACGT	TAGATACATTTGCTGGAACC	AGGATCAGTTACACCCGCTC
TAGAGACTGTAGATATGTGC	TATATATGGCCAGAGACGTT	TCCACACAGGGAAGCATGCT	TACAGAAAACCCACCTGTAA	CCACATTTGTGCCTGTGACG	CCCCTTGCACGCAGAGTTAA	TCTACCTTCTCGAGACTGGG
TAAATAACTCTCCCTGTACA	CCAATAATACATAATACCAT	AATTTGTAACATGTTCCTAT	ATATTGGCGCTGGTGTAAGG	CTTACTTTACATCATCCCAC	GGTTCAATAGACTGTTCACT	ATAACATTAGTCTCCGCCTC
TAAGTAACTCCATGCTGTGC	TGTAAAATGTATAGCCTCAT	TGTTTAGTGTAAAATAACGA	ATGAGTTCAAACATGGCAAG	TGAACTTGAGACGACTCGAC	CCATGAGTAACCATCTCCGC	CCTGCGCTTGTCCTACGGTG
TTAATATGATGCCTATCCCA	TACTATAGGATCCGACCTAC	CCGTGCCCGCACCTGTATAA	ATGGATGGTAACCTGTAATT	TCGCCACAGCCACCTCCCAC	ACTCACGTCTCCTCCTAACC	AAGGCCGTTGGTCCCATGGC
ATTGTTAGGCACCATTGTAC	AATATAGCCCGCCAGTTACG	GCGCACTGTATTCTTTGTAA	ATATATGTAGTAACCTGTGA	CAACCAGGTTGGGTCACCTC	TACGATACTGACAGGTGATG	TATAATGACCTTATGCGGGG
CCCGGCAAATGTCGCAACAC	CCATAAGAAAAATAAGCGCC	TAAAATAACGCGCAATTACT	AAATTCTGTATAAATTTGTG	CTCTGCTTCATCGTCCCCAT	ACACCATACCCCTAAGCCAC	AAAGTGTCATCGCCCGTATG
TAAATATTGGCTCGGCATGA	GGGAGGACTGGTGTCCAATC	TATTAATCTAAATAGTCGGC	TAATTGTCGCTCGGGGTGTG	TCCCCTTGCTCTCTATGCCA	GCATGATAAGGGGCTACACC	TGACTACAACTCCGGGTTTG
GTGGGTAAGGTATGTATGTG	AATAACTACCAGCCTACCTC	TGTTACGCAAAATCTCCAAC	TACAGTTCACGTGACTCTTT	GCAAGAGAATGAGCAGGTGT	TACAGTATATTCTGCGTGTC	ACGACACGCGTCCAATGGTA
TATGTGTAAAAACCATTTAT	ACAACCATCTGATATAAATA	TAATTGCCTTATTAATACGT	TTGTGATTACATCGCCCCTT	CTATAAGAACCCCGACTCTG	CACACATCACCCCGCACTAC	CCCCACGATCGCCGGCTCAT
TAGATTGTAATCTGGTACTT	ATGACGCACCCCGTACGTCC	TACAAAATCCTCCCCACACA	AGATTCCGTCCTTCATACCC	GCACAGTCACCTGCAAACTG	TAATCCCAAATTACCTCAAC	GCCTCAAGCCCTCTCCATCA
GCTGTTTGTAGATGTAACGA	AGCGAGCAGCCTGCATGTAC	ATACGGTGAGTGAAGAACAC	AATGTTACATCACCATGTCT	AACATCCACATGCTTAACGG	ACCAATTGGGTACCCCGCCG	CGATGACGCAGAAAGGCAAC
TTAGTAAAGGGCTATTATGC	TTCATAAGGCGCCCATGTAC	TGAAGTGTGTGATACCATAT	GAATCAACACCCTCGCCCCC	AACGAATGTCAAGTCCTCCT	ACCACGACCTGACGAGGTGA	CACCCCCCGACCCGTTCCAC
AACACTCATCAATAGCGTGG	TTTTATGGGTCATATAATGA	AATATTACGTAAAAGCCGAG	CCAATTGTAGTACACAGGGG	AACTAATGACATTGTCAGGT	CGCCATTAACGTGGATTACG	TAGTAAGCACTCACCAATCG
CTCCTCTTACCTACTGCCAG	CCGTGACCCGTTTGTACTGT	TACACGCATTTTAACACGCC	TAATTGATCATTGGGTACCC	CTAGCCCTCATGCTCAGCTC	ACCTCCCGAGATGCTATGCG	CCCCGACCCAAACAACGATG
TAATATTTGAGTCGGGTGCT	ACCTTTTTTCCACCTCGTGC	TAGATAATAACATGCCCAAC	TAAATAAGAGACGTGACACC	TACACCCACACATGCTGTCC	TGCAACAACAGGAACCTTTT	CGCCGCAGATGCCACTCTCT
TAAATGAGTACGGTGCTGCT	ACAGTACATCACCCGCTATT	TATGTATTTCTGCGCCTTAT	TATATTGTAAGAACATCCCG	CACAAACCTGGGGACGAGAC	AAGTACCCGGGGAACGCAGA	CACATGCGATCGTCTTTGGC
CGCGCATAGTACACTTGTAA	TCCTACTGCCTCCATACCCG	CCTCGATTGTATTCTTAAAT	GTCTTTGTAAAATATTTTAT	GCCGGATTGCAAACGCCCCG	TGAGTTGTAGATCGCCACCC	TAGCTAACAGAGGGGACACT
GTTAGATTGCTAGCCAGCGC	TGAATATAATCCGCACCCGC	TCCCCTTGTATAATCGTCCG	TCAATGTATAGCATGTAGTT	CGTAGTGTCACAGGGTAACA	TGTTTGGGACCACAACCGTT	GTGATGTACGCAGAGTGACC
TTTAATAAACCGCTCCTTTG	CATAGACCGCCAACCCACAC	GCCAGTTCTAACCTCCTCCC	CCGTCAGACAGACCAACTAC	GGATAGTACCACTTGTTGCG	TAGGGCCTGTACAGTGGGCA	AATGTATAAACTACCAGGGT
AACATGTACAGTCCGCCTAT	CCCTTTGTAAAGTAAGACTG	TAAATACGGCCTCCTTTAAA	AATACCCCTCTAGACTCGGC	CCGCAAGATCGGGATGGACG	CTAGCCACACACCGCCTATC	GTCCCGCTACTTGCCGCCGC
ACAAGTCAGGTCCACCTGTA	TATATTGAATCCCTATCACG	TATATTGATCTAGCCGCACC	AATAGAAACGACCTGCACAT	GTCGTTTCAACTCCCGCCGT	TGCCGATTCTACTTCTCTGC	CATGTTTGTTACCTCGCCTG
CAGATTGTCAATTTTTGTAA	ATTGTAAAAAAAATCCTCCC	CCCCAAACCCCCTCGTAAAC	TATAAAATGTAAATTTCCCT	CTACACTGACGAGAACCATC	TACTATCCTGGAGAAGTCCG	TTAGGCTGATAGGGATGATT
TAGCTTCTGTAAATGTTAAC	AACTAAGAAATGTAAATAAC	AATAGAAAGTGTACATCGCC	CGTTCACTCTTCATGTAAAT	TAGGTCATACCGGCACTGTC	CCCCTGCCCGTATGCGACAC	TGGAGTCTACTCCGGGGTGG
GCACAAGTATAAAAATTGTA	TATGTAACCTCGAACTCGCG	ACATAATACAACCGTTCGCT	AATATGTAAAGTTCTGGCCG	AAATACTGTATCTCTTTGCC	ACGCATACCCCACACCTGTC	ACGACTCTACATATCTCTGC
TAATTTATCTAGGTCTTGCC	TGTAATATAAGGCTCCCATT	AATACTGTATAGACCTCCCG	TGTATTGTAGTGTGTGCATC	TAATAGACCGAAGCACTGAC	TCCGACACGTGTTGACGTCT	CAGTAACGTTACCCATTGCT
TTGTAAAATAAGACCGCGGT	TATAAACTCCTGCGGCAAAT	ACTTGCCATGTTGACTGTAT	ATCGACGACAACCTCTGTAC	CGTCATTCCTCTGCGCTGCC	CACAGACCTATCAACCAACG	GCGCCCAACTGGTCCCGACT
TGTAATGATGTAAAGTGACC	TATACGACATCCCCATCTTT	TACGTAGCAGTAAAAAGTAA	CCCTGTTCACCCCCGTGTAC	AGTGTATCTCGGTTTTCTCC	ACACCCTCGACGCCTCTATC	CATAGAACGTTCTACAACCC
TCCCTTGTACATTCGTCCTA	TGAATAAATAGAGACCGCCT	TAAAATTTGTAAAATGTGAT	CCTTGACGACACCGGTATAA	TCCCCAGTCCCATGTCACCG	TCTCCGCCTACTTCCTGGCT	TCGAATAATTTTACTTCCAT
ACTGTAGATATGGACGAATT	TATATAACTGACTTACCACT	TGATAATGTTGAGGGCCACT	AACTCGTCCTAACTGTATAT	GCCTACATAGATCACAACCC	TCGTAACTTGGGACTTGGGG	ACTACCCACGTCACGAGATC
AATACTTGTATGTAGTGAGG	CCGGATCGGAGTTGTATAAA	TATATAGATATTCCCTGCCG	GATATAAGTAACTAGCCAAG	GCACCGAAACCTTTCGACAA	CAACAACGTGTCTTAATTCA	GTAATATAATCTGACGCAGA
CCTTGTAATTTCCAGCTTGC	TATAGTGATTGTACATGATG	TACAAATCCCCTATCACGTG	CCCTGTGGATACATGTTCAT	ACATCGATCCCGGTTCACAC	TAGTTGCTGGCCACGACTGA	CCAGTATTTATCACGGCCGC
TACCCCTTGGCGCATTGTAC	TAAATTGTGCGATTATCACT	TAATAATATGTCCTCCTGTC	TCTGTAAATACCAAATGACC	ACTTAAACTCAACCGACTAT	TCCGCGGTTTGCCGCTCTAC	TACGCCTTTCCTGAATGATC
TACATTACCTTGGGGGGTGC	TACAGTGCCTGCTATCCATA	AACATTTGTATTATCATTAT	AATAATGTATCACGAGAAGA	GAGATTTGCTCGGTTGAGAT	ACTCGCCAATTGAGCATGGG	CCTAGCATTCCTGGGGACGC
AATATGTTTAGATCCGACTG	AATAAGAACATGTCAACGAT	AGTTCATACACCTATTGTAC	ATCACATAAGAGTGCCCTCA	TCTCATAGTCCTCCCCAACG	AGAGGCGTCACTCGATGTGG	GCCGCGACTTACTATTGTCG
CTCTCTAAAATAACACGTAT	CTGACACCCCGAGAACCGTG	AATATGTAAGCTGACCTCCC	AGACATAGGTCTGTCCCCCC	ATCGTCTGCGACAGAAGCCT	CACCCCGCCTAACGTCCCAC	GTTTCGAGTAGACTGCGGCG
AAAGCATGGCGTTGACTGTG	CACCAGTGTAGATATGATTA	TGCGCTGGTCCGAAATGTAC	TATAGTTTATTCTAGCTGAG	CAGGTTCCAGAAGACTCGCT	TCGTTGTTCTCACCCCCGTC	TTCGTACACAGGCGCATCAT
CCCATATGTAAATGGACGTG	TATAAATGTTAGATGTCTCG	AATAGTGTATATAACACGCT	TTTCGCACACTGTGTAAATT	CCCCACACACTGGCTGCGAC	CTGCTCCTTGAACGCTGTTG	CCATGCTTCCTGCTTACCTT
TATATATAAACGATCTACCA	ACACACTCCTGCCCCTGTAC	CCCACTCTCGTAAAGTGTAC	TGAATATTAACATCCCCATC	CCACCCAGTGGAACCGCCAC	GACACCGGTACACCTTGACG	ACTCCGCCGTTAGACAGCGT
TAAATACGAAAGCAACCCCC	GTGTTCGTCACTCTTTAACC	AATATGTTCCTGTTCTCTTC	TAAAAACTGTAAATTTGTGC	TATTTCACGCGCTACCCTAG	TCGGAAGAGGCAATGCAGGG	CATACCAGACGCACGATTTC
TAAATATGAACTTCCGCATA	TATATACGTTCCCGCGTTAC	TACGCCTTCCCGATCCGCCG	TAAACTGTGTACAGCATCTT	CTACGAAAGCTACGCGCACA	AGTCTGTTAGAAGGGCAACG	CTCTCGCTTGACAGAAACAT
TTGGAGACGGTGAGCACGTA	TATATAAATTTAGTCTTGAT	TAGATAGAATTACGTGTTTA	TACACTCCCATCTATCCAGT	CTAGACCCTCTGCCCTGCTG	GCAAATTTCGAGCACAGTCT	CCAGCCGCCAGTGCACTAGT
CCGACTCTATGCTACTGGAA	AATATATCCCGCAGCCACGC	TATCATAGAAAAGCTGCTCT	CTCTCCAGGTGTGCAGACGC	GACCTGACACCACCATGCAC	CTGTATTGAACTCCTGTCCA	TTCAAGCTGCACATTGTATC
TAATATAAAACAAGACAGGG	AATGATCCCGATACTGTAGG	TCCCTAATACATACCGGGAT	TGTAAAAATGTAATACAACG	CACGAGCATAGCGTGTGGGT	AAAGCGTCATGATATTGGAG	CCTCCTGTCTCGTAGTCATT
CTATCTAAAGTCCGCCACCG	CGCCAGACACAATGTACACC	TACATTGTACCGCCGCTCTC	TGAAAAGATGTATAGTCGCA	TCACCCTAGGCGACGCTTGC	GGCACGTATGAGCAGAGAAC	ACCGTCAAGCATGCTTCTAC
TACATAGGAATCCCACCGCA	TATATATGGCTCTATGTGTG	TTTCTTAAATCAGAACTCCG	TGAGCGCTACCCATCTGCAC	GCGCTGGCATCACCTTCCTA	CACGGGGACAATAAGGGCCA	CTAAGAGTGACCACCCATCG
TATAAAGACGTAATTAGTAG	TAATTATTTCGCCGATGTTG	ATTGTATATGTCCCCTGTAC	TATAGCTATCCTCACTATTC	GGAAAGGGAGCGTTAGACTG	CGCAGCAACACATACAATTT	CATACCCTTACTACCCTTCG
GGATTGTGGATAAAGTGAAT	TATATAACGATCCTCATGTC	TACTTTAACCTTTGCTCAGG	AGAATTCGCCCGCCTTCACC	CAACTTACACACTAAGCCTC	CTAACCTTCGCATAACGCTG	GGTCACCCTGATTACCTACG
TATATATGATCCCAGTACCC	TACATAACTGACCTGCCAAT	TCCTCGGGGTGTCCATACAT	TATTTAGGTGCCCGCTCTCT	GGACATGATTGACCGTTTGA	GTGCGTTTCCTATGACTCGA	CCCCCCAGTGATGACACCTG
TTCAATTTGAAGGCCACCAC	TGCCAGTTCCCTATGCATTT	CGTGAGTCCGGCGATGGTAG	ATAGTTCGATACGATAGTAA	AGAATTGCGCCAGTCAGCCG	TTTATACTTGGATGAAGGCC	AACTCAACCCCCTCTGCCCC
TATATTGCAGAGGGTGTGGT	TATAATGTAACGTTAGATTG	ATAAAATTACGCCCATGTGC	CGCAATGCTCAAGCGAGGTC	GAAGATGCACGCACCCCTGT	TCTGGACATCAGTATCGCTC	ATTGCGTGCCACACACGAAC
GTACTGGTGTAAATATTGTA	TTCTAGGAATTGCGTTACCA	TATGTAATAGACTCGAAATA	TACATGAACATAATATGCTG	AACTTGTGAGAACCACATCC	TTGAAAGACTCTTATGCACA	CACAGACACTCGGTCCCGTC
CTATGTAAAAAAGGCTCGCC	TAAAATAAACGACCTCGCGG	TTCTACTGAAACTCACAGTC	ATCTGGGTTCACCTACCCTA	AGCAAAAATACGACCCGACC	TACGTAGGGATGTCCTGGTG	GAAATCGACACTGTTCCACC
TACTTTCTTAACCGTCGGCT	TAAATATGTATTCCCACACT	TACAATAAAGACCTACGATC	TATAGTGTACATCTCCCTGT	AATTGCAGAGATCAAAGGGG	TCAGGTGCACGATAGTAAGC	CCTTGCTACCAGTCTCCCGA
TAAAGACAACCCCTCCACAT	GGGAGCATATAAGCGTGTTG	CCTGATAATAGTAGTGGGGC	CTACACCGACTTCCTCCACC	CCCGCGAGTCACCGGTACCG	ACATACTAAATTGTCCGCTG	TATAACGGCGACACGCGGGA
TAGAAATTGTAAACTTGACA	AGGAAATTGTGAATAGATGT	GCCGACTTGTATGCGTCGTA	TACATGTAAATACTCCTACG	TTCACGGTATGGCCTCTTTC	TAAGAATAGTGGGCAAGGGA	TCTCGTCTTATAGCCTTCTA
TATATTTCTGAATCCATGCC	TATATTAATTCTCGAGAGCT	ATCATACCCGTCACCTCGAC	TACATTAATGGCCGCATGTA	ATCTCTACTGACCTCGCTGG	ATAAGCATCTCCCCGTACAG	GGGACACCTCTTCTCTAGCA
TGTCAGTTACCCATGTGCCT	TCGTTTATGTAACATGTATG	TCAATACGAACACACTCGAG	TAAAAATCAAAGGTGGAGTA	CACCGCAACCACAGTCCACG	GAACCTGTCGCCCATGTTCG	TCGTTTTAGCTAGCGCCAAC
AATATGTATAGCAAGGCAGT	CAACTGATCTGTAAAGCAAG	ACTATGATCCCTCAAACCAC	GCTGTAAATATATGCGCATA	CTACCGGCTAGTAGCGTCAC	TGGCAACCATCTTTGGCTTG	AGAGACACCAATAATCGTAT
ATATATTTGTGCGTTCTGAG	TAAATATAAATGCCCATGAT	AGCGGACGTGTACAGATGCT	ATTTCTCGAAAACGACTGCT	GTTGATAGCCAGACGTTGCC	ACCTGGTAGACCATAACCGC	TATAGGTTTTTCGGACGCAG
TAAATATAATCGGTGACCCG	TGATTTTGCCGATCATCCAT	GCCATGGAATTGATATGGAC	CACAGAGCCATGTACATTCA	ACCTTAGAGTTGCACTTCGC	CGCGGGAAGCAGATCTTTGA	TGCACTATTGCCTGAGGGCG
TAAATGTGTATCGTGGTCTA	CCTCACCGTATATCGTAAAT	ATTATTGTTGTTATGATTGT	TCCCACTATCGTGATACCCG	GACAATGTCGCCCCTGAACT	TTCCGGGACAAGTAACACTG	CGCTCGCACCAACCTCGTCA
GGTGTGAACAGTATACTCGC	TATATTGACTAAATGAGCTG	ATATATAGTATAGTTTGGTG	TATATACGCACCTACCCGCA	AATCCTGAATAAAGCGACTG	TGGGGCTACACTCAAGCACG	CCTGCTAGATGTCCTATTGC
TATTATAGAGATCGCAAGGG	ATTTGTAGATAATGCCCCTG	TAAATAACGACGGGAGTAAC	TATATATCCAGATGGTTTAC	CGCAATGATACACCAACGTC	GTGGTATACTCCGAGCCCCA	CTTAACTCAACCCCCCCACC
TACCCGTTGACTTCATCGCT	GAGGATGCCCGGTGCAGACT	TACAAACAATCCGACTCTAA	TCGTGAAGTATTGTAAGTAA	TTAGTGACCGCACGCTGTTC	ATCAACGCGCAGGGCGTACA	AAAATCGCATGTCTGCACGG
TAAATAAATGCTCCCAGGTA	TATATGTACGTAACCTTACA	CCCCTATATCCCCGTCACCG	TTAATATGAATCCACGCTAC	ATGCTATTGAAGGGGATACG	CTACAGGCGTATGTAATGCA	TGCCCACACCTGACCCGCCC
ATGTATTTTTTTTGTTGCCG	TAACATGAGATCCGCCTTTC	TATTTGTAACTTTGAACGCC	TATCTAAATGCTGTAACACA	ACAAAGTACGATGCGCATAC	CATGCACCTGTGCCGTACCC	GACAATTGGACATCTCACAC
TAAATAATCCTTCGTTAGTT	GGTTCCGGACAATTGTGTAA	TACCCAGAGATATGATGTAA	AGCTCCCGGCATTAATGTAC	CCCTCGTCTGAGCATCATGC	ATAGACAGATCTCCGGAGAG	TAGAACTGTTCCGGAGAGTC
CCACCGACATCGCTGACACC	CCGTTGACTGCTTACCGGAT	TATAATATGACCAGGTTGCC	TATGGTTCACGTCCGTCAAG	ATGCCCAGCCTATGCAATCG	GTGCGAGGTGCTAACGACTA	TAACTAGAAGCCTCTGGTGG
CCTCTCTGTAATTTATGTCG	AATAGTCAACGCGATTGTGG	AATTGTACAGGAATATTTAC	CCGCAACCCTACCCAGTAGC	TACTGGCAACTGTCGGTGTA	CAAACGAACCACATGTCACT	AGCCATTCGTATACAACCGG
AAAATGTAGATATGATGTGG	TATATATTTAATGACATGTA	GATCACCGTATCAAAAGGAT	TAGCACTCGCAGCTCAGTGT	ACGGCGCGCTTTATGTAACC	CCCGAACTCCGGAATCCCCG	ATATTTTGGTCGTTTTCAGC
TATAGGAAATCCCGTGGTAC	AAATGTATAAAACGTAAGTA	TGCTGCACGCAGGGTGTAAC	AAACCGTCTATATAACACCC	GGAAATTCTATTGGCACGAG	CCCCACCTCCCTCCCACCTG	CACGTGACGGCTAACCTTGC
TAAATTGTATTAAACGACTC	TCTACTGGCGTTGGGAGGGG	TCACGAGTATCAATAGACCG	AATACATGCCATAGCCCCTT	GTTGAATCCATGATTGGGTA	CACCATTCCACATCTAGCCG	AACATTTGCCGAGCCTATAC
AGTCATAGTCCAAGATGTAC	TAAATAATAGGGCCCCACCA	AAATAGTCGCTGTATATAAA	CCCTGGCCACTATATTGTGC	GGCTATGTGCCATCCACCTG	ACTCCAATATAGCCCACCCG	GACACGGAATTCACGATGCA
GTGAACCGCGATGAGGCTAC	TACATAATGGTGACCGCTCG	GTCGAGATGTACACACACCG	AATGTAAATAACGCTAGACC	AAACAAATGAGTGCAGGTGG	TTCTGCGCCTCCCACCCTAC	TTTCCCTTCTCTACCCCCTG
TAAATAACTCACAATAGTGT	TAAATGTAAATGTAATGATT	TACATACTTGTCCTATCACG	TAAATAGTCCTACCCAAGGC	CAATAGATGCCCTACCACAT	TATGGGACTCCGCGGGCTTG	CGCCAAACTCGTCAAGGGAG
TATATATGTCTGTCATCTGG	CAATTCACTTCACGCTTGTG	TAGGTATTAATGTCCATATT	GCGACCCCGGGACTCCACCA	GTGGAGCTTTCCTGACGTCC	GACCGGCAAATATCGGCATC	GGACTCCAGGTAGTCTCAGT
AATCTGTAAAGAAAATGCCT	CGATCACCATATAACAACTG	ATCTCCAGGGGGTACGTATG	TCCCGACATTCGACAGTTAC	CCGGAACACAATCGCTCCCT	GGCTACAACAGGACTCGTTG	GCTTGGAGCCCGCACTAATG
TTTAGGAGTATGGCGCCGTG	TACTATAAATCGATGGCAAC	AATCCAAAATAAGTCGCCAC	TATATTTAGCCTCCCACCGC	TGCAACGATTTATGGGTCCG	TACCGTAACTTGAGTCGTCG	CCCTCATTTTTCTCTCCTCA
TCTATTATGTTCGACCCCAA	TAAATGTTAAAACTCGCTCA	AATATTGTAACTGGAAGGAC	AAGAGGACGCATTTGTACGC	CCACGTTCTAACAGCCACCA	GTCATCTTGTCACGACCCGT	GCCTCGCACTCATGGTTCGA
TGTACAGACATCCACTTGCG	AAGATGTAAGATTAGGCCGG	ACTCTCTACACCTGCCGACT	TATATGTTCCTGCCCTCGCA	AGCATTACCGGTCTTTCTAC	AATGGTAAACTGATTTGGCG	AACCCTGACGCGAACTCTGC
TCCCATGTGCAGATCCAGCA	TAAAATTATGCCCATCCCTC	ATTAGTGTGCTGTGTCCAGA	GCTTTACAATACAGACGACG	AGCTGCTTCCTAAACTCACC	ACCCAGACAGAGCCGCATGC	CAGCAAACTCCCATACCCTG
TACATAGACGATGGTCCTAC	TACTGTCTAAAGATCCCGGG	TCCCATGCGCAGCCGCTTCC	TGAACATTGTATAGTCTAGC	ATCGCTCGCAACCCTACCCC	TCCGTTGGGTTCTACCCCAC	ACGCAAACTGTTCATGGTCG
GAGTTAGGCTGTAAATAGTC	CCCTTTGTATCAATGCACCT	TATAGAATTGAAACAATGCA	AGAAGGCAGTCGCTATGACG	CTACTCCGCAACCACACGCC	ACCCTGACGTCCTGTCAGTC	TAATATAGCCGCCTCTCCTA
TAATTTGTCTAGCTGTATGT	TAAATACCCTGCCAGCGATA	TCACCATCGCTCCTAGGCAC	AATGATCTGATTCTCGGTAT	AGGATTCACTGGTGCACAAG	CACATAACGGCAGGAGGCAT	TCCCTCAAGGATGAACGTTG
TAAATAGAAGTTCATAGTCC	AATATTGTTTGTAAAGCACC	ACATGACCCCTGGGACACCG	TCCAGTGATAAAAGCGCGCA	CCAACATCATCGCTTTCTGC	TACATGGGTCTCTCCGGTCA	TCACAATACACTAACATAGC
TAGCCTTTGTATATAGGATA	AAGGAGAACACCCCTTGTAA	TATCTAAAGCGGTGGCTGCC	AATAACTGGCACATATGGAT	TTAGAGAGGTAGGGAGTCCC	GGACGCGGTTGTTCTTTCTG	TCCCCTGGTATCACATGGCC
TATAATTGCAAGTGACTCAT	TATAGTTGATCGACCGTTCG	AAGTGTAAATAAGCTAGGTC	TACATATTCGAATACTCGCA	CTAGGTGACCCGTATCGAAC	TAAATTAAGACTCGGACCAC	CCTTGTCTGATCACTATGGC
TAAATAGATTCCGCCACTCG	AATACGATATCTCCCCCGTT	GATGTAAAATAGTATAAAAC	CGACCTCAATAGATGTATAA	TCATCGATCATCGTCCTTGG	TCCGCCAACCGGGGGAGGGG	CCTTCACACAACAGATCGCC
TATATCTGCCTGGACTCCGC	TAAGATAAACCCATATACCG	TATATGATATAGATGACTTG	TACATAGACCACCATCAAAG	ATTATGCTCAATGGTATGAG	ACATATCGGCTAAACACAGA	ACTAGAAGACCTGTCGACAC
TAAATATAGAGGATCATTGC	CCCCTAATTTCCATCACAGC	GCACTGTACATTCCCACACA	TTCGGGTCATAATGCAGCAC	TGGGCCACACTTGCCAAGGT	ACTAAGGGCTTGCTCAGCGC	TAAGTCTCATGATTCCCGTG
TATATAGTGCGCAAAAGGAA	TATAGTGACATAAATCGAAT	AATAGTGCTGATTCCCATCA	AGGCGATCCCCGGCACACTG	AGCCCAAGCCAACGTTTCCC	ACCTCCGTTGTACCTGCACG	TAGTCGAACCACAACCACTT
AATATGAAAATTAGTGGGGC	ACAAAAGAATACCAAGGGAG	TAAATATTCCCACGCACTTG	TGAAACTAGTCCCCACCCTG	CACTCATCATAGCCGCACAC	TGAAGTGGGCGCAGACATCA	GCTTACTGAACACCAGTTCG
TAAATAGTATCTCCATGTAC	CAACTGGGTCAGCGTGTCAC	AAGACTGTGACCTTGTGGGA	TCATGTAAACTTTGTAGCGT	CCCGTCTTCTCAATGACGCA	AGGAAAACCAACTACCTTCC	TCCGTCCAATACAGGTCGCG
TATACTGACCTTACCTTAAT	TCTCCAAGTGTAATGTTAAT	TAAATATTCACCTACCCCTC	ATGTATAAAGTCGAATTGGC	AGCCATGACACTCTTCTTGC	CACACACCAATCCTGATTCC	TAGAAAAGCCCCCTGCCCTC
AATATATAGTCGACAGTCCC	ACCCTTTACATATAGCCTAC	TATAAAGATCCTCCTCCCGA	TATAATGACGTCAGACCCAT	CCATCGACATGCGTTGGCCA	CACATCCACACCTATCCAAT	TTGTACACTGGTCCCCCACG
TATAAGGGTGCTCATAGTAT	TACAATTATATATGCGCGAG	TATAGATGCACATATATGTG	AATAAGTACAGTCAGGACAT	CCTGAAAACCACCCTCCCAC	CTTTGTCCATCACCAGTCCT	ATTCACAACCCCTGCGCATG
CCTTTTGTATATAACCGATC	TGTATTTATAAGTCTTAGGG	TAACGCTCTGTCCACCGTCT	TAATAAGTTGTATAAGCTGA	TACTCTGCTAAACCGCCATC	CACAAATGAAGCGAACTAAG	CAGTCCAGAAACGTCACGGC
GATAAAGTAATATAGCGCCT	TATAATTAATTTCTAAGGGG	GATTTTGTGTAATTAATGTA	AATAGCAAAACCAATTGTAC	GCAACACTTCGATGTTTCGC	CCGTTTCCCATCGTATCCAC	GTAGACTGGTAGTCCAGCAT
ACATTGTAATGAGTGCACGG	TAAATAACTAATAGCCGGGG	TACTTATTGAAACCTACTAC	TATCTATCCTGCTACTCCAT	ACGATTTAGGGATGACCCGT	GTGTACGCAAACATGCAGAG	ACCGGAAACAGTTGCTGGCA
TATATAATCTTCCGACCCTC	TACATAATGTCTGATGAGTG	AATACATATGATCACCATTA	TCGGATTGTAAAATTGCATC	TCGACGTCTTTGTCTACTCC	TGATCCCTCGCCATACCCAC	GACGCCTGTCAGCACCATGC
ATCTACTCCTCCCACTATTC	TAAATATTGCCTTGTTGGAT	ATGTAAGCAATCCCGTCGAC	TACAAATATGTATAGAATTG	CGACTAGTGAGGGATAAGCA	GCACGAGTTTTCATTAGACG	TATCAGCAAATGGTCATAGT
TCTCACTCCCCACAACACAT	TATATTTTGTCCTATCCATG	TATGCTGTTGATATCGCTCA	TATATGCTGGGCCATTTGCA	GCCTACGTCGCCACTACCCG	CCATACGCAACACCCCACAC	AGACGCTGGTCGATGACGAG
GCATGTGTTTATACCACTGC	TAAAAAAGTTATTAAGCCTC	AACCTACGCCTATGTCTCTC	TGGGGCCGCTATAAATGTAA	ACATAGACCAGTACATTGCC	ATAACTTCTAACCGCCTGTA	CTAGCTAGCGTCATTGGAAC
AATATGTAATCTCGAGGTCT	CGACGGTGTGCTAACGGTTC	TATATTTGGGCACTACCATA	AATAATGGTCCTCCCATTAC	CTAGACACGAGAATACGTTG	AGATTCAATAGGTGCTTGGG	TTTCTTCGAACAACCCCATG
TACATTAGATGAAGCCTGTA	TACATATCACTTGCCATCCC	TATATATCAGGGTATATAAG	TATATAACTACAAAATGTAC	GGTAGATGTAGGTAGCTCTG	ATAGCATGAGCAATGGTTGA	GCGGGCGATACCGCTGCTGG
AAACACTGTATGTAAGCCAA	CCTGCCACACCACATTCGCG	TTTTTGTAATAATCTCGATG	ACAACTAAATAGGTCGGATA	CACCCACGGTGGTGGTCAAT	TTCTATATGCCACCACACCA	TGATGAGATGGCAAGATGTT
AAATGATGTCGATTGCGAGG	TACATAAGCCTACCTCCAAA	TATAGATCCCCCACCCACGG	TATAATATAACCGCACCAAT	AATGACGCAAAATGACCACA	AAGTTGAACAGCTGCCTTTG	CCGAACGATGCTGCTGCCAT
AAAAGTGTAGACTGCCCCCA	GTGTCGAACTCCTATTGTAT	GTGCAGTATTGCAGTTGTAG	TATATAATTCCTCCCGCCAG	CCTTACCGCTCGCCTCACGA	GGCATTATTCCACTCCGCCG	CGTCATTCTATACGCTGGCT
TTGAATTAACGTCACCACCG	TAGAATAAATTATGGTCCAC	TATTTAGGCGTTATAGCACT	TAATATAAAGGATGCCCTGT	TGTCTGGGGATTATAGTCTT	CACTCTCATGATGCGACACG	TACGCGGCGAATCAATAACT
TACAGATGCTCAGACGGTTG	TACAGTTGTTCCCTGCCAGA	TCACGTGTACAGCACATGAA	TCCTTAAGCCACACCTCACG	AGTATGTCCATACTTCGGTC	CTTCAAGCGTTTCATGTTAC	CATACATGGTCCCACTGATT
GATAGTCGACGCTAGCAGAT	CAATGTATAAAAAACCCGGG	TATGTATTACGTTCAGTGCC	TACCCTACGAACTGGGTCCG	GTCGGAACTCATCCACCGGG	CGAAACTCGTCTGGCACTCC	TTAATACTGCTGTTTCCCGT
GTCATCTGACGTCTGTACTA	TGTGTAACATAGGCGTGTAA	TTATGTCTCGTCGCCTTTCG	CACAGCGGGGCGTAGACTTA	CTAATTAGTAAGCGACGATG	GGGATCTGATTCCTTTGCCG	AACACTAGTCTCCTAGTCGA
TACATGTATTAATTCGTACT	AAGTGTGTAAAAAAGGCGAA	TAAATGTATATACGTCGATA	TAGTATATTCCTGGCAGAGA	ACGCTTGATCACTGCCTGTT	TATGACCGCTGGCAGGAGTT	ATATCTCCGTTGTCTGCCGC
TCGTCCTAGATTATGCTGCC	AACCAAAAGACGGGTGTACG	TATATAAGCCTCACTGTACG	TCCGAGTCCAATCCTTGTAC	CCAGCTGTTTTCCAGTGTAT	GATCCACAACTAAAGTCTCC	CGAGACACCCTGATTGACGC
AATAAGGTGCGCTACGCTGC	ACGGGGAGTATTCTAGTCCG	CCCTTGTTTAGGAGCGACAA	AGCTGGTTCGTGTAAAAAGA	TATAGGGCTAGATGATCTTG	ACACACCAAGCGCGATGGCC	CCTCCAGTTCTCCATATGTT
TACATTACTCTATCATGGGC	TATAAATACCAACCCCATAC	TATAATTGAGGTGTACCCTA	AGATATGCATTAGGCTCTGG	TCCTAGAAGAGAACTGGGTA	TCACGTCTAAGGTTCCTCTG	AGGATGCCGTCTTGATATCA
TAAGTATAGATCCCGACGTC	TAAATAGAAACTACCAACTG	TATTAATGTAAAATCTGGAC	TAATACCCGATACCTCAGGC	CCCTCTCGCCTATGGCCGCG	GCCTCCCTGGGAGACGCTTG	TGTGATTCAACCATGACATG
AATAAAGTGACCAATAGGTT	TTATATGTAAAATACGCCGA	TAAAGTGTAGAAAACCATCA	TGCCACTTGCAAACGTAAAT	CCTTAGGAAGGATCGGTGCC	TCGAAAATTCTGACTATCTC	ATGGGCTATATCCTCTCGGG
AATTGTAATTACCGCTGTAT	ACAGTAGAGATGTGTAAATA	TGCAATTATAGCCACTGTAT	TAAATTAAAAGTGTATATTG	ACCCACTCTTGCACTCCCGC	AAAGACATACACTTTTGCGT	TACATATGCCACACGTCTCG
AATTTATATTGGCTCCTTTG	TCGCGCGCAACGGCTATAGC	TAAAGGTCCTTGTATAGTGT	TCCCATGTTTACTTTGGTGT	ATTACACTTAATCAGGCATG	AGAGACCACATACCATGGTC	CAACGTTGCTCCTGGCGCTT
CCACGTGTGAAATACGTCTT	TACAAGCTCCATTCGATAAT	CATTACACTGTCAGGGCTGC	TAGATAGTCTGTACAGACCT	AATCCCTACTCTCCAACTAC	TATCTACTAATGAGCCGTCA	CGCGACTAGAACCTCCCTGG
TATACTGTCTCTATAACCTA	TAATTAAAAGCCGATACCTC	CAATTCACGTTGTCGACCAC	TATAAACTAACACGTGTTGA	CCTCATTATGGATTGCTGGC	AACTTATCGTGGGAAGGGAT	TTCATTTACACGCCGCGTGC
TCGATAGCGGCGACTTGTGA	TAAATATGTTAGACGCCTAC	TAAATATACAGGCCTTCCAA	TACATTGTATAAATCTACGG	TGATATATTGCTCCATCAAT	CCGGAAGTATGGCCGTTCGC	CTGGGGGTGGCGTGGACACT
ATGCAACTAAATCCTTTGCT	TAACTGTGTATAAAGCCGTA	AGCAAACCCGTACTCTGTTC	TCTGTGGAGGGTACCAATTC	CAACTCATGTCTGATTGTTA	ACGCAGACTTACCTCCTCAA	ATAATCGCTCCACCCACCAC
ATTAAAGACGAATAAAGCAT	TATTGAAATTGAACCGACCG	TAACAAACTCCTCACCCGTT	CATTTTCTTATCTCTCAGTC	TGTAGGGTCTACATTCGACT	TCTGAACCAGGATCGGCGTA	ACTGCTATCTCGTCACATGC
TAAATATCTAATCCTACTAA	TAAAGATACCTGCACGTTTA	ATTCCCCGGCCCGGATGTAA	GACGCGCCGCAATATATATA	CCTCGGAACGACCATAATAC	ATACTTCACATATGCTAGGC	CGTTGAAACGGCGTCTAATC
TCGACTGTAAAGTAACGAAA	TACACATTGACCACTCTCCA	AAATATGTGTAAACTTAAGT	TATAACGTGCAAATCCCCTG	CTAGCATCACCCTGCACGGG	TCCTCTCCACGGACGCCCGC	CTGGGGGACAGACCCCACCG
GGAATAAAATATAAATGTAA	TATTTAGTAAAAGTATGGCC	CTGCCTGCTCTATCTAGTAC	GCCCTGTACAGTGCCTGTCC	TACACGAATCACCCGGGACA	AGCCATCACGAAAGCCCGCC	CCCCACTAGGCACACTCTGG
ACATGAGGCGATGGACAGTG	AATATGTAAAAAGGTCCTAC	TGTACATTATTACCTACGTA	TATCAATTATATATTTGTTG	CTGACACCCATATTCCCCTC	CTATCACTCTCTACCACCAC	CCGAATTATACTCCCCGTGT
TGTATATTTGTAAAGTGTTA	TATATATTAGAAACGACTCG	TTTATAGAAATACTCTGGTC	TAGATTTGTACGAACCCTGT	CACCTCCTCACCCTGACGAC	AGGGTGCACCGCTCTTGGTC	AATTTGGATATCCATGTTGA
TATAGAACTGTCCTACTCGC	TGTACATAGGTCCTACTCCT	TACATGACCTCCTACCAAAT	TAGTATTGTAAGAGAACGTT	AGCACCCACGGCTGACCACG	AATGTAATCGCCATCATGAG	TCACCCAAGTCACTCGCTTC
ATATAGTTGTCCCGTACATA	TTTGTATATCGCCCCATTGC	TAAATTGTATGGGCACGAAC	AAAACCCTGCTGGTTCGAGG	CATTTATCCCTGTACACAAG	CTTTGTTCATACTTCAGGAA	TCACCCATGCGTCCAGCGCG
TATAGATTGCCTGCCCTCAA	TAATTTTGCTGCCGCGATTA	TATAAAGTATTAAAGCGAAT	CTGGGACGTGTAGATACTAT	ACAGCGATCTACCCCTTGCC	ACGTCATTCCCACATCGACC	TGGGCCCTCTTCCCGAGTGC
AATATAGATGCCCTCCTCTA	TACAGGATCTGAAAGCCGCT	TATAGTAGAGAATGCGGTCA	TAAAATGATTTGTAAAGTCG	GTCCCCGCTGACACGCCCGT	TCGCAAACCGGATCACATGC	TGCCAATAATGTTGGCGACG
TAAATTATGAGATCAGACCA	TAAATAAACTCTAAATTGGA	TAAAATCTTGTTGCTACCAA	CCGACCTCCGATAGCAGGGG	CAGACCGAGCTAGGGGCAGG	AAGAGTGAACGTTGTACCGG	AGAAGCCATTATCCTTAGCC
TACGTATATAAGTCTGGTTG	GCTCCCGCCCTGCTAGTCTC	TACGATAATCCTGCCTGTAC	AGAGATGCTACGCCCCTGCA	GGCATAGCGTCGAACCGCCT	ATCCCTGACACCGGTCTTAC	CAATCCGCCTTTTTCGACGC
AATAGTGTTGTATGATCCTT	TAGATTGTATTTAAACCGCA	TATGTTAATAAGGCTTAGGG	TGTATAGTCAAATGGCCGCG	CCACTATGACTTGCGATTGT	GCCAAAATAGTCGCCTGCTC	TACCAAAGGTCAGCCTGGCT
TCAAGTAAATGATGTATGTG	TAAATCAATGTAAACTGCTT	CATCCCCCTTACAACGGTAT	CACCGCCCTACGACACTCAC	ACCGTGAATTCCAGACCAGT	ACCTACTATTGTCCGTACCC	AATACTAATCAGCCGAGGCT
TAGACAACGGGTTGTGATAT	TAAATAACTGTGTGCCCTCA	TTGACTATATGCTTGGTCCC	TCCGTGTCTCTGCTCTGTAC	ACCCATGCATCTCGCGCATA	CTCGCATCTCAGAACGGTAT	CACGTCCACCCTGTCGCAGG
TATAAATTCCTGTGGCAAGT	ATTTCTATTTGCCCTGACGC	TCTAGTTTTAATCCTGCATC	TAAAAAAAGAACCGTTCGAA	GGGAGGGACCACCCGCAAGT	TCACTCTGGTGTCCGCTGGG	AAACGACGTAGCACCATAGC
AATGCAATGTAAAGTTCGCC	GGGATATACACCGTAATTGG	TACATTGTCCGCCTCCGACT	TATGATAGTATGGCCGCTAT	AAAATTTTCAACAGGCTCTG	CACGGCAGAGGACACCCTGT	GCTTTCAAATAACGGCGCAC
ACACCCGTCCCGTTGAGTAG	ATTCGACGACACACGGGGAT	TACTCGATATATAAACTTAA	TGTATTGTATTCCCTCGCCA	TGCTACACACTCGCATGATG	TGTTACCCAATAACTTGCTC	CAACCCACCTTAGCAATCAC
TACATAGTGTGAAAGGCAGT	AATAGAATCACGAACTGCAG	TAAATGAATGTGTAATTGTT	TATGTACTCAAGTATTGTAA	CCCCTTACTCTCACAGCAAC	TCAGATTCCGGTCAGCGCTT	ACTTTCTATTGTCCTCTCGC
AAAAATTTGTAAAATGTCTC	CCCCGGGATGTAGACATTGG	TATATTCCTGTTCAACCAAG	AGAGCGCCGCGATACATTAC	CGGACGCTCTAAGCCAACTG	TACACGCGTTGCTCCATTAC	AGCAATATGAATGCACGAGG
TAAGTAATGAGCTTGGCAGG	ATTAAGTACAGTCTGTAGTT	TGATGAGGCCTACGGTGTCC	CTCTACCGCCCTATTGACCG	AACGCGGGGTTGAACTGGTC	CCATAGCTTCCTCATGCTCC	CCGCTACTCTGTCACCCCAC
CCCCCGATAGCTGTATAGTT	AATACCAATTACTCAAGCCG	CCGCGTACATATGTTTAGTA	TACAATTAATCCACTAGCCC	TCCCTTTCACCAGGTCAACG	AAAAGGATGGGCAACGACTC	TGGCATACACTGTGGGTTAC
TACATAAAAGACTTACCATA	TAAATATAAGTCGATCTTCC	TAAATAAGTACATGTATCCA	ACGCACGGTTTATCCACCGC	TCATATGTATCCCGCATGTC	TGTCGAAGTATGACTCATCC	CCCCCTAGAACTTGATGCGG
ATATAGCTTGCACTTTCGGT	TATAGCGCTTTCGCCTTGAA	ACCCGTGACAGGACCCACTC	AATATGTACATGCACGCCAC	GATAAGCTTGAATGGAGCCG	TAAGGCTATCCATAGACACG	TCTTATCAACCTATCGCGGC
AACCGAATTTCTAACCGTTC	ACCATGGGTGTGGGAGGGCG	TCCATTATATAGTCGCGTGG	TAAATATGCTACAACGATTT	CCGTGACAACTTACCGCTGA	CCATAGTACCCTACCCGCAC	TCCCCGTTCCACGATTTGCC
CATAACCCTATCGTCTAAAC	TTATCGCTTGACCCTTGGAC	TCCTGTACATTGTAAAACGC	AACTACAGAATATCTCGGAA	TCAAAGGTTCACGTAAAACC	GACGTATATGGGTGAACAGA	GTAGACACCTCGACGGACAC
TAAATAATGCGTCCTCCTCG	ACGTTGACATTGTGTAATTA	AATATAGTGTAAGAAGTGGC	TATATAATACCGTGATATCG	AGTTGGTCAAGCCATGTGCT	TCGCATAAATGCCACATTTC	TGCAATGAGCTGCATCTCTC
TATTGTAGGAAAGGTAGAGC	TAGATATGAAAACGTGATGG	TAAATATAATCCGCCTCCAA	TACATAACCTATATGTATTG	TCAAGTGTCTGCGCAACATC	CTGCTACTCGCTTATCTCTG	CCTTCCCCTCCCCCCGAGCA
CCCTTCCGCCTATGTCACAG	TATATCGTCGGACAATGTGT	CTACTAGGTGGCGTATGTAC	TAAGTTTTACCCGTCTCTGG	GGACCGCTGCCAGTTCACAC	ACATGAGATAGACTGGCAGG	ACGTCAGGGCTCGAACAACC
TATATAGACGTTTCGGCGTC	TAGTTAAGCAATTTATGTAA	TGATAGGTAACCTTCTGACT	TCGTAGGTGTTCCTATGTAA	ATCCCCTACGCGACCAGACA	TACACTTACCACTGGCTGTG	TCTCTGGTAACCACTCTAGT
TAAATATGAAGGCCTCCCAC	TAAAACTTTGTGTAATGATT	CTGCAAAAAATAACCCCTCA	AATATTGTGAGATATCGCCA	ATACCATATTCAACGCCAAC	GCGACGGGAAACTCTGATTC	CTCAGGTACCTGTCTCGCTC
CCCTGGATATAAATGAGATT	TTTCGTGGTGAGATCTCTTG	TGCCCAGTTACAATCGGTAC	TACATAAGACCTGCCAATAC	GGCTGAGGTGTTTTGACGAT	TCCACCGACGCTCACCTCAT	CAGGCTGGACGTCGACTTCA
AATATGATATTGGCTACGTT	CAGTCCACAGTACAGCCACA	AAGTGTAAATATTTGTCGCG	TACAATGTGTAAATTGTTAG	TAGAACGGATTGGCGTGGAC	TCGTGATACCTCCTCCTACG	TAGGGCCAACCATGCTCCCG
ATAATAGACAAGACGCACAG	TTCCCCTTGTCACCATGTAT	TAAATAATCTGGCCGCTACG	CCGTCGGATTAACCGTAGTT	TCTCGCCTGATTCCCCCACT	GATTTGTCGGGCACGATAGC	GTTATCGGCAAACTGTTCTG
GTATGTAAATGCTGGCTTAG	TACATAACTAACCCTACCTC	AATAATGATCCCCTACGTAC	TAATTATTATGTATTTGATT	CTATGCTAGTGTACGCTACC	GAGTGCGTGTAACAGGGACG	GCTCCTGCGGTTTTGATTTC
CCATTGTAACTTTGCTCGCC	ATCTTTTGTAAATAGCGTGG	GCCCCTTTACCGCCTTGTAC	AGGGAAAACTATGGGCATGT	CATGGTATACTCTGACCCCC	TCTCAACGTGAACGCGTCTA	GCCGGAAATACCAAGGTAAC
TCGACCTATGTACATCCCAC	TAAATATTACAGGCCATGTA	TAAATTATTTAAAGGCTTGT	AATAGCACCCTGATCACCTC	TAAGTAGTATCCACACACCG	TGTATGCTCCCTCAAGTGCA	CAACTCTGGTTCATATCCCG
TAAATGACATCCTGACCCTC	CTACCTGTGATTCCTGTGCA	ATTAGAATTGGGAGAGGCCG	AATACATGCGGTCTCTGGTC	TCATATGCGTCTAACTCATC	CCACGTCATGCCAAGTTAGG	TAAGGTACGATACAGTGAGC
AATATGTGTACGCCGCCTCT	TTTATAAAAGGACCTGCCTG	CAGTGTAAAGACAACGCTTG	TACATAACCCGAACCAGATT	CCCCTTCATGAATGCTACCC	CATTAAACTCCAGTCGCCTA	CTCGTGGAGAGCATGTCGAG
TAACTAAGTATACCTTCCTC	TATAAAATTTTCAAGCTGGC	TACAATGTAAAACCCCCAAC	TAAAAATAAATGGGCGCTCT	TCGCCACCTCATCCACCCAC	CCATTTCCTTCCCTTTGGTG	GTTGTCCATAGTTGGTAGAT
GATATCCAGGAGTAAGCAAG	TAAAATAACCGTAGTATGCC	ACTTGTAAATAACCTACTGA	TCCCATTGATTCCTCACGGC	GTGACCAAGACACCTACCCG	TAACCTTCCTGGAGGGACTA	TCGTCCACAACCGTCCCCGG
TATATAACCCTTCTAGCCTC	TCACCTCCCGTAATTTGTAC	TTCAAAGATCGATCACTCCA	AGGCAATGATGTAAGTAAAC	CCGCCCCTCCAATCGCGTCG	TTGCTCAAGATCCCTTTCAC	CTTCCATTCACCCTTGGTGC
AAATTAGAAAAAACCTGGAC	GTGTATAAACTGTAATTGAA	TACATAAGTATAGTTCGGAT	TACTTAAATACCTTCCTTAC	TCCGGCGAGATTGACCTGTG	AATTCCCAACCCGGGGTATG	CACTCCCTATAAACTATTCA
TATATTGGAAATCTGAGAGC	GGAGGTAAATAGGGGTATGG	TGTATATCCCGCCTGCCATG	TACATGACGAACCTCGCTAA	ACCTCCTGTTAAAGACCTAC	CAAGAACCCGACGTCAGGAT	TAATCCTGAAGTTCCGCGCT
ACGCATATCCCACGTTGATA	CAGTGTGTTATCAGAGTTTA	TGTTAGTGATTCCAAGGACC	TAAAGTGTAAATTGGGCCCA	CACCATATTAGCCTCCGGTC	GATCCCCCTTAACGCTCCCG	AATACCCCGAAATATCAGCT
CATATGATATATCCGCTTTT	AAATTGATCCAACTATGTAA	AACACACTACTATTCCCCCG	TATAGATTCCGCTGGACAGT	TTAGATAGGTGTTGGAGATC	ATCTCAAGCACGCTTAACGC	CAAACTAACTCACTAGGTTG
CAAAAATATGTACTTTAACA	AATAGATTATAGTTTTCCCC	AAGATGTATACTTGTGGCAG	TAAATAGGTCCATCACCACC	GTGCCAAGTCCGACTAAGAC	CGACAATAACGCCAACACAC	CCATACACCGTCTGGCTTGT
TCTAGTCAACCCCTCTGTAT	GCACAGGGAGAGCCATTCGG	AATGATGAACTTAGCTGGGG	TAAACTAATGCCCGACCTAC	AAATGGATAGGCACACGCTG	CCCGTTGCTAGCCGTCCCAC	CGTGGTGCCGTCCATTTCTG
TTGTGCAACGACTCTCCGCG	TAAATAGAATGAGAGTGGAC	TACAGTTGTGAAAAGGTGTA	TAAAATTGTAATAATCGAAG	TTCCGCGACACACTTAGCAC	AACCCCTGACCACGGTGTCG	CGACCTGACCTTCGGCTCTC
ATGTATTGATTTGGTTATAA	TAGAATAAAAACTTTCCATC	TATATGTATGATTTAAAAAT	TATAGCTCGCTCTACTATTT	CCCTCCGACTTGTGTCTCTC	GCAAACATCGTCCATACACA	GATCGCCAAGCTATTGGACT
GGTTGGGCACTAAATATTGT	TAAACTATGCTCGCATCGCC	GCCTTACATAGCTGTATACA	TCTAGCCACATTTAATTTAT	AAAAACCAGAAGGAGGCCAC	TCCCGCAACCAAGCCACCTC	TCATGTCCCACCCGTCCACT
AACACCGCAAGTATACCCGT	AATAAAGTACATCCCCACTA	TAAGAAACAAGATTGTAACA	GTATAGATTCCCCAGAATGC	GATTAACCCGTCACCAACAC	GTACACAGTCCACTGGGCAC	CTCCCCACACCAACGCTGCC
TAACTTGTAATTCGCTAGCC	TACTTACTCACACCTACTTA	GAATGTAGAAATGTCATATA	ATAAATTCCTCCTTATATAC	CTGTGATGCGCGACAATCCA	ACTCGCACCACTTTTCATCG	GCCTAAGTGTAGCTCCCTAG
GGGTAGTCCATGAGGGATCG	CAGGACTATCAGACCTCAGG	AACATACTCTACACATAATC	CGATAGGGATAGGTGGGATA	TTATCCCGCCCGGTCATGCT	TCCCGTTCATAGGCTGGCGC	CCTCATTTAGACGCCGACTC
TAAATATATTCCCGGGGGAC	TAAATAGTAAAATGTCCTCC	TAAATACCCATTCCCCACCG	ATAATAAGTCCTCGGGAGCC	TTAGGTCGAATGGTACCTCC	GTGACGCAATATTGCTGCCG	CCCCCCAAGAGAGATGTGCC
TACATATGGTGCTACCCATG	TAAAGTGATCCCGTTTGTGC	TATATGCAAAGTGAGGAGCT	TAAATTCCTCCTAAATATTA	AGATTCTTAAACAGGGTAGT	GGTCGTGTTCGGAGCTATCG	CCTGCTGGGGGAACTGCCGC
ACTTCTGTAGGAACGATCTG	AACACACTACTCCGCTATAC	ACTGTCCACTGTAGATTAAT	TATAATGTAAAAACGCCGCT	ACGATATACCGCCTGGGAGC	AGTTGACATCTCCCTTGCCA	CTTGATTCCCCTGTGGCGGG
ACGTTATATGATTCCCCCGT	AACATAATGCGCCCCTATGC	TTTGTATGTTGGGTAAATAT	TAGCTCCCCCTTAGACCCAC	TGTGTGGCCACCAAGCCATG	ATTACGCAACCTTCTTCCTC	TAGAAAATGTGCTGTACACA
CCTTGTGTAAACTTGTCCAT	CGAGACGTATGTAGAATAAC	TATAATTGTCAACGAGGTCG	TGGGCCATGTAAAGACGTAA	TCCCCGCGTGTCTCCTACCC	TAGGGTACGTGAACGGGAGG	GAGCAGGTTGCCACCCATGT
ACGACTCCCGCTCGTCGCAA	TAACTGTACAAACCGTTGGG	AGTAGACTGTAGAGACTCCT	AGATTAGAACACCCTTGTAT	TGAGGGAGACTGGCGAGGCA	TAGTGTTTTAATCGCCCCAC	TCCTGCAGTGTCCGCCCGCC
TATGTATATTATCCTGGACC	AGTTTAATTAGCCAGCCTAA	TAAACGCCTTACCATCCTAC	AATCTCTTCCCCCAAGGTAC	TCAATATGGGCTGGGAGCTG	ACGACTTGTGTTGCGACCCA	GTCGACCCTTTCCTTGCTCG
GGTTCAACTGGGAGCAGACG	TAGTAGCAACGGGTTGATAG	TATTTTAATTGGAACTATAA	TATATTTTGTAGAAATCAGG	CGACTCACCGCGCCGTACCC	GGACGTCATCTCAATGTGGT	GAAACACTCGGATTCAGTAC
TATATATTCAACCGGCTATC	TATAGATAATACGCGATAAC	CTACTTACCACCTTCACGCG	ATCCATGTAATGAATCTGCG	CCAGAAACTAAGGAGTCCTC	ACACATGATGGACCACGCCG	AAGACTCTCCCTCACGGACT
CCAGACCTCTGTTTATTGCT	TATAGATGACTCTACCCGCT	TAAATGTATAAATGGTGAAC	TACACGTGAGATAACCCAAG	CCCTCCGTCGATACCTACAC	TTGCACTAATTCCGCCAGAT	GACAACTCGTCAGGTCGACT
TATAGTGTTGATCTTACACC	TTCTTGATCAACGCTGCTCT	ACTTTCGCCAGCACCGACAC	GATATGGCCAACTTGGTAGT	ATACCCTCTGGCCTTTTGCG	GTCAAAAGGGATAGCATGCG	CCAACGGGGGGCACATTCGC
TACAAAAGATCATGTGCCCA	CTGGCTTGGAGGTGATGTAT	ACAACTCGATCACCTGTATA	TCCCAGTGTTCCACACCCTG	GCTAACAAGGAGCATCGATG	TGAGGTGCTTAAAGCCAGTC	GTCACCTCGGTTGAAGGTGG
AATAGAACCCTGGCGCTCCA	TTCACTGCTCGTGGACCTAG	ATAAAACATACCCTTGGCCA	AAGCGCCCTAGTGTAGGTAC	CCCTCCACACTTACTTTGAC	TGTATAGTGCTCCTGTCTTA	CAAGCGGAATAATAATCTAT
TAAATAACTCTACGATGATA	TAAAGTTCTGCTAGGGAGCT	ATCAAGTAAATTAGAGTGCC	TTAGTTGTATCCCCTCCCTT	GCGACGATTCCCTCTTGTAC	GTTGTCAGTCTCTACTCTAG	CAAGGAACCCATACCCCGGC
TAAAATGTAATCCGTCGACT	AATACTGTAAACTCTTGTAC	TAACTAACTCGTAAATAAAC	AATTATATATAGCAGACGGA	CACAAGAAGCGCTTTACCGC	GGAGGATGATGTGCCGTCTT	TACTTAGGCTCCTCAACCAC
TATGTGGATAAGGACGCCTG	GAATGTAAATAACTGCGTCG	TATATACCGCCCACCTGTAC	TAGTATAATAAACGGCGAGA	TTGCTAGTGCGCTATCGCCA	CGGGAATTTACAGCAATGCG	CTCAAATACGTTGTTGCCGG
TCACGGGGAGGGTTCTTGTA	AGGGGTGACCATCTAAGTCC	TAGGGTAGTATACTGTAAAT	ACCTTGCTACAGTTCCCACC	CAACATCAAGCACTGAACAC	AACTACGATGGGCCGGGAAG	ACAGCCGGCCACTGTTGGCG
ATAGTTGACCTCCACCTTAG	TAATAAAGGAATTGTGTGGG	TAAATAATGCCCTCACCCGC	CCAAATACCAGTACAATTGT	TAATACAACCGCAGATATGG	TCATGCTCTCTCTCCTGGGT	TAATTCCCGCCTTGCCCGAT
CACGAAGTAGATTATAAGAC	ATAATAAATAGAATTGCTAA	TATAAATGCGTTCCTCCCCC	GGGACATGTATAGTGTGGAC	TCAAGTCCTCATACTCCCTC	TACGCTCTCGCGGTTGATAC	TACATCACCCGAGCACTGCT
AATGATGCTCAGTGTAATGT	TATAACGTCCTACTTACCCG	AAGAACGCCACGGTGTACCG	TAAATTGTAGATCTACCGTT	CTCGCTGGTTGTATACGAAC	TGTCTCTGCGTCAGCATGTG	CCGGCCCCCAAGCCGGTGCT
GACCCCCCCGGTTGTATATA	CAGAGGTGGTGTACATTGAG	TCATGTAATTAGACCACCCG	TACATTCTAGTTCGAACGAG	CTAGCAGGTCTGCCATCTCC	AGACTTACGGCGTACCTCCT	CATACCTCTCCACGCTCGGC
TATATGTTACTAATCCCCGG	TATTTAATGCCAATGCTTTC	TACATAATCTGTCACCTTAC	AACCGAGATCAAAGTGGCAG	GGGACCGAACTGGACGTATC	AATACCAAATCACTGGTCTG	GAGGTTGGTCCACAGGTCCC
TAAATGGACGTCCTACGCCC	ATTCTATGTTGTACAGATAT	TATAGTCCTACCGTATGTAA	GTTTACACTACTACTCTGCT	ACTACAATTTAGGGCACGTG	GAACTCAGATTGGTCGCTCC	AATAGTCGCGAACCTATGTG
CGTGAAGGGGTGTGTCAAAT	TACAGATTCCTACTCGTTAC	TACAGACCATGTCCATCGTC	AGATTGATCTGTATAGCAAC	CCATAGAGGTGGGACTGCTT	TCCCGTGACGCTCACACGGC	TCTCACGCTTTACTCGGTGA
TAGTAAATGTACAATTCTGA	AAATATTATTACCTTGCCAC	CCAACGCCAGGCAACGCTGC	TACATAAAATGAATCCCGCC	CTAACACGTGAGTGCTCCGG	AAACTCAGTAGGTGGCTACG	GCACTCGCACCTACTGCTAC
AATACTGACCCACTGTCTAT	TAAATGGTGCCCCCCACGCC	TATAGGTACGGTCCACTTAT	TAATATAAATGAGCACATGG	CCACCTTGTTCAACCGCTAC	GTCTATACCGGTGCACGTTC	TCCACCTCCTCCGGAATCAC
TACAATAAATGCTGGTTGGG	CCGCTTATAGTTTAGGTACG	TATAAATAAATGTGGGGTGA	TAGTGTTCTAAACGTTCTCG	ATTGGAAGAACGCTTGGTTG	ACCGATAATCCACCGCATGC	TATTGGGCCACCTCACCCCG
TGAATAAGCTCCCGGTGTAT	TCGCGAGCTAGAGGGTGTAC	AATTAATGTGAATACGTCCT	CGCTGTTGATACGCTCGCGT	AATGGTGCTCTATCCTCCTA	TCCACTTGAGCTTGCTCTGT	TGGGTTAACATGCGTATCAC
TATAGTGTTCAAGAGCAGGG	GATACGCAACACCATCTTGT	ACCGCCAAACCTACACACAC	TTTGTAAATGACCGTCTAAC	CGCAACATAGGTGTCTAGCG	AAGCCTTCCCTGCACCCCAC	TGACTTACTCAGGCTGTCCT
CCCTATGTCACATTATGTAA	TCTCATGTATTATTAATGTC	AATTAATTGAGGCCGCGTTA	GATACATACGCCAATACTTA	TATATTCGACACGTCCTGTT	GAGATTAGTGTGAGACAATG	CGTCAGCGTGTGGTGTCAGC
TGTAAATATTGAGCTGGATA	TTACGGTATGTTACCCGCCG	AATACCGGAATCCTTCCGCT	GTAAGAGGACAGCACACCTT	TGCATTACCACCACCTTAGG	ATTGTTAGGAATGCCGCAGA	TACAAGTTACTCCCTGACCT
GTATAAAGTACAGTTGCATA	TAAAAAACCGTACAGCATAC	TATACTAATCTCAGCTACGT	AACGGGGCATGGAGGGCGGG	GAGTGCAACACCGTCGCTGG	TGTAATAATGAGCCGCGCCG	GATCGGAGGCATTTTGTTGC
GATATGTAAGTGCAGCGATC	TACATTGGTAACCTGTCAAC	AATAAATGGTCCCCATGTGT	GGGTTTCGATTGTAGATATG	TACTCGCCTCGATCCGCATA	CCATAACTTTGGATGTCGAG	TTGGGACCTCACTGATGACC
TATAAAATAGATCCTTCGAA	ATATAAGGATAGCGCTAGTC	AAAAAACGTCGGCGGGACAT	TAAATAAAGAAACAAGCTTG	GAGGGTTAACATGCCGTTTC	TGCAGATGAAAGCTTAGTCC	TCTCTGTTTGACCTCTGTGC
TAAATATGTATCGCGCACGA	TATATATGAGTCTCTATCCA	TGTAAAAAGAGGTTGTCGAT	TATATTCTGGTAGATGGCAA	GGCGAGCTGGCGTTGGTACG	TTAGAGCCTGACACCCTTAC	TAGACTGGTACCCCCAACCT
TATGAACAAATAGGTATGTG	TATAAAATAAACCACCCCCC	AATAACCCTCTTCGTCTGTA	TATATTGAAATCAGACCGCG	AATCGCCGGACACCTCCTGG	TTTGAAGTCACCCGAGGCGC	AGTAGCTTAATTATTGATCT
TAAATAAGAGATGCCTACCG	CCATCCGGTATATACTCGCC	CCACTACCACCCACATGTGC	GCCCCACGTGTATAAAATGT	GTTCTTTTACTTACCCACGC	TCTGCATGGCACTGGGAGCG	CTGGCCTCCTGCCGTACCCC
GCATAGGTTCCACATTGTAT	TAATTATAATGCCGAATGCT	TTGACCAGGTACCTCTTAAC	ACAACGGCCACTTCATGTAG	GGGAGAACCTACCCGCCATG	CGAAACATAACGATGGCTGC	AATATGGAAGGTAACGCAGA
TTCCTCTTCCCACGCAGTAC	CGCAGGTCAACCAACTACAC	TGTAAAGGATACTTCTTACT	AATAAAACAAAGATCCACGC	AGAGTTGACCGATACGGACA	ATAAATAGAGGGCGAACACG	CTACCTTGTGGTAAGGTGGG
TAAATAAAATCCCAAGAGGC	CTACCCCAGGGCCGCTGTAC	CCCCCTCTACAGCCCTACAC	TATATGTTCATAAATGCTGG	AGAATGTCTCCTGGACCACA	CTCGCGTACACTAAGCCATG	CCGTAGACTACTCCCCATAG
GATAGACTGATCTGTGGTGA	ATATGGACCCTGATGTAGAG	TATTAATTAAATAGATGCTA	CCAGGCCGGGTTACGATTAC	CAGGGCACGTAACCGCCGGC	GTTCCTCTTGATGACGGCGA	TATACTGCAAATACCTTGAC
GGAAGTAAAACCGGTACTTG	ATGTAAATATCTGTGTCCAT	TCCCGTGAATCTCTTGTCAC	TAAAGAAGTCCTACCCTTAC	TGTCTTTAGGGAATGCAAGG	GCGGAAACGTCTGAGTCCTC	TCTATAGTTGCTCCTGACGC
TAATACCCCCTCTGGTCCAA	ATTTTAATTTATGTTGAGCT	CCCGCGTAAAGTTGTATTCA	TTTCCATCTACCCGCTTCCG	CACTTCCCGTGATTCCGGTC	ACAACGACGCCTGGCCGGGG	GCCCGAATCCAACATAGCTA
TAAAGGATCCGCCTTCCTAG	TAATATAAATGCCACCCGAC	TATTTACAAAATAAGCCGCC	GCGCCAGTTGGTATATGAAC	ATGGAATTCCTCCCACGTCG	CCCCGTGCAATCACTCTCTC	TCTCGTTACACACCAGGGGT
TATATACTGATCCCACACGC	CATCCTACACGTCAACTGTG	TAAAGCAATAGTCCCCCCAC	TGTATAAAGGTGTCCACCAG	CGATTACGACTTCCTCGCTA	GCTTGTACATACTAGCGCAG	ATAACACCGTGGAATCATCG
GCACAGTCTCCAGTGTATTT	AATGCTTGTAAATATCACGA	TAATGATTGTAAAGCAGAAA	TAAATTCCTTTCGCTACTGT	CGCCGGTCGCCATCTCTCCG	CGCAAACCCGTGACCGCTTG	ACTGAACCCACGACTAGCTA
TAATATACTTGATGAACGAC	AACTAGAACACCCACTGTAC	TATATAAAACCCGCACGCTG	TGCACCATATAGTACGAACA	GATATAAGCGCTGCAGGGCT	TCATGCTAACGATCGCACTC	TACCTAACCATCTCCTACAT
TTCTAGGATATACGTAGTCG	TTAATATGATTTGCGCATCG	AAAAATAGACCTCTCCGCTC	TGCGGGCCGTGCATAGAAAC	CCCTGGTATAGCTGCACTGT	TGTTTTTTTAATCCTTATCG	TACATTACTCTGCTTATCGG
CATGTAAACTAGCGCTTGTA	TACAGACCTCAACAATCAAC	TAAGCATGTATAAAATGTAC	TATGTATAATAACAAGCCTT	GTTTAGCACTGTCACGTATA	TCGTTGCTTGCCGCTGAATC	AAGTCATGCGTCAAACCAGT
AAGTCAGTGCTAGCCCGCGT	AATAGACGTGTAAAAACCCC	CAACAGCGAACATAGCTAGC	AGATGACACTCGTAAGACTC	CACATTGCAGGGGTCCACAC	ACACATGACGTTAACTGATA	TTTTTATCCACAAGCAGTCC
TACAGTAAGACTAGCCACGC	ACGCCAGGCTCCCAGAGGTT	TAAATGTTGTCCCTCACCGT	TTGCATCCTGTATAGTGGTA	AAAGGGTCGATATTGTAGAA	GAGCTACTTGGCTGTTTGTT	GGCTCTCCGCCTTGCTAGCT
ATATAGTGTGCTATCGTGGC	TACCGGAATGCTCCCGATAG	TATACCCGCAGACCATGGAT	TATAATTGTCCAACCCTTCC	TACACATTGTATCATACTCG	TCTGGGGATCGTCTGATGCA	ATTTCCGGGCATACGTAGAG
TATACGCCGAGGTATGTAAT	CGCTGTGTGTATGATTGGTC	TAAATAATGACCCACTACAT	AAATACATGCTCTTTTGTAA	TAACCGTGAATTAGGTGGCA	CACTTGTAGTGTACCACGTA	ATGACACAAACCAACGTCAG
AAAATATGCGGAGCCGTCCA	TAAAATGTCGTGGTCCAACA	TAAATTGTTAGAGAGTGGAC	CCAGGTGTATGTTTGTAACC	AAGGCTCATGTCCTCCTGAG	CAAAGCAACCATACTAGGTC	TTCCTTACGCTTGCACCTCC
TGTATAAAATTAATCTGCCG	TAGATAGGCTACTCCCGCCT	TGAACTAATGCCATGTAGAT	ACTCGGTGAATGTATCTCGG	GATGTCGCTGGGTTATACGT	AGTGACATGGACCCACCATC	TTTACCTTCCCAGACGCCTG
AATTTGTTAAAGTGTAGGAT	AATCGCGTGAATAGTATTTG	TAGCACGACAACCATACATA	TTAATTTAAGTTCGGCGGTG	GCTTGCAACTCCGAACCCAC	ACGCCAATTCACAAAGCCCG	TACATGCATATGACATCGTC
CATAAACCTCCACGAACCTC	AATATTATCGAAGTGGGGGC	TTATAGTGTAGATAGGACGC	TATAACCAATGGGGGCGGAC	GCAGACTGCGCACCACTACG	CGGGCCCCAGTCTGCACGCC	CCAATAGGATACCTAGCTGG
GTGTATACTTGCTCATGTTT	AGGGGCCACATGTGCTCGCA	AACCTGAACTGCCGGTGTAC	TGTATATAGTCGACTCTGCC	ATCTACCCAAATGGCGGACG	ACGCCCTGCGCTTTCGACCC	CTCGGACCAGGACCGCTACG
TCACGTTAAGTCACTGCTAC	TATGTATGTAGATCCCGCTA	TATACATGATGAGACCTACA	TATGATAACGATCCCATGCG	CATTCTATACCGACATTCGC	AAACAAACGCTGAACTATTA	GTCAGTACCCAAGTTGTTGC
TAGAAAATGATCCACTGTTC	TACAGTTCCCTCCCCCACAT	TAAATACCGGGTACCGCATA	CACACCGTAACATAGTGTAA	GAATATCGATCACCTCTCTG	TGTGTTATCACAAGGTGCAC	TTAGTGTTATGACAAGCTAC
TGTATATACAGAGGGTGTTA	TTGTAAATAGTTAACCCGGA	TTCATACGCTGCAACACTGT	TCGGACTATATGTATAAATG	ATACAAGGCCAGCGCAGCCA	ATGTGAACTCGCTGCGCCAC	GCGTTCAGCCTTATGCTTGC
CTGGATTCGCGCTGCCGCCA	CCCCCACGCCTAATATACAC	AACAATTCAGTCGATCCCAC	TAAGAATTGTACACAATGTA	CAAACGGAGACTAGACCCTT	ATTGGTGAAGTACGCACCTG	GACGTGATGGTCTTGCCAGC
GATAGTTAGTAGTCCAGCAT	TATATAAAGGCATCTAAGTG	CCCTACTACAGTCACAACAC	TAACGAAAGATCCTAGTCTG	GGAAGGGAAACAACGCTACG	TAGCGGCGAATATGTTGGGT	ACGTGTGCACGGAGCCGGAC
TATAGACAAATGCGAAGTAT	TATATAAGAACCGTCACCTA	TATAGGTCACAAGTCACGTG	TAATCATAAGACTCGGTCCT	CCTGCTAACTGCACCGCCAC	ACTTCAGTAGCTAATGGTGC	CCCTGACTCCTCGTACGAAG
AATAAAACTGTAAACTGTAA	TATAGAGGTGTTTAATAAGG	TACATATATTTATTGCTAAT	TAATTAACTGTAGACACCCT	GGACCGAGACGCTACTATTA	CCGAGAGATATGCGTGGGAC	TGCCACATGACCCAGGTCTG
TGTAAATATTAGGGTGTGAA	AATAGTAAGAACCTGCGCAT	CAGGCGCAATCACCTACTAC	GAAATGTATGATAGTCGCTG	TTATGATGTTGCCGTTTCAT	TCAGGACATAATATATTGCG	ACTGGTCTGGTCTACCTGCT
TAATATATAAAGATTCTCGG	CGTCCCAACTGTAACTATGG	CTACACCCAAACACAAGTAC	CACACGGCTCCACGCAGTCT	TGTCTGATTGGACTGTCTCC	AGTCCTCCACCTACCTTGCC	GCCAACACTGATTACGACGC
TCCCTCTGTATACGCTGTAT	ACCCAACGTGAATTCCACAC	TAGATAGAATGACTCCGGTA	ATGATTGTTACTGGACAGTA	CCACGCTGCCGCGAGCTAGC	GAATACGATGAAGACACACT	TCCATGGCTACTCCATTTGC
TGTAAATAGACCGCCTAACT	TATAGACCGAAGTAATGTGA	TATAGCCTGCTTAACCCCAA	TGGTATAAATTTGAGGTCCG	CCTCCCGTACGTCTCCGAAG	TCTAAAGCCAGGTCGCTCTG	GAACGCGTAATACTGCTGAC
TCAATTGTAAATAGCGTGTT	CTCTTGTATAGCGTCCTGTT	TATATGTATTCTAGTTGCAG	AATCAAATCCTCGCGCGCTT	TGTGATAGCGCTAGTTGGTT	GCTTAAAAACAGTGACACAC	GACAGCGGCAACTAAGAGGG
CTAAATGCATATTTTCTGTA	AAGATCTTAGCCCACCACCC	GACATAAATAATCGCAACCG	CCACTGTAAACTATGTAATA	ACTGCACCACCACAGCCCAC	GAACCTGAGAGTTTTTACCA	ACAATCACCCGTCACCCCGC
TACATATTACCCCTACCCTT	TATATGTAAAGACCAACTTG	AACTGTAAACGCCCTTGTAC	TCTACTCCACGTCTCCCTTC	CTAAGAACAAACACGATGCC	AGTCTGAAGGGCACCTACCG	TCTACAAGAATGCCTCGTTA
CCTCTGTAAAAGTACTGTAA	GAGCCTATGTTCTGTAGATT	AATATGTAAATGTCACCAAT	TATAACTGTAAGATGCTGGT	ACAAGTGGCGCATAAATGGG	GGTAAGTCCGACCTCAAGTC	AACAGCCTGGTGGGGTCCGC
TATAGAAATTTATAGCTCCC	TAGTTAACTTGGTCCTCCAG	TAACAATGTAGATAGCCGCA	TATAAAAATGGTCCTGCTAC	GCCCTCTTGCGACTACGCCG	CTGACCTCCGCTAGGTGCCG	CTCTAATACCCGCCACACAT
CCTCTTACCACGGACTTCGT	TAAAGGGCTCAGTGCACCCA	ATCGAACTGGTGTGTCATAT	TATAAATTGCCGCACACCTA	TATGTAGCATGTAGTACTCC	GCCTCTATAAACCTGAACAC	GCTACTGGAGGTGACTCTTT
TCGGGCCTACCTCACGCACG	TATAGAGATCCTGCTACGTG	TATAATTAAAGGCCTTGACG	ACACACTCCGACACTGACCA	GCTTGGGGCGTGACACATCG	ATCATACTTTGGTCCACGGG	CACATACTTCGCACACGCCC
TATATGTGCACATAGAACTA	GCAAGATAAATGGTTGCATG	TAGTGTAAAAACTTGCGTTG	ATGATAAATATGTTGACTGC	GACTACTTAAGCGATGGCAC	TAGTGGTTTAGATAGTTGCA	CGATGTCGCTATGGTAACGA
TATATTGTAAATTTGGACTG	TAAATATTCCTCACTAGTAC	GTTATTTGTTTATATGCCGG	TAAATATGCTGATCACCTCC	TACTAGGAAACACGCTCGCG	ATACACGTGATGCCAACGCC	TTCACTTCTCGAACCCATGG
AATACCCGTACAGTGACATC	ACTATGTATTGTTAGACGCA	ATGTACATTGTCCTCCCGCC	AGTAACCGTATATAGTGTAC	TGCATATACATCTCCCTTCT	TCCTAAGGGGCAGTTCCACT	AGTGGTGGTGTGCTTGGGGA
CCTATTGTAAATAGCCCGGC	TGTATATAGATGCCTACACA	ACATAAGTGAACGTATTATT	ACATAATGTACGCCCTCTTC	GCACGAGGGGAGTCACCACT	CTCCCCCAGTAGGCTTTTGA	CACCCCAGACTTGGTCTCCC
GGTGGGGGTTGAGTGTGCAT	TTAGGAGTTAGACCACCGAA	CGAGTTGGCCGATCCTGTAC	TATATTGTCCTGCCGTTTAT	CCATCCACATGCATTACCAC	TTAGCGTAGTGACAACCACA	TGTCTTGGACTCCACCCCTG
TAAATATGTGACAATAGGTC	ACCCGCACCACTTTGCTGAC	AATCTTGTAGAGAATTCCCG	TTTACAGGACTCCTGCCCCC	GTAATTTTTCAGGACGTCCC	CTGCTACCTCCCACACATCG	CATTTTACCACCCCCTGGTA
CTGTGCTTACTTTCCGGTCG	TAACAAATGTTTTCTTAGCT	CCTCATGCTTGCGGAACCCC	AAGATACGCATTTTAGGGTT	ATGGCGTCACGCAAATCAAG	AACATATACAGACTGGCTGC	CACACGCATTGGCACCTTAC
TATAATGAACTCCTCTTATA	TACATTAAAGACAGTTGTGG	TACAAAAACCGGACCGAGAG	TCACCTTTGTAATCTTTTGT	TCACTAGGATAATTCCTCAC	TAACGATCCATGGCGGGCTG	TACCGCCCATGAACCGGACC
TAGACAATGAATAGCTCTTC	CAGATAAAGACGGTGTGTTC	GAGACAAATGCCACCATGGT	AGGATGGGAACATAGTTCCG	TCAGTTATATCCGAGTTTGC	TATCCGACTCCCCGCTCTGG	GATCACCTCACATGTACTGT
CGAGAATGTAACTGTAAGAT	TACTGATTCATACTGTATGG	TATATAATGCCAAAGCGTGA	TTTAACCTATCACGTCAGGT	ACCATACCCGTAGCGAGACA	CATCTCCGGACAACGACTGC	TTCCTCTCCACCATCAATGC
TAAATTTCTCGTCTATTCAC	CCCAGCCTCCGCATGTACAG	CCCGCACTCGTACATACCAC	TTTGTGACCAAACCGTATGA	CACGTTAACCGTTAAAAGCC	GAACTAGTGTCGCGTTTGTT	CCCCCCTGCTGACGTAATAC
TATGACGGTCGCGTAAGTAT	TAAAAACAGTATCAACCATC	TAGCTGTAAATACCTCCTAC	AATACTTGGCCCATCCTTGT	TACACCAGCTAGCAGTCTCT	ACCTCCAAGAAAGGTGCCCG	GTTAACCCAGCCCTGATCTG
AATATTGTAAATAGTATCCG	CTTTCTATTCCCTCACCACG	CCTCTTCGCTATCTCGGTAC	AATATATGAAGCAGTCCTAC	TCCGGTCGTTCGCCACCAGC	GGATCCACACGAGTCCTAGG	GCCATGTTGATTTCGTCGCC
ACTCCCAATCCTGACACCCC	TAAATAATGATCTCCACCCG	AGTATATAGAGACACGGGAT	TATAAATACAAATCCAATCA	CTTGTGAGGCTTTACCGTAC	GACGGGCCAGAATATCCGAG	AATACGTGATGACCCTGTGC
CACATAGAACTCTCCTGTAT	TACAACCGTACCGCCCGTCG	TCTGCAATACCGGATTGTAA	AATTACTCCGGAAGCTGGAG	CCCTCTAAATATCATCAGTC	AGAGGGTGTCGACTACACTA	GTTCCCTAAACCGCAACATT
TAAAATAGGTACCTCACCAG	CCTCGATGTGAACACTGTAC	TAATTTATATAGGTGAGGTG	CGCAAGTGTGGTGTACCGTT	CCCACTTGGGAACCATGCTA	CGCGAGTCAGACGTGTCCAC	TCCTGCTCTTTTTGTAAGCG
TATATATTCGAAGTCAGGGG	CTCCACTATGTACATCTCCA	GCTAGTGAATGTATAAAATA	TAAAGCATAGGGCCAGTCTG	CGATTGGACGGAACCTTGGC	TCAGGGTGTCTCCGAGCCAT	TAACACAAACCACACTGTGA
TATAAAACGTAATGATCTCT	GCTGCCCGGCGTATATTGTA	CACAGGTCAACGTGGTATGG	TTTGCGTGTAAACCATGTAA	GGTACCAACGGAGCAGTATG	CTTAGGTAACAAACCACCAC	AATAGCCCTCGGTGTGCTCG
CCCGCTCCTAAAAGTGGTCC	AACATACCCACTGGGCCATA	TTAATATGTAACGCTGTTCC	TAGAAAATCACGCCCCCGCG	CTATCTACATGTGGGGACGT	CAAATTGAAGTTCCCGCTGC	TCACAATCCCGCCGACTCTC
TATAGGATTCCCGGACAACA	TAAAGTTGAACCGCACGTTG	TACATTCCCTTACGACCGCA	GGACAAACTCACCATCTAAA	GGGAGGACGACTGCTTAACT	GACGCGGTCAAATAAAGCCG	ACGTTTAATACCCCAGCTGC
CCGCGTTACATAGGGTGTAC	TCTCTTATACATATGTTCTA	TATAATGTGTCATGCTCTGA	GCAGTGTGTAAATAACTATC	GTGATCACGACGTGTCCTTG	TTGCTCCATATGTGTGTCAC	CCGCTTACACCCTTGGCGTA
AAATTATAAATGTCCACTGC	TATAAAACAACCACGAGTAC	TACAATAATTGGCTATAATT	TAATTTTATTTAATGCTGCT	GACTACCTCACGTCCACTGG	CAATCAGAGTATTCAGCCAC	CTCATAACATCGTCGGGTGC
TATATGTGATTCCACCACTC	TATAATGTATGTAGCAACTT	AGTATAGTCAAGTCATGGTA	TGTCGGTTTCACTATTGTAA	CTACCAAGCTATGGACTCAC	TCCTCCTCGCACCTTCCCAC	TCGCATGCCACTGACCTATA
TATATAAATGTGGATCTGAA	TAAATAAAATGGGTCCCTAC	CGCTATCCGCCTCTGAATAT	ATATAGTCTCTATATGCCAC	ACGTTGTGCAACAACTATCA	ACAAATCTCCCTACCTGCAC	CACTTTGTCGACATCTAGGC
TAAAGATGACGTTATAGGTA	TATATAAATTCTGAGCCCAG	AATAATCTATAATTGTATTA	GTTCCGTGTAATAGCTGTTA	TACTAGCCTGCCCTACCAAC	GTGTTGTAGTGACCAGTACG	CTGCTCGGCACCACGCTTGC
CCTGAGTCAAATAGCTGTAC	TACATATGACTGTGACTCGT	CCCCTATGCTACCACTACCG	AAGTTGTACATACTCGCTAC	TCACTCGCATTTCCCCTGAT	TCCTATCACGCCACTTGCGG	TGGAAACTGGCACCCGCTCA
AATATAGGTCCTGTACAGGT	GAGTAGTGCACCTGTGGATA	GCCGGGGTATCGATATGTGT	GGACCCTCAGCTGTAAATAG	TGCGTTCCTAAAGCTCAGGC	CATCCTGGCCGACTTTTTTC	AGCATTGTCTTCCTGATACC
TATATGTGACCACCATTCCA	ATAATGCGCGACCACATGCT	ATTGTATAGAAGTGACTATA	TAAATAGTCCACGTAAAGCG	CATTAATACGGTCAACTGAG	ATGACTAGAATACGTCTACT	AAGAGAGTAGAAACGTCTAT
TAGAAACCTGCCTGTACATA	GGTAGAAAACAGGCTGGGGT	TAGAAAGACACCTGCTGAAC	ACTGCCATGTATAAATGTAC	TGCGTTAATGAGACCGTACG	GCAATGCGCACCACCACTTG	TGCTTCCAAAGTTAATACCA
TAGGTATTAACCTATTAACG	TAGGACGTTGATCTCTTCCT	TAAATATACTCTCCCCCAGC	AACTCTTGTCACGCACGTAA	ATTCCGGTCTACCTACCCAC	GGAAGCCTGCACCATGCGAC	TCCTCGAGTCCCCCCACCCC
TATATATGACTAGTTATGGT	TATAAACTGTAAATAGCGCA	TACAGTACCTACCGTTGTAG	GCATTGCTAATCACCTTCGG	CCTGTTGTACCACGGAGGCG	AAGCCCGCAGGCGCACGGAC	GAAGTGTACACGATGGTAGA
TATATAAGAAATACGATATT	TAAATAAGACCCTGCCATGT	CCCAAGATCGCGGTACATGA	TAAATATATACATATAAGTG	AGNCTCTTGNCCTTTANNNC	ACCCTCTGTCTACACGTAAC	AAACACATGGTCCACGCATA
TAGCGTCGTCTGTATGATAC	TATATTTGGCAGATCCCTAC	AACAATGTATTGGTCCACTG	TATAATCAAGTCCGTTCCAC	TCGACCCTGTCTGTCCACCG	CCCGTTGAGTCCAGCTACTG	TCCAGTCTGCCACTCTCCTA
TAAAGGCGTGTTTCGGTGCT	ACATAGGGGTAAGTGCTGTG	TAGATGTATATTAGCCTTGC	CCCTCTATATGTTTAGGCTA	CTGGTCCGGAAAATCCTGTG	ATGAAGACTCGGGACCGGTT	TAATAACCACGTCCCGCTAC
TGGTAGGTGATTCTTCCCAT	TAAATATTGTGTATCTCGAC	TCCCAGTACAGATGCGCTCC	AATAGTCTGTGCCCATGTAT	GACTAAATGTCTCGCACCAC	ATGAAACAAGTGTGACCGTC	TCTAATGTGTCTCAGCCAGT
TATAATAACCACCCCTATAC	TAAATACTGAAACCTCACCA	TAAATATTGGACTCTGTATA	TGTACCACCACAACGTATAT	GTAAGGATGATTTCGGCTCA	CCCAGGATTCTGATGCGCCG	CACAAATGGGGAGCCATAAC
TTAGACATGCAGTAGTGTAC	TAACTATCTGATTCCCCGTC	TAACCGATGTAAATTGTGTA	TAGACAACTGGCCCATGTAA	TGTACAACCCCCGTCGGATA	ACTAGGTGCTGTACTTCCCG	AACATAATTAACACGGCATG
TATAAAATTATCGCTACATC	CATGGAAATGGGTATATGCA	TAAATAACTCCACATCTTAT	TCCAGTGTATTCTACGCCTA	CAAGTCGTATGCGCACGGAA	GATAGAGATGCAGGGTTCGG	TTTAAACAATTTGGGCCACC
ATCCCTGTACATAGAATGCA	TATGTATTTAGTGTACTCAT	TAAATATACGCACAATGAAG	TAATTATAGCCCATGCTGAT	CTTGAACATTCCCACCCGTC	GTCCGCAACACGGTCACCGG	TCTCCTTGCGTCCGCGAGTC
TAGATAATCTCACCCGCCTC	TATATATCATGCGCCCTCCT	CCGATAATACCTCGGCTGTG	CGTGTATATTTCCCTCGCTG	TTCTAGAGGCCGCGGTGTGG	TGATGTTGGCGTATGCAGTC	CAAAACGATGCAACCGACAG
CCCTATATTATTGAATGCTC	ATAGACTGTTAGTGTTGGAG	AATAAACGCTCTCACATAAT	ACCAGAGCTTCGTCGTGTAC	CGCAGTCCAGGAACATGCCG	ACTATGTGCCGACTCATTAC	CACTGACACGTGGCGTTGAA
TCATATGCCTGACACTGTAT	TGTATAATCCCCTCCCAATC	TAAGATCCCCATGTGGTGCA	TATGGGCTATTATGTATGAC	TATTCATCTCCTCCCACCAC	TTGCTATGCAATTGTTCGTG	CTGTGATCATCTTGACTGAG
TAAGAATGTGATTATCCTGA	TAAATAATCTCGACGCTAGT	ATGGGTACATAGACAGAGAT	AAGTGTATATAATGCAATCG	CATAACTGATGCTGGCGACT	CATTTAAGTCGTCAGCCCAC	ATGTGACTTCGGGACTCGCG
CCCTGTTTGTATAGAACCTG	TTCACGACTCTGCTTTCGCC	TACATACTAATCCCAGGCAC	TATGGGGTCTCCTACGCTGT	TCAGACGCTTAGCTTGTTCT	GTGGATTCTTTCACAGTCTG	ACCATGAGATAGGGGCTTGG
TAAAGGATTCAGCATTATGC	TAAAGATGATCCCGCCTGAA	TGTATATGTATAGGTCGCCA	TAAATAGAGTTCTCGCTCAA	CGGGGGATCGACCGACAACG	GGGCACCAGCGTCACAACAC	GCCTGAGCTCGCGCATGTTC
ACTGGAGTCTATGCGCGTGA	TACATACAATTCCCTACTCC	TGCACCTGAGACCAGTCCTC	AAATATGTGAATAGGTACAG	CCGCATTGCACATCCTCCAC	ACCCCACTCTTAGCCTGGCC	ATGACTCTCACGAGCAGAGA
TACAGACAGATTGCCAAACA	TTTGACCGATAAATAATGTA	TATTGTATATAGCGCATGAA	TGTAATGTATAGTTGTCCGC	AAAGAACTAAAACGCGCTAC	CCGGAAATTTGTATTCCACC	GCCGCACTTGTGTCCCTGTC
TACAACAAACTCCCGGCCAC	ATTATAAATAGGGGCGTCAC	GCTCGGCTGTGTAGAGACCG	TTCATGCCTATGTAGATGTC	GTGCTGTATCTAACCTGATG	TAGCGCTTGATGGCGAATCG	CCGCAAACCATACAACCAGG
TACAGAAGAATATGCCCTGC	CGTGGGCTGACTTGCAGGCT	TACATGTTGAAACTTAGTAC	TATAATTATGAGTAACCGCA	TTGGTAATTGTTGCGTTGTT	GTATTCAATCCGCAAATTGC	AACGCTCGACCCCTGCTATA
CATTGTTGTACATAAGCTCT	AATAAGCTGTATTGAATCCT	CTATATTGTGCCTAATGTAC	TCTTGCCCTTTCCTTGACGC	TTTAATGCCGCCACCTTTCG	ACCGACTCGTGAGACTAGTA	CACTACCTTTCCTTTCCTAC
TATAATCGTCTAACCCGTAC	CACAGCCGAAACCTAGGCAC	GGCAATCCTCGCCAACCAAC	CTCCCAAAAGATACCATTCA	TTCGTCAGCCACTCACCTAC	ACAGGATATATCAAATTGTC	CTCCTGTTTGTAGGCTGCCC
CTCACATGTGCCCCAGCAAG	TAAGTAAAGACGTATAGGTC	ACTCAACTAGAGGTCGTGTT	TATAAGCTGTAAATATGGCC	CTCGAAAGATGTCACGCCAT	GGAACACTATTACTATATGC	TCCCCGGCGTTCTCCACCCC
TAAATAGACTCCCCCCCGTC	TTAAATATTGATCGCCATCT	TACATAAGCCTAGCAACTAC	GCGAGTTGTACATACCGTAC	TCGCTCCCGCTTATCGGTGG	CGTACGAATGACGCCGTTGC	TGTCCTATCTGTGGGAGGGG
TATATACGATGCTGCCAGCC	AGCTCATTGTATAGTCGTCC	AATTTGTAAAACCGAACCCG	TATATCGGGGTCTTCTGCAG	AATCCAAACAGGTGTACGGC	GGACCCTGACCTAGTGGTGG	GACGGTCCCGCGAGCGGGGT
TATAGAGAACGATTACCCCG	AAGGATGCGTTAACAGGTCG	TTAATAGGCCCACTCTGTGC	TATTCTTCTGTATATATTCG	ACTGTACACCACGCATTACC	TCTCTGCACTTATGGCGCTC	TGCCGTCACTTTTTTCGCTT
CCCTGTATAGAAAGCCTGGA	AGCACCGCCCGGATCTGTAC	GAGCACCCCCACGACCCCAC	TATACTGACGTCACGCGCTG	AAATTACGGGCGCACACCAC	AGCCGGTGATGCGGGAATCG	TAGGTGTGTCGTTTTGGGAC
TTAAGAAAATACATCGACTT	GAAATGTGTATAAACCCGCA	TGTATAACCCCAACCTGTAC	TAAATTTGTTCACCCCGTAC	AGATGAAGAGCATCGAACGC	AAAGCGCGTCACCTGCTGTA	TTCACCTACAACTGCCTCTC
CCCATGTACAGTAGCCTACG	ACATAGTACAAAAGTTGATG	TATAAATCCGACACTCCGAC	TAGATTATATGATCCTTCCC	GGTAACACGCTACTCGCCTC	ACCGGAAGTCGTGGTGTCTA	CTTCCCCTCCAGCCCACACA
TATAGTATCTGACCTACACT	CTAGTCACCTTACTTCACTG	ATTCCGCGTTAAGTGTTACT	ACTATCCAAGGGGAATCGCG	CACTTCAGTCCGATTAGTGC	TTCACTCCTCAGAATCGTGC	CAGAGCTCACCGACTGCCGC
TATTGTATATTCCCGCTCAC	TGTTGTAACCCCCTGTGTAC	CTTAGAGGGAGACTCAAACG	AATATGCATGTCCCTCACCC	TACGTAACCATACCACGAAG	CCAAAACCGTCCACGAGGCT	GATTCTTCCCTCCGCTATAC
TTGTAAATCTAAGACCAGAT	TAAAATAGAATCCGCCATCA	TCCTGCCATTAATCCCCCGG	TGCTGCACTGTTCGGTTACG	GGTTTGCACCATGATATGCG	CTCGCCGTCTCGAAGCTAGT	CACGAAAGATCTCATTGCCT
AATAAGCGTGTGTATAGGCC	TATCCGTGTATATAAGCCCC	AAGTAAATGTATACGTTCCT	CCCTGCTTATGAATATGTGT	TCCTCTAGCCATGTCACTAC	ACAAACTAGTCTTTAACGTG	ATGCACTCACTATCCGCTGC
TCACTGGGATTAGGCAGGTC	TACGATCATGCTGTACGTGG	TCCTCTTAATCCCCATGTAG	TACATATTGTAAATATGCCG	ACAGATGGATCTTGCTGCCG	GTGTACTGCTTGCACTGCTA	GCACAACAGCACACCTGGTC
TGTATATAATGAACAGGTCC	CATTTACATCCTTCCACCAC	TCATATATTCAGATACTTTC	TAGAAATGACCGCCATCATA	GACGTTCATACCTACAGACA	TCCCCGGAACCACCTAGTTG	TAATTTAACTCCGGCACTCC
ATCTGTTAATAACCCGGTAA	GAAGTATTCCGCAAATGTGC	TGCCGTCTGGTCCTCTGTAT	TATAGGTACACGTGAGATAT	CTGACTGGCTCACCACTTGA	CAAACTGACCCTGTACCCAC	CCGACACCGCTCCGTATAGC
TTCGCCTAGGTACCATGTAT	TACGAACAATATTACTGTAA	TACATAAACAATCGGAGTGT	GAATGTGGACGGTGGGTGGA	GCAAATAGTCACCATAAGTG	GGCACCGCTATTGTCGATCG	TAGGTAACCGAACCGTCGCG
AGAACCACCATATGGGACCG	TAAAATAGAGGACCCTTGAG	TACATACAAGCACAAACGCC	TATAATTGACAGTCCCATCG	CCTCTGTACAGTCTATATAC	CCACGCATATTATCATGGCG	ACCACCCCTTTGATACGTCC
TATAGACCTCCCCAGTGATC	AATAAAGACGCTGTGCCCTA	GACGTAGTGTTGTCCTTCCG	GCCACCATGTGTATTCTTGT	TCCCCTACTTCACAAAAACG	GCGTTTAGCGTTTGCCTAGT	GTCGCTTCTACTCAACCCAG
TGTACATTCCCGTCCATTTT	TACATGTACAGTGTAGAGAC	TAATACTGTATGTACTTGCC	TATAATTCCTGTAGCTATTA	CCGCCTTGGCCACTGAGCAC	GCGAATCGCTGATAGGAGAC	GCTGCAGGACGCGCTCACAG
ATATTAACCTACACTTTGTG	AGATGTACTGTAAACTGCCA	CGATAATGTAAATCTGGGTA	TTGTATAACTAATTGAACAG	CGTTTTAGTCTCGTTGTCAT	ACTTGCCCTGCTGTACATTG	CCCTCGTCTCAAAGCCGTGC
GCCGATAGGAATTGTTGAAC	TACATTACAAAGTGAGCCAT	GCTCCCTTGCTCTGTGTCCA	AGAATGATTACATGTATTAT	AATGGACTAACAAGTCGACG	TACGCATCGTGCCCCGCAAT	AGCTGTGCACTCGCCCTCTA
TATAAACTGTACCTACTCAT	TGAAAATAGCGTCTTGGCCA	AACACATACATGTGACGAAC	ATTAATGCCACTCAGAGAGT	AATGGACTCGTCGTGGGGAT	CCCTCTTACGAACAATACGC	CGTTACCATACAAACCCACG
AACCTATCAACCAAATGTAT	TAAAAGACGTAAATCATACG	TTGGAAAGAATCCCCTCGAT	TACAATGTTCCTGCCCCTTC	TCCGATCCCAGCATCATCCA	GTGGCTCTAGCTGGCTAGGA	ATTCAACCCGTCACAACACA
ACGTGTAAATACGCCCTCCA	TATAGGCACCGTTGCACATG	TATAGATCAAGATCGGAGTA	TTAAATAGAGCCCCGGCAAC	GAATAACAAGCGTATGGGAA	ATGCATGGACAACCCGTGCT	TCCGCTAGTAAGCCACCTGC
TGATTTTACTTGCCCACTGC	CGCATACTGTCACCCACTCG	TAAATATGTATCTCACTAAC	ATATGATGTACAGGCCATCA	CCGTAACCTAACAGGCCGGG	TCTCCACTCAACCCACGGTA	CTTATGCTTACTCCTATCAT
TTATATTGATTAATGTAGTT	CCTCCAGACCTTACACATAC	TTACCTCCATTGTACAAACA	TGTAAACTACTCGAGATGTA	GAATGCTACCAAGAGCATCG	AGTAACCCTCCCTCGCTGTC	GTTAGTCCAACTACCTTCCA
TTAGATTTAAGCCATGCTGC	TATACCTTCGACACACGTCC	AATCCTGACATCCCTTGTAT	AAGATGTAACATAGATCCCA	AATGCTGACAATAACGCATC	CTCACCACCCTCAGCCATAC	GGCCGGCGCAACCTACGAGA
TATTGTTAATGCTACAGGGT	TACAGTCCCCATGGAGTGAG	CTAATTACCCCCCTGTATCG	TAAATATCCCTGTCATCTCG	GACTGGCATACACTGACTCG	CCGGCCAAGCTAAGCGAAGT	TTCACAATCACCGACTGCCG
GCGCTTGTAAACTGACACAT	TAAAAAAGTCATGGTCCCTA	TACACTTCACCAGCATGTAC	AACCCGCATTTGATCCATGG	GTCTCTGCTCATCAAACATA	TGAGGCGAACCGTCCCCTTT	CACTCAGATACATTCCGGGA
TAAATATGTACACCGACATT	ATCATCTGTACAAACCAAAG	TACATTAATGTTTGTCTACT	CAGGTTCTGCCTCCATGTAC	ATACGCCGCGCGAATGGGAC	TATTATCCACATGCATGCGG	TTACCCACCCACGTATCCCG
TATAGCTGGTCCTGTCCACA	TATTGTACACCTCGCCCCGT	CATTTGCTTATTTGTCTGTA	AATTTATACAGTGTAACACA	TCAGGAGAGCCTGCAGACTG	ATCTCAGTAGGGTCCACTGC	AGGGGCCTAGAAGGACTCGG
TACATAATACCTCCCACCCT	TATTTATTTTTGACCTCATG	TAAAAAATGGACTTTTGTAA	GATATGTAAGCCGACCTACT	CATATAGAGCATGAAGAGTC	GGATTATCTGTGGCGCCACT	TATGCATGGCGCTACAATAG
TAAATACGATCTTCCACCAG	CGATCCTATCCGTAAAGGCC	AATGGAAGTGTTGATATGTA	TAAATTGAATCTGTGGCCCC	CTGCTTGCTCACCTACCCTG	GGGGTCTTCGCATCCTTCCG	CACGTGGGGCTATCATCCCG
AATAACCTCACCCTGTAGGT	GTTGGTAGCAAATGTAAACG	TATGTTATTTGTACAGACCA	GTCGGAGAACCAATTGGTAT	AGCACGGTCGGGGAGCTACT	GTGATTACTGCCCTCGATAC	CTCACGGACCCGCCATCTCG
ACGTCTGCGACACTATAACC	CAAATGTTTATGGTGTATCC	TAAATAAGTGGACATGCATA	GGTTACATCCTGAAGTTGGC	TCGATTGATCATGTGAAAAC	CTAAAGATACAGACGCTAGG	GCGAAGGTGGTTTATCATCG
GAGGCATGTATATTTGTGTA	AAAGTAAATATGAACCCGCC	AATAGTATGGGCTGATGACC	TATATTTGTAGACCCACCTC	CCTTACCCGTTTCGGATTCG	GCCATTACTCGTACGTTCGC	ACCTTAACCCTGCGCTTGAC
ACTCTCTTGCTCGCTCGTAC	TAAATAACGCTAGGGTAGTA	TCCGGTTGTATACACCGTAC	GAGTATAATTATGTCCATAA	AAATAATGCTGCCCGTTATG	CCGTACAATCGCCGGTGGGG	TTCACTGACCTGGAGCTACG
TATATAAACTGTTCAACGCG	AATAGAACCACACCTATGTA	TAAATAAACCTTCACCCCCG	TAAGATAAATGTGTCGTCAA	ATCATCAAGCGCACTGTTAC	TCAAGACTACAACCCAACCG	ACTCTTCTCCACACCTCGAC
ATTATGTTGTATGCCCGCCG	ACGTAGAGATCCGCATTGGG	AATATGAAACCCCATTGCCC	AAGTGTATAGTCGCCAACCG	TCAGGCAACAGCAGCTCTGG	ACTATGTGCTGACGAAACAC	TAACCCCCATGGTCTATCCT
TACAAAGGACGATCCTGTCA	TTATATGACCACCCTTGTAC	TATACGAATTCATAAGCTAC	AAAAAACCATTGTACATCTC	TTGCCACATGCGTATTGCCA	AACCACTAGTGGTTGAGGCG	TGACCCTTGTACAAAGTCAT
TAAATACACCTACCCCGCAT	TTCACTTTAAAGTGTACAGG	TACAAAGCTCCTGTCAGTAC	AACAAGTGTAAACAATGAAA	CCCCTGCTTAACACGACGTG	GCCAGAGCTTAACCCAATCG	GGTGATCACAGAACTATCGG
TCTAGGCCAACCTTGCCCAC	TATAATAGAACCAAACCTGT	TATACTTGTGCTAAGGGTCT	ACGACTGTATTATTTTAGCT	CTTGTGACCCTCTCGCCACG	TGTCACAGCTGGGATGTCCA	CGTCCTCCCTACGACTCGCC
AACTGGAGAGCCTCATGTAT	GATCGCGTTTTAAATTGTAC	CCCGGGAGAGTTTAGTGTAC	TAATTAGTCTTGTAAAGATG	AGAGACAGGAGCGCATTGCG	GAACTAGTGGGCACGCCGGG	TTAGGCGCGGTTGAGAGTGA
GATCGTGTATATAGCGTGTG	TATAATTGTAAAGAATGGAT	TAAAATATTCCTCGTCTGAC	TATAAATGTAAGAAACCCGA	ATGCGGTCTGTACCATCGTG	GATGAGACACGGTCCGCCTG	CTCATTGCCTATGACAACGA
GAACGTTATGTAAATTGGGA	TATAAAAGATATGTACGTAG	AATATGTAAAAACGCTCCCG	TGTATATTAGGCCGTCTGTC	GACTACATAAACGACACGCC	CCGCCAAGGGTAACAAACAC	CCCCCACATCTCTCGTCGCC
TCCTAAGTGTATAGTGTACA	TAATTAAAACCGTCCTCGGA	TATATTGTGAATGATCTCTA	TTTCCGACGAATACGACTAT	GAACTTGGCTGGACCTGAGG	TGGTGTAAAAACAAGGCAAC	TTAGGCCAACGGACCACGGC
TATATAGGCCTGCATGCCAC	TAAATAGAACGATGTGTTCA	GATTTTCGGACTGCTGCTGA	TTAGACTGGGCTGTGCGGAC	GATACGGAAGCCAGGCATTG	GTGTAACGTGTCTAGATCGA	AAAACCTTGTGAACTGCGCC
ACGGGCACCACACCATGTAT	AGTAGACATTTATGGGCAGG	CATAAAAAAAGTCTGGCCGG	TAATATTAACTGTTTATAAA	TGATGCTGCCGTTGATGACC	GATGACTCCGTTGGGCGTGG	TATCCCTCTGACTACCCCCC
TATATATATCATAGGGAGTG	TACATAGGTCCTACTCCTTA	TAAATTAACTGTCGAAGTAC	GGCATCTGGCGCACAACCAC	TACTCCACTGACTCTGGCCA	GTGCTAATAAAGCTGTTTTG	TTAAGTCTGGCTTCCCTACA
GGAAATCTGGTTGACTGTAC	GCAATTGTAAACTATCGTAT	TAAATAACTGTACCGGGGTT	CCTGGTAATCGTACACACGA	CTTAATAACGTTCTCGCAAC	ACAGAATGCTGTATTGTACT	GCCACGGATGTACACGTCGG
TCCCGTTGTAAAGTTGTCGT	TACATATTTATACCGTTGTA	TAGGAGTGACATAGTTGTAC	GCGCAAACTAATGTACATTT	TCACTGCCAGGTACCCACCG	TCCCCTTCGAATCCCGTCAC	CCATTTTCCCTCCCAACTGC
TAAGTTTGTATATAGAATAA	TATAGTTTTGCCCTGGTTGT	AAACTCTCCCGCCCAGGCAC	TAAATCAGATGTAGAGGTTA	AAGTGTGAGGCGCCTTCTTG	TCCCTGCTAACGGGTCGTGA	CCACTTACCTAGGATCAGCT
CTAGATGTCTCCGCTATCCC	CACAAGTTGATGTAATCCCT	GCGCCTTGTGCAGTCGCCAG	TATAAATGAAATTTGCAGTC	TACCGTCCACGATCCGGTGG	CAAACCGCGAGTCGTTCACC	CGTAAGGCCGAGTCCGACTC
TGTAAATATCTGGCGTATGT	TAGTATTCTTGCGCTACTTG	TCAACAGTGTTAACCATCAC	TATATTGTTAATCACCTACC	TAGCTCAGCCAGCTCCAATG	TCATGGATGTGCCCTAACCA	TCCTTCTGGATCCCTGGGAT
TTTTCAGAAGCTACTGACAT	TGAAATTGCACCTTCTGTTC	TAGTGTAAATAGGAGCACGG	TATAAAAACGTGGCTGTTAC	GGATCTCGCTGGGGCTCGTC	CGACATTGTCGGTGAGGGAC	AAATGCTGGTCGGTGACGAG
TGTACATAGGGGTTGAGGAC	TAAATACAAAACCGGCCACT	GTATATAAGTAACACTGCAC	TATATAAACCCAGTGTAGAA	AACGATGAATCTTTGCTTCT	TTGCGGCAAACACGACTGCA	CTCCCTTATACAGGCTCCTC
TATATTTTATCGATCGCCTT	ACGGCAGGTCATCCATAGTG	ATGTAAATTGTATCCTCCCA	AATACGTAGTGCTTACAGTC	TTCTATTCCCCTGACTACTG	CAACTGGAGCATACTGTCAT	CTTATACGTTAATGTCCGTC
TATAGTAATTTCAACGCTGG	TACATAAATAAATAGTAGCT	ATATATCCTGGTCCCTGTCT	TACAGAAATTCGCTTCGGTG	CGACTTCTCCCGCTCCGCCG	TCCTCACCCAATTACTCGAC	GATAGCCTAGTCTCTGATCG
AATAGTATTATGATATGTAC	AACCCCCCACATTGTACTAC	TACATTCAACCACCCCCCTC	GTCGCTAGCCATTATGTATC	CTCTACGAACGGAAGTCTAC	GCTTTAAGGTCGCATGGGTT	CTTCACGTCAATGACCCGCC
TAAAAATGACATTGCCGTTA	GCACTTATGACGACGATCAC	TTGCGTTTTGGCCTGCTGGG	TATATGTAGTCTCTAACCCA	GACACTGCAGACCCGACATA	ATCCAATCCGATCAGACTGC	GTGGACTTCCACCTTGGAGT
TACATTAACGCACCATGTAT	TACATACTGACCCCTATCCG	TATATACTACATCGAGCTGT	ACTCCCACATTTAGGATACG	ATCGTGCACAAACAACACTA	TAGCCAGGCCCGATTCACGC	AGGCCGTTGAAGCGTCCGGC
TCGCAGACGTCTCATTGTAT	ATCACAACCAGCTGCCACCT	TACATTGATGGATTGCTGTC	TATCCCATATAAATGTACGT	GCATTTTGGTGTCCCCTCGC	GGACCATCGACTAAGCTGTG	CCCTGCTCATCCTGTCACCG
TAACATATAAACTCTGCTCG	TATAAAAACCATGCCATTAC	TTGCAATAAATTCACTATGT	ACCTAGGATAGTCAATCGTG	GCCCTCACCCCAGTCTGGCC	AAAATTGACACAGTAAGGTC	CGGTGAACGGTTTTCCATGA
TAAGTTATGTCTGCTCCCCG	TTATTTGTAAAGCCCTGCTG	AAGATATGAAAGTTGCACAT	TATATTAGCCTAAGACGTTG	TGTGCGGAGGAAATGAACCC	TCTCCCCATGAACCACACGC	ACGGTTACCGAATGACTCTG
AATGTAAAGTCCTGACCCCG	TATAGTGTGGGACGAGGACC	GCCACTGTAATTACGGTTAA	TACATTCCGGCCGGTTCGAG	CCTGCACGAGACTAGCCGAG	GCGCAAAATAACACTAATCC	TTGAAAGGTCGCCACTGTAA
GTCTGTATCTATGAATGTAA	TATTGTAATTAGCCCCCTAC	TAGATAATGTTTGACGATGC	TTATATAAAACCCCTAAATA	ACGCATTACACCGCGTGTCA	CCACGAAGCACACCGGTTCC	GGCCTGGAACGGTGAGAAGG
ACTTGTCAGGAGATGTAAAT	TGTAAAGTATAAGGGCGCTA	CCCGTGCACAGGTGATGTTT	AATAATAATGACGCCAAACG	CACTAGGGGTGACTGGCACC	TTTACTTACGAATGTGGCCG	GTAACACTAGAGGCGAGTAA
TAAACTTAAATCAAAGCCTA	AATACGAACTCTCGGTTGAC	TAGTGTAGCACCCTACCAAC	CTTGTTCTTGGACCTCGCCG	GCTACCGCACCCCTTACGAA	TTGTTAAGCCAAGGCGGTGC	CGCGGACAAGACTTCAGGCT
TGTGAATAGTTTTTTGGCCT	TATAATACTGACCCTGCCTC	CCACCTGCCCATCTTGTATA	TATATAGGCCGAGCCTCAAT	TACAGATGGACCTCCCATCG	ACGAAATGTACACGCCCCAG	ACCCCCGTCGATCCCGCCTC
AATAACCGATGTAAACAACG	AAATGAAGCTACTGTAAATA	ATCACAGGTGTAAATAGTAT	TAGGTAATTGTAAAATGTGT	TTTATAAATCAGCCATAGAG	CATAAATACGACACGAGGAC	TCCAAAATTCCCAGCTGGTG
AAAAGTAGGCCACGACGTCG	CCGGGTTGTATAGCGATATG	TACTCTGTATAGCATGTGCA	CTTCCGCTCGTCCAGTCCTA	AGTCATTAACGCCAGATCAC	TTGGCGCTACATCTGATTAC	TTCAGACCATTTACGCTTCT
TATATATCCTACTGGCGTTG	AACTCGACAACGTCCACCTC	AATTTAGGAGGTGCTCTTAC	TAAAACTTGTTCTACCGCTC	CTTTTGTTATTAGACGTCGG	CACTTGTCCTTGATTAATCG	TTTCACTCTGCAACTCAGGC
TATCTACTGGTGCTACCTCG	TACAGTGGCCGCTTGTGTAC	TCCAATTGTAAACAGTTAAT	TAAGTAAACGATCACCGACA	TACAGGAGACAAAGGCACAC	GAAACTAACCAACCTCACGA	GTGCTCATAATCGCCCTCCG
AATAGAGGAATGAGTTTGCG	TAAATTATAAGATCTTGCCA	AATACTACAGAACGATGTAT	TACATAAGATAACCTGCCCG	GGATTCCACCCTGGAGGTAC	TATCACCCACCGAGGCGTGG	CGCCGCTCTTTTCCCATCAC
AAACGCCGCTCCCCTTGTAC	AGAAACTGTACATAACCACA	GTATCGATGTGACTATGTAC	CCTTGTACATAATGAGGAGG	TGAATAGGGCACGCTTGTCA	TGAATAGGCTCCATGTCCTG	TCCCCGGGCCCGTTACCCGC
ACTGCTATTCCCCCCTGTAC	ATTGTCCCACAGATGAAACG	TATAGCTAGCATGTGCTCGG	AATTGTGCGACACTCCCCGA	GACGACTCCCAAGGTGCTTG	ACTTCTGTTTTTGGCAATGT	CGAAGACACATCAACTCCAC
TAAATAGTGCTACTCACCCT	TACATAGACCTAACACGACA	TAAATCACGTGTACACACAC	TATAGATGTCTGCCACCGCC	TCTCTCGCCGTGGTGCCTAC	TTCGCTGACCCGCAGGCATG	TTGTATCGCCCCCGTCGTGC
AACATAAAGTACCACACGCG	TGTGAAACAAAACTGTATAA	CGCCCTCACTTTCTGCTCAT	TAAATAAGCAGTCAATAGCC	AGCCTGGGGAAGCTCCCTCC	CATACATGTGTTGGCCAGTG	GTGTCATCGCGGCGACAACT
CGTACGCCGGCACACTGTAC	TATAAGAGTCTTACCATGGT	CCGTAGCATGTATATATCGC	CTGTAGATCGGGCAATGCCG	AATGTATCAGTCGAGTTATC	GCAGGATTTGTCACCACAAC	TCACTACCCCGTATAAGTGA
TGTACAAACCTCCTCATCGG	TGACGATGCTGCCCATGTAC	TACATATCCCGACCCCGTAC	ACTATCGTAATGTACAACCG	TCACGGGACCATACTATTCA	GGACACTCCTAACCACCAGG	CACTCTCCCCTACAGCTCGG
TATCACGCCACCCATCTTCG	ATGTAGATACGGACTGCTGA	AGATAGAGGAAAGGAGCGAT	TATTAGTCGACTTCTCTGTT	TAGGTGTGACGTCCCGTCTC	CCTTCATGCTCTACACCTTC	TGACGACCTTGGTGCACGCC
TTCCTGTGAGGCTATATGGC	TATATAAACCACTTAGGCAT	TAAATAGGCCTCCTTCCACT	ATATATTACCCCTCCCCAGT	CCCAAGGGGAGTAGGAGCCG	GTCTTTTCTGCACTACACAC	GACACCGATTCCCTCGGTCA
TGATAAACTCACTCCTCTGC	AAATGAATGTGAATAGCTGT	GAGACGCGGTAAGGTAATTT	AGAAGATTTCTGCACGGGAC	GGCTGTGATGCGACTGAACC	GCTGTTGCGTTCCTTCTTGC	GGACTAAACTACCACCTCGC
TAAATATGTTCTGCGCCCTA	ATGTAAATAAGACTCAAGAT	AATAAGAGTTGCATGGTGCG	AGTTCCATATAGACACGTTC	CAGGATGCCAAGATCACCTC	ATCTTAGTGCCATAACCTCT	TAGGATACCTGACGACGGTC
CCGCATAAATGTAGATTGTC	TAGATTGCTCCTTTGTAAAT	TATGTAAATCTGCCTCTACG	TAATATAATTGAATAGGTAT	AGTTAGCGACCTTTACCTAT	CCATCTCGTTTCTTATACGT	AGAGGTGTCTCGCCAGGCCA
TCCCAATACCAAAGTGTCGG	TATGATAAGCTGCTGACAGA	TACACCGGTTATGGCGCGTT	CCCCAAAAACAGTGAATAGT	GCACCGCGTTCGCCACCTCT	CCGTACCAAAACCCCTACCG	CACATAGATATTAGTACTAC
AATTGTATGAATAGCGAGGC	TATGTCGCAGGTGTCAGTGG	ATAAAATTGTCGGGATGTGT	TATAATAACCTGAAATGGCG	AAACGAATCCTTACCCGGAA	ACTTCTGCCTTCCACCACAC	AGGCTTTTCTCCTTCCGCTC
ATGTAACTATGTAGGTGCTA	TAAATAAGTGCTACACTCCA	TACTTATGTGTAAATGATGT	TACAGGTAAATTTTGTTTTT	ACTCGACGTCCGACAAGCTA	TACCACAGGTATGAGACCCC	CACATAAGCTAACCACCCTG
TAAATGTAAACGGTAGATGT	AAGTGTATATACCTACTGTC	TCATTTATGTACGTCTTGCT	CGGACGGGATTGTCGCTGGT	ACGTCCAGCCTGACACTTAA	TGGGAATGGAGGTCGTAAGA	CCAATACTGGCCAATTCTGC
CTTACAAAACCCTACCATTT	TATAATTTCTCCATGATGGT	TACAGATAAATAGGGTGCAG	TTAGTAGTTATTGTCCCACA	GATAGCCCCTTGGCTGCGGG	TGCGGTATAATCGTGGTCGT	TGCTAAGGCGTTCGTCATAC
TAAAGAAAAAGACTCCGGTG	TACTTGTCTTTGGTCGCTAC	CACTAGAGACCATTTCACCC	AGCCCAACCAGTGAGGTGCC	TCTCCGTTGTCCACCCCCAC	ACGAGCCAAGTTCATGGACG	CGCCATTGCTTCAAACTACG
TAGAAAGTATAGCTGTGAAG	TAAGAAGATGTAAATAGAAC	CCTCAGTCCGTACGAACTGG	GAGTACGTGGATAACCCGTG	CTATCGCTCATTCTGATTGG	ATCGCCGCATAATTACCCTG	TACTCCCCCTTCCGCTCCCA
TATATAAAGGTCCGTAGATA	GATCCTCTTACTTTATGCAC	AATAAATAAAGCATAAAGTG	ATGTATTGCGCGCCGCGTGT	TAAGCGATCCGTCTCCGCAC	GAAGAGGTAGTCGGTCAATA	TATATCATATCCCCCAGGTG
TATTTTACCGCTGGTGTTGC	CAAACTATGTATATTAACCC	TCTAAACTGTAAAGACGTGT	TATTTATGATTGATCCGACT	GAACCCACATGTCTCCTGTA	TATACGGGAGCTCTGGGTGA	CGCCAGAGCCACCGTATGGG
TCCCGTTAACCTCTTGCCGC	AACATGTAGAGGAGTGTATT	GCCAAGTATAAACGCTGTAC	ATATAACTGTAAACAGTGTT	ACCAGGGCCGTATACGCACC	ACACCACGCGCACCTCCGAC	TAAATTGTAGACTGGTCTCC
ATGTAAAAGGGTCCTCTCCG	TAAAAATGTATCCGCCAAGA	TAAGTGAAACCCCAATGTAC	TATAATGCCCGCGTAGTTCC	GACGATATTCTCCATCGATG	CACCGTAATCGCCTTGTAGT	GAGGATGGGTGCACTTCGTG
TATATAGAAAGCTCCTAGGT	GATAATAGGAGGCACATACG	CCTCTAATGTACGTGCACCA	CCTTTCTCCCTACGTCGTAC	ATTTAGACCTCCACGCCCAC	GGTAAGGGACTACCAGATGA	GGCGAGTTCGCCTGAGCCAG
TATAGTACTCCACCAGGGGG	AAAAGGGACCTGTCATTGGT	TAATATTTCGTAAACTGTAC	TAACATACGCCCGCTAGAAC	GTTGAATTGACTCACTTGCG	CCTTCCACCTCCGCCACCAC	TTAAAGGACTGTGGCGAATC
TGTAAAAATTTGAACAGCCC	CAGACTTGTACATCGCCATG	ATTCGGGGTGCACCTCCACG	TAAATAGTCGCCATCGTAAG	ATAGGAACCATATGTGGCGG	CAACATCCTCTACCCTGGTC	AGATTATGCACGCCATAGGA
TAAATAGAACCCTACCCCTT	AGTCAGTGCGCACTATCGAT	TATATATGGCCGGCCAGTAT	CTGTGTAAATCGCCGCGAGA	CATGGGGACGCCGACTCACG	GCAAGTCTTATGTTTCACAC	TCCTATGCCACACTCCTACG
GTTAGAATGTGCAGGCCGTA	ACAATGAAGTCCACCGATAC	TCCTCCACATCCCTATGTAC	TACGTAACTGTAAAGTGTAC	TATGACAAGTGTCCTTCCGT	AAAGTATCCCATACACGACG	AACCACACTCCACGTCAAAC
TAAATAATTATGCTCCCCAA	TAATTATTAATCCACCCCCC	TCGCATATGCACATATTAAA	TGAATAATGGCTATATTCTA	TGCCTAACACATACGATACG	ACCGGAAGCAGTGCACAGTT	GCCATATACACGCGAAGAAC
TTATGGTATGTTAACTGTAC	TGAAGATTGATATGACCTCG	TAGATATGGACAGATTGCCG	TATTTGGCCTTGTAACTAGG	GATGTGATGGCTCTAGGTGC	ACCACTTTTCTCTGACGCTG	CAGCAAACAACTCACAGGTG
AAATGTATAGATCCACCCTA	CCTTGAACACTGATCTGGTA	TAAATAGAATGAGCACGTAC	ATATATGACGATATGGCCTG	CGTATTACCTCGACTGCTCC	GCCTCTTCCGCATTTGGCAC	TGCATTGACCATCTGCTCTC
ATAGACAAATTCCTGAGTAT	TATATACGGACATGATAGGT	TACAGTATACGCTTGTCTTT	TATAGTAAATAAAAGGTCCA	CGATAGACGTCGAGATCGTA	TACGTATCCCCTTACACGTG	ATACGCGTCCTGACTTGCCC
TAAAAAAATAACTCCTGGTC	AATAACACCCCTACACCCCG	TAAAAAGTGTAAAGCTCGTC	TTGTGTAGAGGCCGTTGTAC	CAGGAGAGGAAAGGGATCTA	ATACGCCGGTAGTCACCATT	CGACCAGGCGATAAGGGGCT
TATAAATGTGTTTCGGCTCC	GCTAGACAGCGCCCATGTAC	TCGTTGTATAAATGTTATCT	TATAGAGCCACCGTCCTACG	GCCATCACCAACTTCTGCAC	GCACGCACCTCTCCGCCTGC	GGATACTCACTGTCACATTG
TAAAAATTCGCCTATAAGCG	TTCAATGTAAATACCGTCAC	TACAGAAATTAATTCTCGCG	AAGAACCTACTCCCCTGGAC	GATTGATAGCTCATACAGTC	TCATTTTCACCCCACGCTCC	CGTCTGCGTCATTTGAGAAC
CGTGTTCCCAACTCTTGAAC	AACTTGTAAAGGATTGCTCT	TACAAATGGGCGCCGTGTAT	TAACAAAATGTAAGGCTACA	TCTACCCACATGTCATGTCG	GACTTGCGCCTTACCTCCAG	ACCTCGACCGCCACTGTGCT
GAGTCTACTCTGCCTGGTAT	AACGTGTTTACCCCAAGTGG	TACCCCATTCGTAGACTCAC	TATAGCGACTCAGGCTGCTC	TTCACCGACATGCAAGCTGC	GTCGCCTAACCAATTTTCGC	CGGGCCTAGAGCTCACACAG
TCCCATGTATAAAACAGTAC	CAGTGCAGTAGTTATCCTTA	TATATAGGCTACCGCTGTAT	TGAATACTTAATCTTTGTAA	TGTCATATCAGCTCAACCAA	CCCAAGGTCATTGCTGCCGC	GCACCAAGTATGCAGTGACG
TATATATGATCCTAGAGTAC	AATATTAAGCCAAACCTCGA	TGCATAGATATCATAGTAAT	GTTGCCATGTAAATAGTGTA	CGCAGATCAACGGTCACCGG	GGAGAGACAGGCGCTATGGT	TCCGAAACCGTCTTCCACAG
TACTTAACTCAGAACTGTAT	ACGCATAATTATGTAATGTA	CCAGACATGTTGGCCTGTAC	AACGGCGGTATTGGGTAGAC	AAATCGGACGCATGGACTGG	ACGGACAGCAATGCGCACGC	AATTCAACGATGTTCATTCA
TTTCCCACCCCTCCTTGTAC	TACAATAAGTAAATTTCGGA	TATGTAGACCGAACCTCATC	TTCCACCAGGTCTCCGAAAC	CACAAGACCCCATGCCTTCA	TACCATACTAACACTGCGCT	TACGGCTGACCCGTGACCAC
TTACTTTAAGGTCATGACGG	TTTGTAAATGATTCACGCTA	TAATTTCACTCTCGCTCTCA	CTCGCCCTCTCACCCTGTAT	ACTGCCTGACGCTTCGCCGC	TAGGTGAATGACAACATGCC	CCACAGTGTTCTCCCTCACA
TAAATGCGATCTCACCCTTT	TAAATTGACCCTCCCTGTCG	CCACCCTCCCAGACAGGGAC	TACATGTAGTTAAAGTCGCC	GAAGATTATGGAGTGGGGCG	CCCACACTGGAGGCCGCCAC	GCTTTTTCCGCTTTAACGTG
TGCCCCTTGTACATAGTACC	TAAATATTGATGTTTGTTGT	TACATACAATAGATCTCGCG	TCCTGAGCGCTATAGCTACG	GCCGCGGACTGTTTGGCATC	AACACCTAAGTTTCTCCCTC	ACACGTGTTTGCCCTATATC
AAATATTGTAGTTAGGCGTC	CGAAGATTATACAGACAATA	GATTAATAAATATGGGCGAC	AATATCTCTTGCAGGCCCCC	TCCACCTCACACGCCTACTA	TCCTTCCGACCGCACCCGAT	GGTATCTTACTCACCAGGTG
GTGGCCATCTCACGCGCCAT	AGACACGAGCCTCTATGTAA	AATAAGGTCCGATAATGTAA	TGAACAAGTCTCAGCCCACA	TCTCCCCCATGCCAACTGTC	CTGCGAGATACGGAACCCGT	TCTCGTCGGTTGGTCCACCA
TATAGTTGTAGTTACTGTAA	TACATATTGCAGGCGCCTGT	TATAGTATATAGATCCGCCA	TCCATTACGACCATATGTAG	CCACCCAGGCTGGTATAAGC	TCGATCCATGGTATTATCAC	AGCATGACTATATGGAGGTG
CCCTGCGACACCCATTGTAT	TATAGAATGACAGATAGGTG	TATTGTTGTCTGTGCGGTAC	CACATTGTAGCTACTTGGAC	TTTTGGCACTACAGCTCCTG	ACGTGATGATACAATCCTAC	CTCAAATCCCACCTCCACCG
CTCCTGTATTTGAGGTGTAT	TACACAACATTAAACCTCTC	CGCCGAGGCACGTACTCCAG	AGCGCCATCTCTTCTTGTAC	TTGGGGCAGTTGATGGCGGC	GGATTACCACGCAGCAACAC	CGTTGTCGCTCCTTACTTGT
TACATATCTGGCTGATGACT	CACCCCCTCCCCGCGCGCCG	CATTGTAGAAAAACCTGTTC	CTGGAACGCGATCCTGCCCG	ACTCCGCAAGTCGCTCCAGG	ACATGACACATGCTATCATT	AACGAACTAAATCTGAAGCC
AATATATTCCTACGGCTAAC	TAAAGACGCCTGGCTACTCT	CTCGAAATGTTGAACCCGGA	TCGGACGATATCGAACGCTC	CCAAACTACTCAGCTTGCCA	TCAGGCTTGTCGTCCTCCAA	ACTTGTGGAAAAGACAGGTA
TATATCTTAAAATTATCGGC	AATCTACCTTGTACATAGAG	CCCCCTCGTCCTGTCCTGCT	TGGTGTCTCCGGAAGTATAG	GAGGGCGCACCGCAACCCCG	ACACTGTTATTACCGCACAA	CTGGCTCATATCTATATCTG
CATAAACTGTATGATGTAAG	ATTAGTATGCAACGATGGAC	AATTTGGGCGGATACGGTAC	TAAACGTGCCACATGTGAAT	CTCAGCCGTCGGACTACGAC	CTTGTCGAAATGAGAGCAGC	AGACCGTCTCCTATGCTCCC
ACGACTGTATAGGTGTTCGC	AATAACCGGACTCATCCATC	GAGCAAAAACCAAATTATGG	CAACTCTGTAAATACGCACG	TCGTGAAAACAGGGTTCTTA	CCGCACCCAGTCCGTAGGGG	CCGCTCGGCGCTTGACCACT
AACACAACTGTCCATGATGC	AATGAATAATGTTAACTGCG	TAATTTACTAATACCGACTG	TATAAAACAACTGACACTCT	CATAGTCATCTTGAGGCCAC	GCGCGTGACCAGACCTACCG	GACGAAGTGCATGTTGTTGC
GGTGAATGTAAGTATCAATC	TATATTGTACTCCCAAGTGG	GCCGTTAAATACACTCTGTA	TACATAGAGTTTTATGATTG	TTACCACTCTTTACACGTGC	GTTAGACTTTCGGTGCCGCG	TTAAAGTGCGCTTGCCACCC
AATGTATAGCGATGGGGTCT	TCAGGGCTTTCCTCGATCTA	TGCAGTATATAAACGTGTAA	TATGGTAGTGTATATGTATT	TGACCCACTGCATGCCTACG	TAAGTCAGCCATGAAGTGGG	CCTAGGAAGGAATGGCTGGG
AACCCCAACCATTGTACATA	TGTCAGGACTATGACCCACA	CCGAAGGAAAGACTCTGTCC	TTGTGGCGCGCATAGACGGC	ATGGATGGCACTAGTAGGTC	TCGCCAGAGAGGGTTGTGCG	GAAGTGTGCAATCCAACGTG
TGTTGTGCTCTGCTGCCATG	CACGTAGTGTCATCAGTAAC	TAATATTGTGAATACACCAG	TTTATAAGAACCCCTCCCCA	TGCGCTTTACAGTCGCGGGG	ACCGCATGAGGGCTTTTACG	ACCTGCCACTCGCGGAAATT
TATATATAAAGTGCAGGTAT	AATAGTTGACCCTATCATGA	TATTTAAACATCTCGGATGC	TAGAATCAACATAGATGTAT	CTACATTCCTACTGTGGTAC	TACAATGTAACGCACTCTAA	CAAGCACCGCATCACACTTC
TACATATAATTGGGCAGGCG	TGATTCTAAACTATACAACG	TATAGACGGATTAAATAGAA	TAAATTAACTTGCCGCTAGC	GTTGACTCGCATGCGTCTCG	AAGGTAGGTCCTAATGCACT	GACTCAGCGCCATCCTCACG
GAAAACATAGCATTCTCTCG	TAATTTTATAATTAACCAAG	TATACGAGAAATAATCGCCG	AATTGTTTAAACCCTGGTGC	CACGCGCACGTCGCCTACCA	AAGTACAATACGCTGCGTTC	GTCCACCTAAACCTCCCACA
AATAGTAACAAACATGATCG	CATACACAACAACGACACGC	TAAATAGGCTACGCATTACC	CCTAACCTCCCTGTTCCCAC	CCATCCCTTAACGTAGCTCT	AAAGAAACTGCGTGGTGGCC	ATATAAACCGCCCATGGGCG
TGGAATTGTAAATACAGTAG	AAGCGGGAATTAGAGGCGTC	TCCCATACCATGGCAAGTAC	CACATGCGGTAGGAACGAAG	GGCCACTAGCCAGCGCTGCG	AGAACGTGCACATGGTAAAC	TTTAAGTAACCCTGACGCGA
CCACGAACATATTGAACTAG	CAAACTAGCCACCCGCACGC	TACATTACCGACTAACTAAC	GGAATACCCTGCCAGGATAC	ATCCCTTCCCAAGACGAGCT	AAATCTGATCTCTAGGGGCC	TAGCTTGTCGTCTCACGCAC
TAAATAATTCGATGCTCCCC	CATGTACCTCATACAGTCCC	TATAAAGTGTAAATGCTACG	TAAAAAGTTGCTCCTGACTT	ACCGGATTTTTGGTGCAGAC	TGCGCCACAACCGGTTGTCA	TGTTAACGTCGGTGCTCCAC
TCTATTGTAAATGAGTGTCC	TACATAATGCCCCCTGCGCC	TAAAGTTAAATGCTGCCTCA	TGTAGAAATCCGCCATGTGT	CTTCATTCTGCCACAGCATC	ACAGATACCAGCATTTGACG	CTCCTTCCTTCGTGTTCGAG
GCGATTATACACTAGCTTGC	TAATTAGAGATATTCCGCGG	AAAATTGTAAATGCTGGCTG	AATAGTGTAGACCTTACCTG	GCTCTTGGTCTATCTGTCTC	CCGTGGTAACTGCCGATTGC	CCCAAATGCTTAGGGCCCCC
TATACTCCAAATGCCTGTAC	AATAATGCTCGTTGGTGTAC	TGTATATCCCCCTGCCCGCG	TACATACCCCTACCAACTCT	TCAAGCTTACCAGTAAATCG	GTGAATCTCCATGATGTGGG	TTACAATCGACAGGTACACC
AATACGCCCTGTAATTAATG	TATAGGCGAGTCTTGTTGTA	TACATATACTAGACTGGTCC	TTTGTAAATATTGGCCCGGC	CGTTGCTTGATGAGCTCAGT	CCTGTAGATTTCTCGCGTCG	CACGCCTTATCGGGTTCTGG
AATAAATCTCGACATACTCG	CACAGGTCCCATGTATAGCG	TATAGTGACTATGAACTTAG	TAAACTAATGGCTCCCCTCG	AGGTCAGCTGATTTCGCCAC	AGATTTCGACCCTGAATTTG	AATGCTTGCGATCTTTACTC
TATAAACTAAATAGGGGCTG	CCGGTACAGTGTATATGTCT	GGGTTTGAGAGGCACATCTA	TATAGGTGCTGACTTGCATG	GCGCGACAATCATCTGACCG	TCGATTGATCGCAGCGTATG	AGACTGGGGTTCTAGGGACA
TATAAAGTGTTGCACGCGTA	CGCATTGCCATGTACATAAT	TACACGTCACAAGGACCTAC	CCGAAAAACGCCTCGTGTAT	CAAAGACCGCCTCATAGGTT	CCACTCACCTACAGGTATTA	AATGGCGATATATTATCAGC
TAATTAAGAATTGCGTCGAT	TAAATATTAACTCTGCCATT	ATGTATGTAAATGGACAACA	TAAAAACGCTGGGCACCGCC	CACAATTGTTCCTCTTGAGC	ATGTAGTGTCCTTATTGGCA	TGTTTACGAGGCAGGTCTGG
TAAATAACGTTGCTGATTAC	AATAATGTGATCCTCGGGAC	TATTATTAAGTCCTCACGTC	ACTGTAAAAATAAACAGTTC	TCGACAGAAGGTACTACCAC	GGAACCGTCGCTAGCTCTAA	TGTGAGAATATCTACGGCCA
TATAAACCACGGGCCTCCTC	AATAGACATGATGTATGTGT	AGAGGTTTACGCCGTTATAT	GCAAAACACTGTAGCATAGA	TGTTGTGTTCTTACGTTCCA	GACAGTGGGACGACCTACTC	CCTACCCAACAAGTAACGTG
TATCCTGGTTTTGCCTGTTG	TACAACGTGTAAAGAGACCT	CCATTGTAGATTGTTTTGCG	CCTGCTGTAAATTGTTGCTG	TCAGAGGTCAGCTTTCCTGC	ACGGAACGTCTGCATCACTA	GCCTAGATTCATAGGCTTCA
TAAAATATTGCTCTGGTTTC	TACAGAAGTGATACATTTCA	TCCACCTGTATACAGTATAC	TCATTAAATAGTGAAGGTGT	TGCACATGACCCCTAGCACG	TCGCATTGGTGTCCACTCCG	TTTTCAGCCTTCACGATCCC
TGTACATAAATCCATTCTGG	GTTTCTCTGCCTGTAAATGG	AATAAATGTGCAAATCCAGT	TGTAAATATCAAAGATCGTG	ACTCTTAATGGAAGCATGTG	AAATCTCCGTCATCGCTGCG	GGGTATTTAGTGCCTTTGGT
CCCATTGTAAATTAAATAAC	CTGCTATTTGCACCGTAATT	AGCCAATACTAGTCCTTTCG	AAAGCATGTCCATATGGGAG	TTCACGGTTTAGAAACCCAC	CCACTAGCAGGAGACTTCTA	CCGCATAACCACTGCTCAGT
TATAGTATTCCCGTGTTGGG	CCCCTGATCAAGTGTACATA	GCTCCTAACGGTTTCCACAC	TACAGAACTGTCACGTGACA	AATCATAAACCCTTTAGAAC	ACAAAAAATATGGGTTGACG	ATCTGGAATGAGTGATGTTG
TAAATTAAATAGGAGTTGAT	AATAGTATCGACCCTACTAT	TAAACGTATATAGAGCTCTG	TGACGCACAAATGAACAGTA	CTGACCTCACTATGGCACCC	CTAACTGGAACTTCCCTCTG	ACAAGAAACGCGACAACGAC
TCGCGGGTGTTGACTATACT	TAAATATGTAGCAAGCAGGG	AATAGTGTACATCTCCTGCC	TATATACTCCACCTACCTGA	GCTTTCCATCCCCTATTGCA	CCTGCTCGACTAGGGCTCCT	ACTACAAGTACGCTGTTAGC
AATAGAGACCTGGCACGTAC	TCTCCAGCGAACTGTATTAT	TATAGTGCATGATACCTGTA	TAGAGTTTATGTTCCTCCCA	TAACCTAGCCGAGCATATGC	ACACGTTGACCCTGGCACGC	CAGCAGGAGCATGTAGCCCC
GCTCCCTGTACATAGATGTG	AATATGTAAAGTGTATGCTG	TAACATATAAAACTTGACCG	AAATAACGGAATATATGCGT	GTGTGATTCGCAAGGCTGTC	TCGGACGTTCTATCCTCCTA	CTCGCTATAGGGACGCCACA
AATACAAACTCTCCTGGAAC	CTCCATGTGTATTTGAACCT	TATGAAAAGAGCCACTGTAA	AAAATTGTATTAGCCGCAAA	TACTGTCCCCTTTCTCGTGC	TCCTGACTGTCATCAACTCT	TAAGCAGAGGGTAGCATCAC
AACTCTCCATCTAACTGTAC	TGGGTGTAAACATGTATGGC	ACCTCTGTATATAACTGCAT	GGGCGGGTATAGGTGTCCCG	CATCTCAAACTGCCGTATCC	TCACGTAGAAATCGCTGCTG	AGCTGAACATAAACCCGCTG
TAGTATGTAAATGCTCTTGT	GCGAACTATGTAAATTGACC	CGACCAATGTAGAATACCGA	TATATAGAAGCTCCATCTCA	TCCATTGCCCCTTCCTCCCG	GACTTATTCTGCACTGCTGC	TACCCTCTACTGATCGCCGC
TATGAATACTGTAATCTTGG	CCTTGTAAAGACACGGAGCT	TATATTGGCCTTCTGGTCAC	AATATGTAAATGGTTTGCAT	AATAATAGGCAATCAGCAAG	TATTAAGGTCGAAGGATGCA	CATACAGCCCTGCCGCCACG
TGTAAAAATATGCATGCGCA	CTCTGACACCCTACTTTGAT	TAGAAATGTAAAAAGGCACG	ATATACGCTGCACGCTAGTG	GTGGGTCACCTTGACATGGT	CATTGCACCCTAGACAGCGC	GAGTCATGTCTTACCTGCCT
AACGCAATCGCGATGTCCTG	TATTATAACGTTCCGCCGGA	TAATATAGATTCTGCATAGG	AAAATGTAAAGACTCATGTG	AAGGTCGGTAACCGTCGCAG	CCGATTCTCTAACTACCGTC	CTCCTTTTTGCCGCCCTTAT
TAAATGATATATACCTGGCA	AACTGAACGTCATCTTGCTC	TATCACTCCCTATCACCTAC	CCCGCTTGTAATAAACCTGT	CCGGCAGTGCTAGTATGGTC	ATTCGCCGTCGTTTCTCCGC	TTCACAGTGGACGGCTCTCC
CCCACGTGTATTTATGTAGG	TAAATACTGTTGATATCTCC	AATAGGGCCCGCCTGTGTAT	AATATATGTGTAGGGCTTCG	GTCTCTAGCAACTCCACTCT	TAAAGGATTAAGCCTGGGCA	CAGCGGGGGCCAAGGTCACC
TTGTAAATAAATTGGTCCCG	TTTATATGGTGTAGCTCCTT	TAGTAGGCCAGGCCCGGTAC	CCTGTGTACAGAATCCTTTC	TGTGGGTCCGACACGATAGG	GAAAAGAGCTATGGCTATAC	ACGCACCATGATTAGCACAA
TAACTGTGTAAATAGCCGAC	TATATCCACCCCCTGTACGT	AATAATGACCCCAACCCAAC	CTGTGGAACTCCCCGTACCT	GGCGTTGACGGGTTTCGTCC	TCGAGGAAATAAACGTGTTA	GATGCCATTCCCTTGTGGAC
CCGTCCTGTAAATAATCACG	TAGTAATAGTGTCAAATTCC	GGATATGCCTCCTCAGGACG	TAACAAACTAACGCGTAAAT	CGACGTCCAACCTCCCCTTC	CTCCTTCGCCTATTGCTCTC	ACACCGCCTGGTCAGATCGC
AATAAGGTTATGACCCACCT	TTAGACGATAACCTGTCCAC	TTACTGTGAGTCTGTCGTCC	ACATTATCTCTCCCATCGCT	ATAGACTCACCACCTATTTG	GTGGCGGTGGCGGCTTGGTG	TAGACCTGGTCTTACGCGTG
TATATAAACCCGTACCTCGG	TAAATTGCCGATCCAACCCC	AATATGTACAGTTCTATGAT	CCAATGTGATAAGTGTAAAG	GTCATCTCTACCCACCACGT	CCACTATACCTAGCGTTGTA	CCGGAATTACCAATCGTAGC
AATACGGTCCTACCCTGTAT	AAATTTGTAACCCTCTCCAC	AATCTGCAAATATTGCTCAG	CCGCCATCCCTTGTCACGTC	TCTCCAATGCTTCCCCTGGG	TTCTTTAATCTCTTCCGCAC	TCCGAACCGACGTAGTGTGC
CCAACCGCTACCATACTGTG	CGATCGTCCGACTTCCTCAC	ACCAATATCCGACAAAGAGG	AACATAGAATGACATAGGGC	CCATACCGTTATCATCGCAC	ACGTCTCCTCTGCCTCGGCG	GTGAGACCCAATAACCTGGT
TATAAATAGATACTGGCCGA	TCCCTTAGAAAGCTGTATGA	TGTTAATACTATAAACCGGA	GGAAAGATATGGGTGAACAA	GGAATAAGCTTACGCGCTTT	CTCATTGCCGCGATGGGGTA	TGCGTCGCATAATGGTTTGA
TACTGGTAGATATATGTTTG	TATATAGGATGCTCCCTGTA	AAATGTGTAAAAAGCGTATC	TATATATAATCGCGCTGTAC	ACAGACAGGCCATGGCGCAG	AGACCTCTCTCCGCGCCCAC	TGCACATAACATAAGGGCCG
TACTTACGTGTAACATCCTG	GAATAGCGCTAGCGTATTAA	GTAACTTGAGGATCGTACGT	CCGACGTAGCCCAGGTGTAC	AATAGGTGCCGCTCTCGCCG	CCCGTTTCGGGCCGCTCATG	CTCGTCTGACCACCACAGAT
ACAATGTATAGATGCTCTCG	ACCAACTAGCTTTGCCTCAC	TAATTTTACGCTTACTCCAG	TGCGACCAAGAACCACACCG	TGTCGCGTTTGCTCCGCACG	GGACACGGTAGAAAAGCTCG	CCACGCACGCCCGAATCAGT
TACATAATGTAATTGGTGCG	TTTTCATGATTCCACCCTTC	TTAATGCGGGGAACTCACGT	TAGCTCCTGCCAATATGTAC	TCTATTACGCTGTCACCTAC	ATCCGCTTGTTAGCACCTAT	CATCCGACCTCCCTACACCA
AAATAATGTAAATGCTGTTC	TACATGTTAACGTGAGTAGT	TATGTAAAAACGATGTAATC	CCGCTGACGCAGGGTGGGGA	AGTCCGGCTACCGTGGCAAG	TCCTACGTTTGCAGTCTCAC	TGGTGATTCCCCCCCAGCAT
CTCCGGTGAATAGCGCATAT	GAACGTGAGGATAGCGGTAC	TAAAGTGTATTCCCGCCGTC	TTTATTTTCATCGCGGGTTG	AAATAGTCTTTCAACATGTC	TCGTTACTCCCTGCACCACC	CATGTGACACGACCCTCCTA
TATATAATGACGCCCATCTA	TACATTAATGTCATCTTCCA	AATATTGTAACTGCAGTGTA	TATATTTAATTGCCGAACCT	CCGCCTGGGTTAGTGTCTCC	TCACAAAATGGATGAACGCC	GGCGTACTGACCATCTGAAG
TATAAATGTAGAGCCTCGAT	AACAATGTACAAAGTTTGCT	TCTACAGTCCTTCTATGTAA	ATTAAGGTCTGCCACCAAAC	CAACCTCTTCGCATATCCAT	GTGGGTCTGATCTCGCGGGC	GTTTAGCCGCACACTACTAC
TATATATCTGTAACGCCAGG	ACCCCATGCAGATATATCCC	ATCTCACACCGACATTGCAC	AATAAGATGCCCACGTCAAT	CCCCAAAGTACGGGCGGGGC	TTTTGCCAATACTAGCAACG	AGATGTGGGCAATTTGCTCA
TGCTTTGACGTTCCTGGTAG	TATATCTGTGACAACGACGG	CCCCACGTGTAAATACTTAT	TGCTCATACTCCCCTGCAGC	GTTTCGCCTAACTGACGTTC	TTGCCAAAAGGAGTCCTCCG	GAGTACAAACCACCGTTGTC
TGCTCACGCCGCTGTTCCTA	CGTCGTTGTAATGACTGCCA	TATGGCCGCGCGAACTGTAC	TACAAGAACAAATTCCGTGC	CAATAGACACACTCACCACC	GTGTAGTTACCCCCGTCCTA	GCACACATCTGACCCTCCCG
TAAATACGCGAAACTCTGCG	TACATACTCCACGACGGTAG	CCCTCACTACAGGCTGCACC	ACTCCGTAAATGTAAAGAAT	GAATCTCCACACACATTGTG	TATTCGCTGTTGGTTGTTCA	GAGAAGCTGGGTGCTCGCCT
CATGTAAATAAGGGTCCACA	TGTCACGCCGCTCTCACGAC	TATAATGTATCTAGTCACTC	CCGCTGTAGATACAAATTGT	CACGAGCATGAATGTGCCAC	TGCCACCCTGTGATTGCCTC	GGCGCTAACCGTTTGTTGTC
TAAAACTGACATCGCGCCTA	AATAAGAACGATTGCAGTGC	TAAAGTATGTTTTCCCGTAA	TAAATAGAACCGCTGGCATT	TAACTAAATTAGCCAGTCAG	TCACGGATTCCTGGTACTGC	TAAATAATCGATCACAGGAC
TATTGTAATAAAGCTCGCTC	TAAGATATCTCCCATCGTTG	TTCAACCGCCTCCATTGTAC	AATAATTGACGATGCCGTGA	TCCTTGGAAACGTTGTCCTC	ACGTCGGTTTGTACAAAAGG	ATGACAACAGGTCCCTACAC
TATACTCTCTGTCAATACGG	CTCCCCATCACACAGAAGGC	TTTAAAGTCGCCCATTATGG	AATGTTAGCCCACCTTGTAC	CACGGGCCCCTACTCGCCAC	TGTAAAGCTAATCTGCCCTC	ACGTAGCACCGATCCCCCAC
TAAAATATGCTGACGGGGCA	GAAATGTGGTGTCAACATGT	TATAGAATCCGACCTCGGGG	AATAAACTTAAAGGGGACAG	CGCACCTTTTAGAGCAGCCG	GTCCTTATTATTTATACTGG	CAGACTGCAAACTACTCACT
GATATGTAAAGACCTGCGAC	ATGTTCGACTGTACTGCTAA	TAGACTACAATTTGTATGGT	GCCATAAACAAAGCGTAAGT	GAAGGAGCTAGACCATTCAC	GTTAACGTGAGGCTAGGTAG	AACTAATGCGCAACTAACTG
ACACAAAGATAGGACTCCAG	GCAGACGACCCTCTCTGCAC	TATATGTACAGGTCCCGTAT	AGCCATTGTTTATAATCGAT	GGGCGAGATGAACTGACTTT	AATCAAGGTAACCGCCACCC	CCACCTTGAAAGGATCGGGT
TATAGACGACTTGCCTGGTC	CCAGCTGTATAGAATGTGCG	TGTAAAATGTACACTATGTA	AATGTGTAAGCTCTGTGGCC	TCCCTGTCAATGAACGCCAC	CGCCGCCCTGCTCTCCCGGC	CACGTCGCATGGTCACTCCC
CACATTGTATGCAACTGTAT	GCAAGTGTACATATACCACA	TATATTGAAATTGTGTCCAA	CGTTCACAACTCTTCCAGGG	GATTATACATTGCCGGTAAC	TACTAGATTCACATGCGCAG	GTTTTAGGATACGTTTTGGG
TAAATAGGCTCAACGGGTTA	TATATAAGGTTGGGCCCTCA	TTATGTTATTGTATGTAAAT	AAAGATGATACACTGGATGC	AATTCTGGGGACAGTGCAGA	GTGGCGCAGCAACGCATCAC	GGAGCTAACTCATCGATCAC
TAATTATGCTCGATGGTGTC	TCAGCTACACTCCATTGTAT	TCTCCTGTATTTTAAACGGT	TAATTAAAAGTGACGTGCTC	CGATGCTGACGCTCATAGCC	CCGCATGATAACGCGAGGGG	TATGGCATTGGATCCTCCCG
TGAATATAATCGGGCCATGC	AATTAGCGCCTCCTCTTCAC	TAAATTGTAAAGCGTTCGTG	TACAGCATTGGCATGTAAAT	GTGTATTGCACTCCTCGCCT	CCAGCTGTTATTCGGTTGAC	CAATGGAAGTGACTCACGTT
TAGTTGGCTAACTGTAAAGG	TAGATAAAACGACTTGTACA	TCCACGTAAAAGGAATGTAT	CGCTAGAAGTGAGGATCACT	TGAGAGACCAACAGCATTTC	AAGCGAGCCCTCGAACACCG	ACGCCCCAATCTCACATAGC
CTCACCTGCGGTATTTCGGC	ACCTATAACTTTTAATGTAC	TAGAAGAAGTACCACTGTAC	AATATTGACCCTCCAACTAC	CCCGCTGACAAACCCTGTAC	GTGCAGTACACACCCAGGTA	ACTCCGCTTCAACCAAGAGG
TCTAGTAGATTATGTAAATA	CACATGTAGAACCCCTGGAC	AGGATGGTTATACGCTCCAG	CATATTAAGTTAACCGCCTC	ATAGCAGATTACGCACGTCT	TCTGCGTCGATGATTCTGAG	ATCCCATCTCAGCCTTCGCC
TATAAAGAAAAGCGCACTTG	TATAAAATGATGCCCACCGC	TATATGACGAACTGCGGTTG	TATAGATCCTGTCTTGTCGG	GTCGACTTAAGGTGTCACTG	GGTTAATAGGTGGGTCCGGT	TTTCCAACTGCAAGCCCGCC
GACTTGCCTTAGTACATTGG	TACATAGCGATTGTGATATA	AATATAGGCTATCCCGGAAC	TAGAATATGTAAATCGCACA	ATGACAAGACGTCCGCTTAT	CGCGGGTTAGGACCCAGCTG	CTGCCAATTCCATTTCCGCG
TATGTCCCATACCCGCGCTT	TAGGTTAGCATGTTTAAATA	GGCGCTATGATGACGGCTCA	TAATATAAGAATCCGCCTCC	TTCCCGAACCACGACACTCG	GTGCAGGAGGTTAAGCCCTC	CTCAGTCTCTTGCGCGTGCC
CCCTGTAAATAGTGGGTGGG	TGAAGTGTCCTGTAAATAAT	AAAATATAAATCCATTACCG	CCCACGTGTATAATTTGTGT	GTGGTGGCTATGAGTCTCAG	TAGCATGCACATTTCATGGG	TAGCGCTATGACTGGGTCGG
AATAGTTGCTCTAATCGGTA	TTGTTAGAGGTCGAGTGTAT	TAACTAAAACAACGACCCAC	AGAAGATAATGTAATGTACG	TAGCTGAGCTCTACCTTCAA	GTGCAAGTGGACACGAGGTA	ACTAGAATTGCTCCACGTCA
TATATAGCTGCGCTCTAAAC	TAAATACGTACATTAAGGTT	ACCAACTAACCACCCTGTAC	TAATATAAACTAGTTCAGGG	ATCCTGACGTAAGACCTCTG	TCGCGCCCAGTGTCACCCAC	ATCTCCCACGCGTCATCGTC
TTCTCGTGCCACTTGAATTG	AATAGGTGAGCGTTGGCATG	TTCTCTGGCTCCCTCTACTC	AGTTACTGACCCACTATAGC	GGCATGACACTAGGAGCATA	TCACTAAACAAATGCGGAAG	CACCCCGCTAGTAACTTCCG
TACATACGCCAGTGACAACA	TATGATATTGTGCAATAGCC	AACATAATGTATGTAGGTTT	TCCCCTTCCAAAAGTTCCGC	TCCTCCCGCCTCTTCGTCTC	GGCTTTCTCTGCCTGATCGC	CCTATATCGATCCACGACCG
TGTAAATACTGATGCTCAAT	TATATAAACGAATTGGGATA	TGTAAGTATGTATCAATGGT	TCCGCTGTATATGTGTAAAT	ACTCGCATACTTGCCTACAC	AATGCGCTGGGTGTAACGTA	GGTGCCTCTGCTGAGTGATC
TATAGGATCCTTTTGTCCCT	AATATGATAATGACCCTACA	CAGCCGTTGTGTATATGTGA	ATGTAAATAATCATGCCCGA	AAATAACAAAGGGGAAGCCG	GGTAACCGCATCGGGGTCTG	CCATCCACACCAACATCCCC
ACCACAGCCTGTACATGTAT	TATATAGATTCAGATTGGGG	TATAGGTCCTTCATCTTGAC	TTGCGATTCACCTCTCGCCA	AACGAAGAGTCAGCACCGTC	TACTTACCCTTGTGTCCGGA	ATAGCCTATTCCTGACACAA
AAACACTGTATGCTCTGTAC	TAATGACTGTAATCACCTAA	GCCCCTATTGTAAACGGTAC	ATATACTGTATTCCTGACCA	ATTGTCCCAGGAGTTTCACG	AGCATCTTCTGGGGACGACT	ATAACCGTGGGTTGCTCACC
TACAGTTGATAACCGCCGTT	ACATAATAAAGGTCGCGAAT	TATTAAACTATCTACCCCAC	ATTCATAGTCGCCGTTCCTT	CCTGCGAAATCCACACCGGT	GAGTGGAACATCAACGCCTC	ATTCACACTGACGCATCTCT
CACTATATACCTCACTCACT	GTTAATTCCATCCACCAGAC	TTCCCCAGCATCCCAGCTCA	ATTGGACTTGTAAATTGTCA	CAATATTCTGCACTACACAC	CACTCAAACACACACCCCAC	TCCCACCAACAGAGCTACGC
TTATTACGTACTTGTAAATA	TATATGTAAGTCGAACGGTG	TACAGTCAATACGAATTGTA	ATTTACATGACCCTGCCGCG	CAACGTGGCAAAGGGAGCAG	TGCCATGCCAGCAACATCGC	GCCAGTGTTTAGTAGCAGCG
TAAATAATACCTGCCATAGG	TACAGTTGTTAATTTCTTCG	TGTATTATCTACTCGCCAGG	CGTAAATGACCCCCTACCTA	CCGAGGTATCATCTGCAGGG	TCTACGTTATCTGCCTAGTA	TCTAAGGGATTTCGGGCTCG
AATCAGGCCACCATATGTAC	AATATGTTAGAACCGCAAAT	ACCCCTTTGACCACCACCTC	CGCTGTGTAAATTGTAAAGG	CACGCGCTCTCGCTCAGGAC	ATGTTCTAAAAAATTGGTGT	CTGCTTAAGGTCGCTCACTC
GCCAGAGAATGCTCATGTAC	TAGATTACTTGCATGCCCTG	TCCTGCCTTGTAAACTATAG	TACAGAAAACCCGCCGTCCA	ATGTCCCGCGAAATCGCTCA	GAATAACGCGCTATACTCGG	TTGGTGAACGAACGATGATC
TATATAAACCCCCTACCTCG	TGCGCTAGGCACTCACTCAC	AATAGAAGAAGTCCACCCCG	TATAAATGTATACTGAATGG	TAGGATTGTCTTGGGTCCCA	CGCAATTTAATGTGCTCCAC	TTAGGGTGTATTTTGGGGCG
TAAATATCGTCCTTCGACCG	GGTGACTGTCGAGCTCATGA	TATAGATACGTACTGTAATT	CAGTTGTACAAAGGCTTTCG	TGTATCCAAACTAAGCCCAC	TGTCTCTACTTCGATAGTTC	GTGCGTGGCGATCGTGGTGG
AATAAACTACTGGTCTCACC	AATACATGCCCCCGCCTCCG	ATAAATGTAGAGCACAACGC	ACAGGGGAGGGGACGTGTAA	TATAAGTGCTAAGTGCCACC	TTGCAAGTCATAGTGTATCA	ATCTCTCCTTACTCAATCTG
TATAAAACATGTACAAGTAC	TTCCCCCTTGCCCGGCGACG	CCCACTGTAAAGTCAACCGC	ATGGGACTTGTATCAAATGT	ACAGACTGGGAACGCTTGAC	AGACGTTGATCTGGATACTG	CGTAGAGTATCACCCAGTCC
TATATACCCTGTCTACCACC	CTTTCACGTCGACCTACCGT	CCGGAGCAGTTACAACCTAC	TCACTCCCGTCCCTTTGTAC	GCGAACAGACATAATGGCGC	GCGTGAAGAAGTTATGATCG	GCAACAGGCGCGACGGAACC
AATAAATGGAGATCCTCCCA	ATGTATTATATGTCCTGCCT	TATTAAAATAAGAAGTTGTC	TATCCATAAATCCGCTCATC	ACGATCACGACGTGACACGA	TGAGGTAGGCCGCTAGTGTT	GCCGTGTTACGATTACCACG
TAAATTAAACTGCTGCTTGG	CATGTAAATACGTTCCACGG	TATTGCAATCCCCAAACTAC	TGAATATGACTAGACCCCCA	TCGCATAGGGTCGAATGCAC	CCGCGTTAGCAGGGTATCCA	TGAGGTGTCCCACGTTAGCT
TAAATATAATCGCGCCGAAG	CGTGTTATTTATATAGTGTG	TATAGAACGGACCCTTCCCT	TATATTTAATCGCCATAGAT	TCACATATTTGATTCACCCT	CCACATTGCATAACGCCCAC	AACCCACTCTTGGCCAGGCC
CGTCCGCATGTATAGCACCC	CGTCCTCCAGTCCACTGTAC	AACGTCGCACATAAACTCCC	CAGTTAGCGCTGCGACTTCT	ATCCCACCAGCGACGGGAAC	GTTTGGGCATCTAGCTAGGG	CCGAAATTTGCCAAACTGGG
AGATAGGTAAAGTATGCTAT	AACACCTCCTTGTGGGCTTG	TATAATACGCCCCACTACAT	TATATATCTCCCTCGCCGCT	TCTTATGGGCTGAGTATGAC	GAAAGAGACACTACATTTGC	CTTGGGGCTCGTGAGCGTCG
TATCCGATTAGGAAACCGTA	TACAGACATCACCAACCGTG	AATACATTGCCCATGCACAG	AACATATTTCTCCCGCCCTG	GCACGATGCCCATTAGTACG	ACTTATACCCATCTGGTCGG	GGTCCTCCTCTCGCCATGGG
AAAGGGATCCTCCTCCCTGA	CACATGTACATACTGCAGAT	ATGTATTAACGTATGGATAT	TAATTTACTTCTGCGGGTAC	GACGGGACGTCACTACGTGA	GTCACATCCACCCTACGCAC	TGATATCTCTCCTAAGTTTG
TCGATGCCCCCTGTAATAAT	CCTACGCCAGTCCCGGTCGA	TATATTTGCATCCCACTATC	CTTCCGTCAGCTGCGCTATG	TCTAGTAGGGGGTTAGAGGG	ACCTACTAATGTGGTTAGTC	CGGCATGGTGCACCGCCACT
TTGTACTGTAAATAAATGCT	TTAATAATGTAATTAGTGCG	TACAAACCCCCGCGCAGTCT	TAAATATGTAAAGGTTCTAC	AGGTACATGCCCTTTGGGAT	TGGGAGAGCGCACTTGCCTC	AACTCGCTGCAATGCTAACC
TTACTAATGTATAGGCGAAG	TATGTGGGTGGTAAGTGGGG	TATATATGTTGATTAGCACG	TAGTATAGTGGCAAATATTC	TAATGAACTAGCCCACCCAC	TGAGAAGTTTAGGCTATGTT	ACGCGTTCGCAAGGGTTGTC
TACATTACTCCTACGCCATG	TGTAAATATTAACCTACAGG	CCCTGTGTGCATGCAATCCG	TATCTCGTGTTAAAAGGGGG	CGCCATTGTGCTGGCATCCG	AAGGGTGGGTGTAACCGTCG	GCAAGCAGGACTGCCCAGGG
AAAAAGAACGTTACCTGTAC	CTGCAGCTCCCGGTCCATGT	CTCCAGTACATTAATCCATC	TCCCACCACCCATGATGCAT	ACAACACTGCGCCACCCTAT	CTATCACATTAAATGGCCTC	GACACTTTCGCTGACTTCCC
CCGACTTAAACTTGTATACT	GTAGCCAGCATTCACTATAT	TACATAAATCACCCATGTAT	GGACGTTGCTATGACATCGG	ATTACATACGGTATGGAAAC	CTTCTGAGAGAGAAGTCTGT	TGTAGTTTCTCCACCTGGAA
TTTTTGGTCCCTTTGTGTAC	ATCTCGGCGAGCTGCGGGCT	TATCTAACAATCCCTCCCGC	CCCCATGCACAAAATGCTAC	TGTCGCGCGCGGGACCCATA	GCCACCTGCGTAGACCCGAC	TTCTGCGCGCTGGCGTTCGA
TCCCGGTGTACAACTTGTGT	TATATAGACACCCTAACCTT	CCAACCTTTGTAACACTTGT	AACAACCTGTAAACATGTAA	CGTTGAGTACACTCTTCCCG	GTAAAACATTACTCCTGCAC	CCCTTCGTTCCCCGCCTACT
CGACAAGTTGTATATAACGC	AGGTAGGCCACACTTGCCCG	CATTTCGAACCCGTGACGCC	TACATTGCCGTAAGTTGTAT	TATAACGATAGACCGCCGCC	GAACTCGACGTCTGACACTG	TTGATGGACGCATCCGAATC
TACATACCGCTTACCAATCC	ATGTAAAGCGAATCCTACAT	CCCATTGTATAATCCGGTAA	TTAATAGGGCTCTATCTCGG	CAATGCGCGTTTCCACAGTC	AGAAATGGAGCCGACGAAAG	GTCAAACATACCTCGAAGCC
GTGAATTGTAAGGGTCGAGC	TGTAAAGTGAGAGTCCTACT	CCGGTAGGAGTTGGGCAATG	TCCCCTATAACCTCGACTGC	CCGACGAGAAAAAAGTCCAC	GGGCAGGGCCATGCGGTTTA	TTGAATTTGTATAGGGGTGC
TGTATATGAACAGAGCCGTC	CATGCTACCGACCTTTGTAT	TATAAAGGAGTTCCCTGTAC	AATATGCCTGTATAGACCAG	GAGGGTATTGACTGTCGTAG	TACCGCTGAGCAACAACTAC	GGCAACGGTGATATCGTAAG
GTTGGGTGGTGTCTGTAACT	TGAATAGTAAATTGGTGTAT	ATCCTTTCCAACAGCTCGGG	AACATGTAAATATGTTGTCT	GCTAAGGCAAGACATCTAGA	ATGGACAAGCCACAGTGATC	ACGGATATGTTCCTTCGCCC
TATAAAGTAGTAGTACGTGG	GTGGATTTGGCGCGGTATAT	GAGAAAGATGATTTGTAATG	TAGAAATGTATGTAATTCCG	TCTTCCATCTAAGAACGCAT	ATGGGGTAGGTGATGATGAG	GAATAGTATTCACCACCGCG
GTGTATATTTTGCGCATGCC	TAAGTGTGATATATGCATAA	TAGATAATGTAGTGTACAAG	CTCCCGTTACCATCATGTAT	CTCCAGCATCATCTACCCTC	GCACTAGAATCAGACGTATG	ATAGTAGGCCACGGAGTGGG
TAAATAACAACAACCTCTAC	GCTATTGGCTGGCCTTTCAC	TAAATAAGGACCTTCCATCA	AATTTGTACACTATTGTCCA	AGTACAGTATGTGTATACAC	CGGATAATAGAACGCTCCAC	CGTCTTTGAAGTGGTTGTCG
GAAACCCCGACCATGTCCAG	TATATGGTTAAAGGGCAGCA	TATAAGATAAATTGTAACAG	GACATAAAGGCCCGGTGTAC	TAATAATCGAAGGGGAGGTT	GAGGTCAGATGCTATCCTAG	CGCATGTCCAATGGATCACC
CACACTCCTCGGGAATCTAC	TAAAAGTGTAATTATTGTTG	TAAAGTAAAATGTAAATGAT	AGTTATTCGGATGTCTCGGG	TTTATTCCGGTCCCCTCAGG	TCCCCTACGCCGAAACTCAC	TAACTAGTAGGTTACAGCAC
TAAAAATAATTGTTATTAGG	TATATACTCAACTACCTTAT	TATATTGTAAAACCACGCCT	CGTTATAAATATTGATCTTA	AGTTGAATTCACCTTATTGC	CCCCTCGCACCTCAAGGCTG	TCAAGAAGCTCTCCCTCCGA
TAAATATAGGCTATGGATTC	TAAATATTCAATGTGCAGCG	AATATTGTATGCGTAAGGGC	TCCCACCTATTTATTTGTAC	CCTCTCGTACTTTCCTCTCC	ATTATCACTCCACATCAATC	CAGTCTTAACCGCTTTAGCA
TAGGAATTATAAAGTCCGTA	CATCCTGTAATTAGGCGCCG	CGACTTTCCTGACTCAACAC	ATATATGTAAAAACGCGACG	GCACATGATGTTCAAAGTGC	AGCCAACTTTCCTACGCTGC	AAACGTCCCCATCAGCGTAC
AAGCACTCCCCCCGACGTAC	TAAGTAAAAAACCTGTCGTG	TAGTATAATCGATGAGCCAC	CAAAATGCAATAAGTCTCGG	CAGATGATTGCAGGCGTGTC	TCCACGACGTCACATAGTTC	CCGGCAATAGCGCGATCTCC
TATAGATCCTCGTCCCCTAC	GAGGACGCACAACCATCGAT	TAGAACGTGTATAATTTGCC	ACTTGTACAAACACTACCTA	TCGATAGCCACAGAAGTAAG	GACGCGGTATCTTGCATGGA	TTGGGTTTATATACCCTGCT
TACGTATGCAAATCTCTTAA	GAGATTGTAAATACTTGAAG	GTCATATGTAATTGCTGTAT	TAAAAAATACTGTTTAAGAA	CACTGACTGAGAACAACTCG	CACGATCATCTCTGACCCAC	GTCAGAGGCTGTCGTCCTTA
CAAATTGTAAAGTTCCGCCA	TAAATGTAACTTGACAACTC	TAGATATACTGCCCTAACTT	TACATATTACTATGCCTGCG	AGTAGAGAACCTCACGAACA	AGGTGTTCAGCACGGGTCTT	TGCGGAATTAGGTAGTCTGC
GCATTCCCCTCCCCATGTAC	GGACTAGTTGTCAGGCGTAT	TATAGATCAGGAGCACCCTA	CATAATGTATGTGAGGATGT	GTAGGAACCCGTGGAAAGTC	TAATTCTCCATGACTGGAAC	AACCACATCCCGTTAGTTCG
TCAGTGTAGTGGAAATGTAT	GAATAATGACATGCCGAATC	AACCTGGCTTAACTGCTTAC	CCCCGCTCCGCAGAACGCAC	TTACGACGGTGATTGTATAG	AAGGATATCCTATCTCGAAA	AGTATACGATCTCGGAGTCC
TATATTGTTTGCCTTTTCCA	TACAAAAGTCCCCCCGCGCA	AATGATGTAATTACCTTATC	TAAATATTGCCACCCCGCCG	AATCACTACCCTGACCAGTA	GCTATAATCGTTGACGTTTC	GTTCTGTCTCCGATCCCGCG
TATGCTTGTAAATATTGGTG	CGCATCGAGAATCGACCGAT	TAAATAGTGCCTTACCCCAG	TACTATAGACACGTCGTGTT	TTTGTGAATTGCTAAGCCCT	TATTGCTCGAACCTTCGATT	CACATAGTGACGTCATCCTC
TATCTAGATCTCCACCATCG	GCACGTGTATATAGCTATCT	TACAAAATCACACACATGTC	TTGTATAAATTGTCAATAAC	GCCCCACGCTGACTCCCCAC	GCACAATACCCCTACCTCAT	ATAAATCTGGTAATCTGTTG
AAACCAATTGTAATTTGCCG	TCCGCAAGTCCTCTCTAACA	AATCAGGCCTCGGCATGTAT	CCCATGTATAATACAAACAC	GTAACCTCAACCTGACTGGG	TGAGAAGAGACTATGTGTCG	GCCGTCTATCCAATTCCGGC
CTAATGTCCAGTTCCGCTGA	TAAATAGTAGCGCCCAACCG	CACCTTTCTCCAACCCGCCG	TCGTTCTTGCAATATTGTTC	TCAGAAACAATGCGGTGTGC	ACCCTTGCAATCGCTGGCCG	CGTCCTCCCCTGAAACCGCT
TACATAAATACCTCCCTGAC	TTAGTGTAAATTTGCCTTGG	TGTATAAAAGTGACTCCCCA	AATATAGTTCCTACACCTAT	ATGTCGCACAAGTCCTCCCA	CGATATACTTGTGTACGCTG	ACTGTCACTTGCACCTTCCC
TTTATAAGATAAACGCCAGT	TATAATGCTAGTCCGCCAAT	CCATCATTGTATAAAGAGGC	AGATACGTACAATCATGCAC	GGTGAAACAGGCGTGACAAC	CTCGAAATGGTATACGACTC	TAAAGTAACTCACTCACGGC
TATAAAGATGATTAGGGGAC	ACACTCTCGGTCTTGCTACA	TATATACTGTGTAGCACGTA	TATGTAGGGGGCTTTGGGCA	AGAGATGCGTCAGCCGCGCC	ACTCCGCCTGGCATAACCAC	GCACAGACCCGCTGATCCAC
TAAGTTGTATATTGTTAATA	AAATATAAAGCGCGAGTTAT	TATATGTATAAATTGTTGAA	CACGCTATTGTAACTTTGTT	TCTTTATGATAGACTTGCAC	AAGTCCCGGACATCGGAGGT	CATGGCTAATTTGCTACCTC
TAATGTAAAACGCTACCTGT	TAACCCTACTCACCAACCTA	CATGTAAATAAGCCTTGAGG	TAGAGGACCTACCATATAGC	ATATTTTGGGCAACCGCTAC	AACTGCGAGACTGTTCCATC	ACGAAGTGCACTCTCGGAGC
TATATATCCCTGTCCTCTCC	TATTAATCAATTCCCACGCT	AATATTCAATGTACAACGGC	TAGATTAACAGATGCGCTAC	GATAACCAACTGCAACTGCG	AGGTAAGCCGACCCCGACCG	GTCAATTTATGGGTCCACCC
TCTCCCGGTTGGTTCCTCTC	TATATAGACCTCACAGTCAA	CTAGGCACCATGGATGTACA	TATTGTAAATGTCGTCCTCG	TCCTTCTGTCATATCTGTAG	GAACAAGTGAAGACCGTTTA	CGTAGCGACCATATCTGTGC
TATGTTTATCACTCATGTAT	TATAAATAAATTGACCGGTC	TTAATATTTGCCGCGTCATA	TAAATATTTACTGATCGTCG	TACCCTTCTACGCCACCACA	TGTTAATCAAAACGCCCGTT	CCCCACATAAGACCCAACGC
GCCTACGTGTATAGAGACCG	AATAAACTAGACCATATCTA	TTTGATAGTGCCTACGACCG	TATAAACTCCGGCGACATAG	CCGTATCTACAAGGGCTGAT	GCACGATTTTATCAGCAAGG	TACTAAACAACGATGATTGC
TATAACGATAGATGCTCTCT	TATAGTGCTGTGTCTCCATG	TAAATAACCTGAAACCAGTC	CTTTGCTATACACGTTACCT	ATGGCGCTGGTAAATGCTAC	CGTGGACATCGCACCTGTAG	TCCCCACACCACATCTACAC
CACTTTTGTATCATACGTAT	TATAGGACCGTGAACTTGAA	TGATTGTAACCCTCCCCTAC	CCAACGTATCGTCAACATCG	CCACTCCCACACACTCGCCG	GAGACATGTATCAAGGAGGG	CAGATCCCCACTTTCCCACC
GGTACCGAGGCGTGTAAATA	TTTAAATAAGTGTGCACCCG	ATATAAGGCGCCCGCTATAC	AACAGGGCCGTCATAATGCT	TATTGCCACACCCTGTCTGA	GATCGAGGACTAGGTGTCTG	AGACCATTCATCGCAGTGCC
AAACCCACTCCACTCTCCCT	TACAGTTGCCTGCCGTTTAC	TACAAATTTCGTAAACGTGG	TATTCTCGGGATTAACACGG	ACGAAGGATCCACCCGATCG	GGTGTCATGCCATGCCTATT	TATAATCGACACGCAGTCAC
TATATTAGGAACTGCGTCTG	TCTGTCTACGCCGCTCTCGC	GAGTACTGGTATCGCGACTG	CATTTGTAACATGCTTGGGA	AATACCCTGCACGATCTTGG	GCTCAGTGCAGGAGGGCAAG	CCGTTCTTTACTTCTCTTGC
TGACTTGTACAACCCCATCT	TAATAATGCGCCCTCTTTTG	TATTAACTCGGGTGTTGATA	TCCTTTGATCTGCACCTCAC	AAGAACAAGTCACCTGCCTC	AGAGTCCGCTAAATGGGCTG	CACAAGATCTCTAAAACCGG
ACATAGTATAGGTTGTGGAT	AATAATCAGGGGAACGCTCT	TAGTGTAAATAGTAAACGAC	TATATATGCTAGACTTGTAC	TGCAATACTACCATCATCTA	CAACTTAACAACCCCGGCAC	ACTATTTTCCCCCTGAACAC
ACGTCGGTAAGTAATTGTAC	TATATATTTCCGCGATCCTA	TACATAACCCCACCCACAAC	AACCCCACGCCACGGTGTAT	GCATCTGTAAGCGAGGATGC	TCGCACATCGATAGTCTTCC	ATCAGTGCCTTGTCCACCTG
GCATAGTCATCCACCTCTAA	TACAGAAAACCTACCACGAC	AAATGTAGACATTACTCTCT	ATGGGGAGACAGTGCCTTCG	GACTACAAAAACCTGTAAAC	ACCCTTCCCCAAGTCATGCC	GGCACCTACCCAGTACGGTA
TATAGGTTGTGCTACGTCTG	TAAATATCCTCAGATGAGAT	AATGTTAATAGCGCGATTAC	CAAGTAGCGGCTGTGTGAGC	ACACACCTCCACTCAGACCG	CCCGCCTGGATGCGCGTTAC	CCCTTCTGTATCACTACGGC
TTCAAATTGTACATTACTGC	AAATATGAAAATGCGCCTGG	TAGATAATAACCGCATTGCT	TATAAATGATTGTTCTCTTT	CAGCGCGCGGGAGTAAGGCA	CCTTAGAACCTCATGCTTGG	ACGTATTCCCCTCTGGTGTT
TATAGAGGAACGTCCTGCCA	TAGTATACAAACGTCCTGCT	GGTCACTTAACTGCTCCTTC	GGTGTCGTTTACAGAAATCC	TTGAAATCAACGCCCATGGC	CCAAGCCTTCAGGGTGAATG	ACCTGTTGTCAGAGTGTTAT
TAAATAATTCGCCTGCCTTT	TAAATAGAAAGTGCCCACTC	TAACTTGTATTGCATTCCCA	TATAACGTGTAATGTGAACG	TCGCAACTATCGCTGAGGGG	CTCATGCGCGTATTATCAGC	CCCCGGGAGTCCCCAATGTC
TATATTTGTCGTCTTCCGAG	TAAATATGGCTAACCCTTCC	ATGTAATTAGCTCCCTGGTG	ATGAAACTGGTCGCCACGCT	CCGAACCATGAAACCTGGCC	GGAGTGGGTCACATAGTCTG	TGAACGTCCATGCCTGCCGA
TATATAAACTGGGCCTATCA	TATATATTGGAGAGTTAGGC	CCCAAATGTATAAAAGTTAC	ACTTGATAATGAATGTGTAA	AGCACGGCAACCTCGTGATG	CACAATTGAGGGGCGCTGGG	ATTGCATGGATCGTATCGAC
TCCGTGTGTAGAATGTGTTG	TACATATGATGGTCACTGCC	TACAAGCCACTTGGTCGACG	TACAATTATGCTCAGGAGAT	ATTTGCTAGGTCTTCCAAAC	GGATCGGCTAACCCAACGCT	ATAGGTAGGTCTGTCTCAAC
TAAATATCTGGTATAGGCCT	TATTCTCGCATGTTCAGGCC	TATTGTAAACTGTTTGCGAG	CTATTACACCACTAACCTTC	CAGGTATGACTCCACCACAC	GCAGGCGCCAATAGCGGTTG	GTCCGACTCATTCAGTTGGT
TAAATAGAGCTTGCAGGTGT	TTTAAAGATGTACACCTCTC	TCTACACAAAAGCATAAATA	TCCATGTATAAACCCTCCGG	AGGAATAATGGAACGCTATT	CCCGCCTTGTAGTTGATGGC	ACTTTTAAGTATGTGCGGAC
AATATAGGGGGATATATTCG	TATAATTTAGAATGGGTGCT	TAGTGTATATAAATAGTACT	TAACACTGATGATGCTCCCC	TCAAAAACCTGGCCGGACGT	TGACTAAGGGGGCACCTAAC	GTATCCCACCTAGCCCTCGC
CAAACCAGGCTCCTGTTTAC	TAATATAATATTCTGTAGTT	TACTTCATGCACAGGCCCTC	TAAACATGTAAAAAATCCAG	CAACTGACGGGCACCAACCG	TGCATGGCCAAATTAGTCCG	GTAGCCGCTACTATCAGGAC
TACATAACCTCCCCCACGCA	TATAGAAAGTTACGCTCCTA	TAAATGATCCACTGGAGCCG	TATAAGCCATAGCAGAGCCA	CTATGTGGTGGGGGACAGTT	AATTGCCGACCAAGGAGCTT	CCTACTCTCTCAGAGGGCTG
TAAATAGGCTACCTCCACCC	ATATATCATTCCGCCTGTAC	AATATACAAAAAGTGTCGGA	ACTCTCAATTATCCCCACTA	GAGACAATAACATCCCAGCC	ATTGATTTCTTCCAGTCCCC	TATCAGGCCAGGCGACGACT
AATTGTGAATAAGGTATCTG	TACACGTGTGTATTGCTATC	CCCCGATCAAATAAAGCCGC	CTGTACTATAATACCCTGGG	GCCACGGCCGCCCCTCCCAG	CGGAAGTACTTGCAAGACTC	ATGTTGTTCCATAGTATACC
TGTATATGCCAACTGCTGCC	TCCTGTGAATTAGTGTAAAT	TACCATGTTAACCAATGTAT	AATAATGGTAACCGGCCGTT	GGACCTCTACTGCCTTACGC	ACCCGTCGCTGCACGCCCAC	TTGGCTTCTTTAGCGTAACT
TATAGAAACTATAACTGGCG	TGTACATTCACTGATGGGGC	TAAATCTCTCGCCTCTGTAC	TACAATATGTACCTAATCTT	ATTGTGACTGGTCCCGTGGG	TCAGAATGTTTTACCGCTCG	TCTTAGGTCAAGAAAGCTCC
AATAGTGTATGAAACGCTGA	TACTATTCCTAATCTGCCGG	TATATAACCCCTGCACCAGG	TATAGTACCTGTAAATTGTA	AGTATCCTGTGAAATCACTG	CCCACTTGGTAGTCATTCAT	CCCTCCAGGATGCACGAGGC
CCAATGTAAATAATGAATCG	AAGTGTACAGTCCGGAGATA	TCCTCTGTTTTGACATGTAT	GTTGGATGCTCCTGGCATGA	CACTGTCTCTAGCTTTACCA	TCAGACCTAACTGTAACGAT	TATTAACCTTGATTGGATCG
ATTTAGCATTGCCATCATAT	TACGATAAACTCTGTAGAGG	GCACGGCGTTTGTTCACTAC	TAAGACTTACTTATCTCCCG	CATTGCTGCTTGGAGTACTA	GATATATACATACTGCTCAG	ACACTACTACGCATGGATTG
TACATAGACGCTGGTAGGTC	TCCTATTTTTCTGCTCAGAT	TAATTAAGATCCTCAGGGGA	ACACCACCACAGGACACACG	GCTGGACGCGCCACTGTCCG	TCCACGGTGTGTCACGTCCC	GTCCATTGCTACCTGCCATT
TCCGTGTAATCTGTATAGCG	CCCGACACTGTAAAGCTTGT	TATGAATCGGATCTCTGTAA	CCGTGTCTTGATATCTCAGT	GCGAGAGTAGCACACAGGTT	CCTGCATGTCTGAAGGCTGG	ATTGCACCGTCGACCATAGC
TACCACTGTAAAAGTCGCTA	CGCTAACTCATCTTGTAAAT	ATATTTGTAATGTATACTAC	AATAACGAGTAAATGTGATG	CCTGAAAAACAGGTATAAGC	TGGGCTCCGCAGTCGTTGGG	ATGCTACATACACGACACAC
GAGGGCGTCCGATACACACA	AATAATTAATTGTCTCCGGG	TAAATATGTAAATGCGCCAT	CAGATAACAATCGCCTGTAA	CGCTTCACAACCACAGGACG	TCTCCAGCCCCTCGAGTCGC	TCCAGACCACCCGACTTCGT
TTGTAAATTTACTGTTGCAA	GGCACTGTAACTGTACGTTC	TAATTAAAAATTGGGTGGCG	TATTATAAAAGACCCACCCC	CGACATGCGTCTCCCGTCCT	AGTAGTAGATGCCCGCATTG	CCGCTGATTTGCCTCTTCGA
TGTGTAAATAACAAGGACGA	TCAAATTGTTGAATATTCTG	CAACCAACACTTTGAGTCGA	TATTCTTTGATTGGACATAA	GGACTGGCCTGATCTCGCTG	AATCATAGCGCAACGGACAC	CAAAAATCGCTGGCGCTATG
AACATAAATTGCCGCCCTGG	TGATATAGTGCTCAGCGTAG	TAAGATTTCTGTAGTATGGC	CTTTCACGCGAATAGCACAT	TATGTTAGGTGAGCTACCGC	AACGCCTAATTTGATTCGAT	TACCTGCACCACAACACAGT
AATATAGGCGCAATCGCTAA	AATATAGATATCACCTCCCC	TCATAATTGGGAATGTAGAG	CCCAATCCTATCACGTATCG	TGCCGCACCTTGACGCATCG	ATGGCTGGTGGGCCCTCTGC	TTCGACGTCTTCTTCGTGTC
ACGCATGTAAATAGCCTGGT	TATATAAACTCGTTGACTTG	CCCCATTGTATACCTCCCTA	AATAATTATTAAGGCCTGGC	TCGGAGGGAGGGAATTGCCG	TAAGGGAGACGCCTGTCCCT	TAAATAACCCCAACCATTTG
TACACTTGGAGGTCTTGTAT	ATATCTTTCCCGTTGAGGCG	TCGGAGAGAAGTAACTGCAC	AATATGAGATACCTATGTAG	CTCACCACACACCTGCAGGG	GTGTACTACTGACCATACCG	CTTGACCTTATCCTTCCCTT
GTGTGACCCCATCGTTGTAT	TCTCGTGTGTAAATAATGTA	AACTTTTAAACTGGGTCGTA	ATTTTGCAGTTGGCATCACA	ACGCGTGTAAATGTACACCG	GGGATGAAAAATGCTTGCCT	TTGTTTAACCTCCGTCTCCT
TAAATTGTATACGATCCCCC	TTTTATAATTAACGCCCTCT	TACATAACTCCCTCCATCCG	TCTGGGAGGGTGCCCTGTAT	TCGTCCGCATACGCTTCCAG	TGCACCGCCCAGGATCTTAC	TTATTTACCTCACCGTCAAT
TAGTTTTTGTTAAGCGATGA	TAAAGTGTACAATAACCCGA	AGATACACAACTCTTGCCAC	TATAGAAATACCCCCAAGAC	CCGCGAAACGTTGGTCACCG	GGAGATGTGCGACTGGACAA	AATAAGATGTAAATGCAGCG
TATAGTCATAATTAAAGTGC	TCCTAGTTGGGCTCGCGGAT	TAGATTCCTCACCAAACCTG	AATAAAAAGACTAGATGTAC	ACCCCTTGATGGCCGCCCAC	ATCTTGCCTCAACGGGCGCC	GCATCTTAGGTGTCCGTATC
TGTTTATTTGCTCAGACCCC	TATAGATGAATAGCGGCATG	CACACTCTATACCCTTCTGC	TAGCGTGTAAAGGTATGTGA	CAGCAGCAATTAGAGCACAC	TCGCATTGCACGTCAACCCC	ACGTTTTTGAATGTACGCGG
TATATAGAAAGGGCTGTCTA	TGTACAGGACCACCTACATC	TCCCAATGTACAAAGTGCCA	AATATGTGCATACTGCCCCG	ACAGCAACCACAATGACATC	TCCTTCCACTCCCGCTCTGC	TACAATGGTCAAACCGACCG
CAGACCGGGCGGGCATGTAC	TACACATTCGCGATCTACCC	TACCTCTCGAGCCACACCCG	TTCCGCCTAAATTGTGAATA	GAGGACAAGTCGCTGCTTCA	TTTGACGTTCCCATGGGTGC	TGGTGATTACTCCCTCACCC
AATAATCGTCCGGTGGGTGC	TAGATAACTCTCCCACGGCC	TATGTGTATACACCCTATCA	ACACCCAGGTGACTCTGTGT	CACTATCACCTAATTGGCTC	CTCCTTTTCCGTTTGTCCAC	CCAGACACGTCGTCTCAGCA
TATAATAATCTGGTGGCGAG	TATATACGATCACTTCCCAC	ATTAATGTAAATGGACACGT	TCACCACACCAGTATTGTTG	TGCTCCTTGTCATCCACCCG	AGTCAGGTCCGTGTATCGGC	TCTCAATAGGAACTCACCTG
CATGGTGGCGATGCTTGTCA	TATGTAAGGATCCACTGTCC	GACGACAAGTGTTGACGCAT	AATACTTGCCCGATTCCGGT	CGCAGACATATTACCAACTG	CCCTTCAGTTCGGTTTGGCC	GTAAATAAGGCCTCCAGTGC
TCATTTGATCTATCATGTAC	AATAGATTAATGGTGACGAC	TATGAAAATGGCCCCTGTAA	CCTGTGTATAGAACCTCTCC	TTGCACAATTGTCGCGTCAT	TTCAGGTACGACCACCAACG	CTTCCCGTCTCGACTCCTTT
TACATTGATGACCTGCCATA	TCGACCGAGTATAGATGTAT	TAATTACCATGAGCATGTAT	GATAACGAACGGCAGCGGCG	CCCCATTTCCGCCAACCGTG	TCCGGCCTCCCTCACTGTGG	GGACGGGGCACTGGGTGGTG
TGACGATTAGCGAAGGGTTG	GAGATTGTTACGCCTCTGTA	AATAAGGCACAATCGCATAC	AATATGACATATATAGGTCC	GTCGATGATCGACGCAAACA	GCTAAGTAGTAACCAGCGCT	GTCCCATACTATCCCTAGTC
TGTATATAAGCCAACTTGTA	TCCACATACCACTTGTAGAT	TGCCGTAGCATGTAAATACG	TATAATGTATGAGTGCCCGG	TCTATGTGCGGATGAAGGCA	TCACACTGGCATCTCCCCAC	GTAATATTACAATGCTCCGC
CAACTCCACGTCAACAACAC	TATAAAACTGACCCGCCACA	AAATGCCTTGCCCTATGTAC	ACAAAAGCCCCCGCCGGTAT	TACACAGTCCACAGACTCAC	TGCGTGGTAAGGGTGTACGT	TACTTGGAGGTGACTGGCTG
AATAATAGTAGAAGCTGGAT	TACAGGCTATACCCCCACCG	CAGGTGTGTTCTAGCCAGTG	TGCTCACTCGCCGTGTGTGC	TCTCGCACGCGCCTACAGCA	GGAGTGAACTCCCTATACGG	CCAATGAAAGCTGCACCCCA
TGTATAAAGATCTTGCCTCA	ATGTAAAGAGAATGTCCCGT	TTCCGAGACTGTAAGTGTAT	ACGTGAGGGATGGGGCAACG	CAGCATCCCTTCCCCCGGCG	GCTGTATGGCATTTTTACCC	GATGAATACTGTTGACCGCC
TAAATACTTCCCACAGATCT	TAAATATTGCCTGTCGCGTC	CACCATATCCAACCCAGCCA	TAGAAGTAGATGGGTGGGTG	GAGTACCAGATCTCATCGGA	GACGTCTAGCATCTCGACCG	GCCCCGTCGTATTATGCGTC
TTAATGTAAAGTCGCGATCG	TGTAATGAATGTATAGAATA	TGCTCATCAAATGCACGGGC	CCAAAAATCTAAGCTGGACG	TTTCCGAACCCGTCACAGGT	AAAGTATATACGCGATAAAG	TGACATCACCGCCACTCTCC
GTCCCGTCTAGGTCATGTAA	TATAGTCGCCTTTATTCAAC	AGAAGGACGTCAGTGCCGCG	GCCTTCTGTACTAAATGTGA	CTTCATCCTATCCACCCAAG	TTAATATCCTGACCTGACTG	CAAGCGTGTCCATGGGGGGG
ACACGGTAAATAGAGCTCCG	TAAATAATAGGCTCATTGTG	ATTTGCGTGAACTAGGCGAC	TATTATTTTTTAAGTCGCGG	ACTGCACATAACATCGATGC	ACGTTTACACTCCATGATGT	TCTACTAAATTTATGCCTCG
TACAGCGTGACGTTCATTAT	TACATTAAACCCTGTCCGCA	AATCTCCACTGTTTGTAAAT	AATGTGAATAGTGCTTTGCC	GGTAAGTGGGAAACGACGTG	GGCTACAGGATAATCTCTAC	CGATCATGTACTGAGTGATC
TGTATTTAGAATCCTTGCCT	AATATGTAAACGGTTGGACA	TAAAAACCCGATCTCACCTC	GATCCATTCCATCAACATAC	AGTCGCACATTGCACACACA	CAGTGGAGGGTCAGGGTTTG	AAACTTACATCCAGTCGGGG
TAAATATAATAACTTGGGCT	AAACCCCTGTGGCCTTACCG	TAAACAATAACCCCTTGTAC	TACATATGTCGAGCATTTCG	CCATGCCGACTCACATGGGT	TCGAACGTACGATTGGTGGG	AACACAATTTTGATTGCCTG
TCATCGTGAATTGGATTGTT	TTATAGTGAACTTATCGTTC	GAGGCACCTACCTGTAACAT	TAAATATAAAGAGCTGGTGT	GAGAATGGGTTCCCCGCCCG	AGGTGCGAATCTCTCGCGTG	CACTAGTCGCTAGCCACTCC
TACAAAATACGTTCTCAGTC	GCAGACAGCTACACCACGTC	CCCCCGTGTTATAAGAGCCA	TTAAATGTAGATGTCGTGTA	GACCACAGCCGCTCAGCATG	CTGATGAACGTGTTTGACGA	TCACGCACATGAAAGCGGGG
TAAGGACTCTGAGCTAGTAG	TATATTTCCTGACCCTGCCC	TATATCAAAAGGACGCCGAA	TACAATAAACTACCCCCAGA	CCAGGCTCACAACCCGAGTC	TGTAACCTTCATCCACACCG	CAGGCACACCAGACCCGTGG
TCAAGATTGAAAATATGTAC	ATAAAAATGTGTAAATAAAC	TAAAGGTGCTTGTCGAGAGA	TTGCAATAACTCGCGTCTCG	GTGCCGCGTACTACCATGCC	CCGCATCACTGAAGATGTTG	TTCTCCTCATAACGCGTTTT
TATAGACCCCTGGCGTGGAC	AATATGTGTGCTTCGCCATA	CCCTACAGGATTGATTGTGC	TCCCCTGTAACCCAACCCAC	TCCGCACCCGACGATTCTAG	TCACGCGACGGCATTCACAC	GTATAGGCAAACCCGACCCT
TAAATAGATCGATCCTCTAC	ATTGTAGTGTCCTGTAGTAC	ATTTAGGCCCGCGATTGTCC	GGGACTATGCGAGCTTCTGC	TCCAACTAGTTCATCGTCCA	ACCACTCTAATCTCCCAGGC	TGTGTGATTCACCCCGCCTT
TTTGTAACTGTGTTTGTGTA	TAGATACCTACCCCTCCTTC	TTCACACATAGCATGTATGT	CCATGTTAGATACAGACCGA	ATGGCTGCGTCTACCATCTC	GCATAAACTCTCCCCGGTTT	AATACATGGCGTGGAACGGA
TAATTAGACCAGACCCCCCC	TTAAATGGGTCATTGCCCAC	CAGCGAAGGTCTGTTTTGTA	TATATTAGTGCTCACTGTAC	TATAGATGGGGAACAATGCG	TTGAGACTGTTTCCCGTTTG	GCCGTCCTTTCCACACCTCC
CCGCTGTAAATAGAATGCCG	TACAGAACAACAACGCGTCA	TTACTTCACTATCTCACCAT	TAGGTGTACCTAATCATTAC	CCCCACGTACTCCCACCGGC	AGGAGCGAGGATGCGTTGCG	ATCACCATTACTGCTCGGCC
AATACGCACCTTTATATGGG	TACATAAGTTACGACTCCGG	TATAAAGATATCCGCTCCTG	TCGAATATGTAAATAAGTAC	AACCACTGCATGCTCCCCGC	CCGATTTCGCCAATAACCCG	ACTAGATGGCCACCGGGACA
TCACCCTCAACCTCATGTAC	TATAGCGTACTGGCTCAGAT	AATGATCGACTCGCCTCGTG	CCGCTATAAATAACTTGTAT	AAGATATGCCAGTGAGTGAG	TAGCAACGATCGCAGCTAAC	TCCTGCTTGTTGCGCGCCGC
GAAGACTCACGTAGTACCGG	CTCGCGTCTCCCATGTATAT	TAAATAGTATGCCGACAACA	CCAATGTATAACAGGTACTA	CAGCATAACTAAATCCTTGC	TCGAAAGATCTCCCGCCGTG	GGTGATGCTGGTATGGTCGC
TACATAATGCTAGCTCGACT	TATAAAAGACTCATGACGTC	TACATAACTGTCTCTTACTC	ACCACCGTATGCACACTTAT	GCCGTGGTCTCCCAGCTCTC	ATCCCTTATGCACTATGAAC	CGATTGGTCTACCGACGAGC
AACACGTAGACTCCATGTAT	TATACCGTTCCCCATCTCAC	TCGCCTAACCCACCTTGTAT	AATAACCTGCGCCCGGCGCC	ACCACGACCGCCTTTGGTGG	TTGCACCTGCCACCTCTAGG	ACGTATACTCCACCGGTGGT
CACTCTGTCACACTACCTCG	CTTACATGTGAATACAAATC	CCCCGCTTGCCCGCCGCTTA	CCAGCCGCACACCCATTGAC	TCCCATTTGGGACGGTACCC	CTACGATTAGACCACCCGCT	CTCACGGATACTCACTCGCC
GGCGCCTCGACACGTACAAC	TAAATAATGTGCATGGACCC	TATAGGTACCATGAACCCAC	TATATTGTATGCTAGGTCCT	GGCCCCAGTAGGACTCCACA	ATTTTCGTATGGTTGCTGGG	TCCGGGACCAACACCACGCC
TATATAATAACCGGGAGATG	TACAATTGTTTTAAGCGCGC	TCGATGTCATTGTGAATACG	TAAATAGAGATAAAGCCGTG	CTCTTATTCCCGCGTACACG	TCTCATCGCCACTCTGCACG	GCTCCATAGAATGGCCCATC
TATTGATAGTTGGCAACGTG	AATAAGTGTAAAACGAGTAC	TAAATAAACTGAAGAGACCG	CTTATTAACGTCCCGGTTAC	ATGTGGTAGTGGTCCACACG	ATCCTGTCGTTACGTCGCCG	GTAGCATCCACACCAGGATG
TGTATAAGTAAATGTAACTA	GGGTCGCGGGGTGGGGAAGC	TCATGTATCAAATCACATGC	CCCAATGGTACAGTGTTGAA	CTAAGGCTTGGACTCTTGAC	CCGAGCTTGCTAGACTTCAC	CATACTTATCCCGCTGTTGG
ACAGCTGTAGCATTGCACAT	TAATGTGTAATGTGCCCCAC	AATAAGAGGACCGCGTCTCA	AATAATTTGCTAAACACAAG	ATGCCACTACAAATGCTCCG	TGAGACGGATTACCCAGACG	CAATGGTAAAGATGGACCGC
GAAAGTGGAATTTACCAGCA	TAAATATTGCGACGCCTCCC	AAATCCGGGCACAATGTAAC	TCGAGGTTGTGATGGCTAGC	GCACTGCAACGCCATTGGGG	TTGCACACCCACCTATCCAC	TCACACGTCTTTCTCACAGG
TGTGTTTCTCGACCACCCTG	TAAATAAACAGGTCATGGAA	AATAAGATCCTCCACGTATC	TTATAATGCACCCGGCACAC	TCGTCTTAGTCTCTTGCCTC	TCCAAATCACCACTCCCGGT	TCTATCGATGTTTGTCCCGC
TAGATAACGTCCTACGTTCG	TAAATAATGGTGCCACCAGG	TCTGCCATTGTATATAACGA	GCCACATCGACAACCTCCCG	AACTTTGTTAGGCAAGGGTG	CCGTACGCTATCTCCGCTTG	ACCGACCCCCGGCGCATCGC
AATTTTATTCTCCGTTGGAC	CCCCTGTACATGTCACCGGA	ATATATATGGGCCTCCCACA	GTAAATTCGGGGCACTTACA	TTTACTGGACGCCACCGCAC	TCAGACGATCATCACTCGTA	GCCCACAGTATGCGACACAT
TAAATATTCCCTGCGGATCG	TAAATAATCCACGTGGGCTA	TGCTGTATAGACTTTCGCTG	TAGATAAACGAGCCCACCGA	CGTCGAGGTGGGGCTGGACA	CCTGTGAACCAGACTCACCG	TGCAACCCGCTGACCGTTAC
TAAAAGATCCTTGTCGAGGC	TATATACTATAGACTGCCAG	TATACGTTATCCTGTATATA	TAAATATTCTCGCTGTATAA	ACAAAAGGGGAGGGGAGGCG	GCCAGTGTCATGCCGACATA	GGTCTGCCGGTACGCACGCC
AATAGAAGTGGTGTGTTACT	TAATGTGTTATCGGAAGGAC	CACGACGTACACCTTGCCTT	CATGGCAACGCCAACTGACA	AGAACGAGTTACAGCACACC	GGTGACGCTATCCCCTAGAC	TGGAATCTTACCGCGACTGA
TGTAAATAATGTAGATACTT	CCTAGATGCCTCACCTGTAC	CTCTCACTCTTCCCTCTCCG	ATAATGTGCATATTCTCCCC	AAGCGATCATCTCACGTTGC	GACGTGGTTACTCTGTGGAT	TCTGCGCGAAATGGGTATGG
TACAGAACCAACCTGCCGCT	TATGGGTGGTGACTGTTACT	TAGTATTTGATTCAGCCGTC	TACAATGTCGTATAGTTTAC	CAAGGTGGGTCTGGCGAAAC	GAATTTGCAGACGATTAATG	CTCACTTCGAATAGTCCGCC
GATAATTTCCCTTGTTGTAA	GGTGTGTCGCCTTCTGACGG	TGTGAATAAGTAGATAGGTG	GTCCGGAGAGTAAATATGGA	CCCGCGATGTATTCGCTCGA	GAATTCGGTAAAACCGCGCA	GACCGCTGATCCCCCCACCC
TATAGATAGACACCCACCTG	TAAATAAACCCCGACGCCCC	TCATTTTTTTTTTATTTGTA	AAATACTCTGATCTCTGGCC	TGTGGTGTTTCTGGAGCCAG	TCCTTAATTTCTGCTGGTAC	TTCCAATAATAAGGTCGTCT
TAAATACTGCTGATCGCCCA	AGTTGTGAATGCTATGCTTG	TAAATGCTGACCCTATCTAC	CTAAATAGACCTCCTGTAGT	TGTCCATACTCCAAATGCCG	TGGTATGACTCACACATGGC	TCCTTCGGTCTTAGCGCTAC
AATATTGCAAAGGAGGTGTC	TATATATCTAGCCCGCGGCC	TGAATATGGTCCTCCTGTAC	GCTTGTAATTTCCTCTGTAT	GACTTCTATGAAACTGGTTA	ACACCGGCTCACCTGCCACT	CACCCCAGCATTCCATACGG
TATAGTGATCCTGTCGCCTT	TATAATACTAGGGTCGATGC	CCTTTATCTGTTGAGCTGGG	TAAATAACCTTGAATCTGCC	CACGATCTATCACGCACCCG	GCGGGAATTTCCTTTGTGTT	GGGCTTCGCGAATGTGATCG
AATAGACTCTGCCACCTGTC	CTACCTCAACTCACTCTGGA	CGTAAGGTATAACGATGTAA	TGTCTGTATATAGGAGCCCG	TACCGAACACTAATTTTGCT	ACATCTGCCCATGGGGACCG	CCTCGGATACTGCTCCGGTC
CAGTGTATTCTTCTTGCAGT	CGATGTGTAAATCTAAGGCC	TTTTTATCAAGCCTGTCCCC	TCCTCACCTTTGTACGACGC	TTCCTGGAGGTGGGGTAGGG	TGTTGGTCCCCTTCCGCCTC	GGTATGTAAGTGGTGGGACA
TAATCTAGCTCTGACGTCGT	TAAATTACTGCATCCCACCA	AATATGTAAACTAAGCCCTG	ATATAGTATTTGGACCCACC	GGTATTTGCGAAGTGGCAGC	AGATGGGAGTGTAACCATGC	GTTTGCGTGCACCACTCCCT
TGATAGAGCCGGTTTGTCTT	TTGATGTTAATTGGGCACCG	GATTGTATATAATCGCGTAC	GCGGCAGCGTATAAATCGGA	AACAGTGCTCGCTCATCGTC	GTGCCAGCCGCGTTCTGCTC	GCCCGACACTAGCCTCTCAC
TAATAGTCGAAATTCCCGCC	TGTCTAAACCCTGCCCACGG	GTTTGTAAATGCTTGCCAGC	CCGTGTTCAGGTAGACTAAT	AAGAAGCCGGAAGTATGAAC	ATGAGTGCTGGCAGCGCGAG	CCTTCCAGGCTCCCACCGGT
GTACGCTGTACATGTCGTAT	TAACTAACCCACGTAAATAC	TAATAAATGAACTAGGGTAC	CTCCTTGTGACTGCATGTAC	TACCTTTCCGATCTCGCATC	CACCGTGACCTTCCACCCAC	ATGATTTAAGCCTGCCCGCT
CCATGTATTTACCTCCACCG	TCAATAGATCATCGGTGCTA	TATCTAGTCGCTGTAATGCC	TCTGAGAAAAACCACGTTGC	AAGTCACTGCACCTACCCTA	TGTGATGTCGACGCTTGAAT	TTCCTTCCGACTCCTGGGAC
TAAATAAATGATGGAGCCTT	GTGCTTACTGCCGACTGTAT	TAACCACGGGACCCTTCCGC	TATTTTATAGGTCGCCAGGT	CACTCCAGAATCCCACGCCG	ACTCACTGAGAGCGTGGTCG	ATCCACCTACTTCGCAATCG
TATGTATGTAAAGCGAACTG	TACAAACGTGTCTAGCGCGT	ACTGGAGATATTGTAATAAT	TCCTAAGCAGTAGCACAGCT	TACAAATGTTTACCGGTCAC	TTTCTTGCAGGTCTGCCGCA	ACCACAGCCTTTCCGTTCTA
TGAGATACATGTAAATAATC	GTGTCACGATACCTCTGTAA	TACATCACTGACAATCTGCA	TACCTCCTCACCGCTGTGGA	TGGATATGGACTGGAACCCG	AACCCACCACACACATATCG	CCTAACATTTAATTGGCTTA
TAGAGATGTAAGTAGTAAGG	AATAAGTATGTAAAGCTACC	TTATTAGTTAAACCTGCTAC	TATCATAGGTTCGACTGTAC	GCCGATTCGCATCTGAATAC	CCGAAATCAGAACGCGCCTA	TTTGATTTGTTGAGTCTGTT
TCGTCTATTCCACTGTATAT	TAGAGTGAGTCGAATAGGCC	AATATATCGCTTTTAGGCTA	CGCATAGAGTAGCCGATGAG	CTTAACTATGACTTCGGAAA	TATGTGATAGTAAATAGTCG	TCCAATACTGGTTCCGGGGC
TTTATATCCAACCTACACCT	TAGATTAACTCGATCCCTCG	TAAAGTATCTTGTCAGGTAT	TTATACTTACCATTTAGCCG	CACTTGGCGCGCACTTAGTC	TATGTTCGCCACGGTCAGTA	CCTTAACAATCCTCTCCACC
TACCACGTAAATAGTGTATT	TAATGCGCTGTCCTACGAGG	GATTTAAACGTACCGCGTAC	ACTAGCTGTATAGCGCACGG	ATTTTTATCGACGCATCGGG	TACCGACACCCGCCGTCTCA	GCGTCTGCAACTGTGCCTCC
AGATAAATTCGACCCGCTGT	TATAGAATAAACATCGGTAC	CCAGTCTGCCGATGTAAATG	GGACATGACCACCACCCATG	TGGAGTATGCCGCCACCGCC	CTTATGAAGTGGCGCGTTCT	CACACCACGACCATCTCCCC
TTTATAGATCCCCGCCATTT	GACGGAACGCATTCGGCTTG	TAGTTATATAACCCTCAAGG	CCAACGTATAGTCGCTGTGT	TTCCTGGTCACACCTCAAGC	TAGCTGCTATACCACGCTAC	TCATTCCAAATAGCCAGATT
TGTCCGTGGTGTCGCGTTAG	CCTTATGTATAGCAACCTTT	ACATATACACCAGCATGCAC	TATCTACGGCGTCCATATGT	TCTATGCTCAACGCCAATGA	AACAAACACGTGGCCTCCTC	TTCCCGCTCCGATCACCTAC
TAAATACAAGGGCGTCACTC	TATATTGCGACACTCTGGCT	TAATTAGTTCCCGCCTGTAT	TTCACGCGTGTGTTCTGGCC	TATCGAGATCTGCTGGTCGA	ATTCCTTTCCCCATCTGCTG	TCTCCGTCGCCCCCCTAATG
TATATAAAACCCGTCCCCGC	TATATAGCTGGTATACCTCA	CCCCCGTATCTTTGTCATCG	TCCGACATGTCGATAAATGT	CACATACGACATCCTCGAGG	CATATAGAAATTCAAAGGAT	CCTAGTAACCAGCTCCACCC
CCAAAGACGACTGCGCCACT	TCAAATACGATGTTACCTAC	TAAGTATTCACCTGCCGTCG	GAAACAAAATTGTACGTACA	CCACAACTGGCGGAGACTAC	ACAGGAAGCCGAAGGCTATG	CTTATAACCTCGTGCGCGAC
AATAAATCGGTTTGCTAGAT	TAGATTTGTATATAAACGTA	CAAATGTTCTTGATTGTAAA	CGTCATTCGCTTGCACCCTT	AGCCCGACGATAATACCTCG	GATTCCCATGCGCTTTTCCA	GCCGCCGACTCCTAAAAATC
TAAATTGAACTCCCTATCCC	AAGAGACCTGTAAATATAAA	TAAAATTCTTGTAAGCTCTG	TACATTAATGTTGTCTTAAC	AACCCCACCCTAAACCTCAC	ACATAGAACGTTCACCGGAG	CCAAACACAAACCCACCCAC
TTCTGCCCCACGTCTCGCAC	AATAAACCAACCACATGTAC	CGTAGTAATTGTAATGTGTA	TAAAAAGACAAGACTGGCCC	TAACACTCAAACTCCAGAAC	GACATGCCGATCACAGTGTA	TAAAGCTGTATTGCTTACTC
CCAGAGATACATAATTAGTT	GGCGCCGTCTCATTTGCCAG	CCGTGTAAATTCTCACGTGT	CCCCGTTTGCGTGGGGGTTG	TACCATGGTTGACGGTGACT	TACAGTTGACCAAGCCTGAC	TGCGCCGTGTCTTCCCTTCC
TAAATAGACCCACCATTTGA	ATAGAACCACGCGTACGCAG	GTCCACCATGTTGAAGTCAC	TTTGTCCGCAACCCGTCCCA	TTGGGTACCCTCATCTGACG	ACACACTTAAGTAGATCGAC	CCCTAAGGCTGGTTCACACG
TAAATAGAGNTNTCCCAGNC	TGTGGATATTCCTGTTGGGG	TGATAAAAATTAGTGATGGA	TGAATGTAAATAGGGTTAGC	TAGTGAACCCAAGTGTACTG	CATACATCGCAGGACATCAT	TGCCCGAAGGTCAATGGTGT
CTAGGAAGGACCAGCACGAA	AATATGGTCCTGACGTCTTG	TAAAGATGCCGAGTTGAACG	TACTCTCGATAACGCACGTA	TTGACGCTCACCAGCATCAG	TATCCCTTGCCCTCATGTTC	ACGACTCCGACTCCTTCCCC
TCTGAATACATAAGTAGATA	TTCACCACGAGCGAAACGTG	CAATGTAAACATATTTTGTG	TTCACACCATGTTCAACCGC	ATCTCCCACGCCTCATGCAC	TACTCAGGACTTCGTGGCAT	TTTCCTGTTCACCACCCCGC
TACACTTTTATCCACCCCCC	TAAATATGTAGAGCCCGCCG	TATGCAGCACTGACCTGTTA	CTTTATAATCAGCCACCAGC	ACACTGCTTACATGACCCTC	TTGTCGGTCGGACACGTCCT	CACGCTGGCGACCTACGACC
TACATATATCCGCTCCTCCC	CGCCACCTCTTAGGGACTAC	GTGGTTATGTGCTCCCCCGT	CCCTATACATAGGTGAACGA	GAGCTTATTACATCAGTCCG	CTTGCAACATGACCCTACAT	AACCTGGATGATGGTCCACC
TGTACATACACTCGTCCCCT	AATGGACAGGGACCGCTCGC	TGTATATCGCTGAACCTAAT	CATAATGTAAATAGCGCACC	GCCACATGATTCTCACAGGC	ACAAGATATGACTTTTCCAC	CCTGACAACGGGGTTACCAC
AGACCGGAAATGTAACTTAG	TATATAACCGGGCAACAGTA	ATTGTACGTAAACTGCTCCA	TATATATGCGCATAAACGAT	GTATACTGGCACTGCCTAAT	TCAATATGACTCACCGCCAG	AGCTAAGCAATTACCTACAG
TATATTAGCCCCCTGGTTCT	TCCGGTACAACATCATATAC	TGTATAAAGATACGCCTCCG	TCGTCGCTCGCCGGATACTG	ACTGTTCCAGTGCGATCTTG	TACACGGCACCTTTCCTCGC	ACTATTAGCTCCCTTAACGC
TAAATCTATGTTTAGCAGAC	TTAGTAAATTTGTAGTTTGA	CATATATAAGACTCGCCCAC	TCCAACCTAGCTACAACGCC	GTGTGGCACGTCATACCACG	ACCGCTTGTTTGAGTCAGTG	ACTACACACAAGGTCTCCAC
GTGTCATAGCGCGTTTGTAC	AATATGTAAAGACAACATGC	TATTGTAACTCTATAGAATC	GCCATTGTTTACTTTATTAC	GTAGAGCCGCATAGATCGTC	ATGGGGCACATACGCATAAG	ACATTAACTACGACTCGCTC
TGAAGAATCCTGTAAAGCCG	TTAAATTTGTACATTTGCCG	GTACCTTGACACGCACAACA	GGCAACTACCTTGCGATATG	AGTACCGTCTTCGTTTGCAC	CACCAAGGAGCATGTCTGCC	TCCGGGATGTATGCCCTTCT
TCCTCAATCCGCTTTTGTAC	TCTTGTATGTAGGTGCCGCG	AGATACTGTAACAACTTGTC	TATATGTGTGAGATCTGATC	TTCCCGAGCACTTGACAACC	TTCCCTCCCGCTCGGGTGGC	TGTACTGTCGCCTTCCACTG
AATAAGTAAATGCTCACGCC	CCCTGGAAAATCGGCGTACG	TAGATTCTTTCACGCGTAGA	TAACATACAATGCGCCAGTT	CTCTCCCAAGTCCCACAGGC	TAAGACCATTGCCCATGCAC	AAGGTTGTTGTCGCTCGCAC
TCTACCCGTTCTGATTGCAC	TAATTATGTCCTCCAGTGCG	TATAAAAAGTATGCTCCGTT	GTTGGTTGTAACTCTTGTAT	CCCCCTGCTGCGACCTACTA	TTTCCTATTGCTTTGCAGTG	CCAGCCGCTGTCCATGACCC
AATACCCCTTGGATAAGGCC	TGAATATTGCAGGAACAGAA	CAACACCGCCGATAGTCATG	TGAGATATGTAACGCGGTAC	TACATTCCGTATCTCCTCTA	GGAACCGTGATTCACGCTTG	TGTAACGCTGCATCCACGCC
AATTTAGGAATCCTTTGTAT	TACATTACCTACCATTAGCA	ATCCAGTTTACCCTGCCTCC	TAGATAATCTGCGGGGTGCG	ACCCGCCACCTTATAGGGGC	AGTAAAGTCGATGTGTATGC	CGCTACGGACAACCTGACAC
TTGTAATGATGTACACAAGT	AATAAGAATACAGGCGGAAG	GCAGGGAGACGGGAGTACCT	TCTCAGAAAGCTTTGTCTAC	ACATCACCCGTATGACCCGC	CCATGCGAGACGCCTTGAGG	CACTAACATCCCTCCACCCG
TTGTATTAACGACTCCCTTG	TACAGTTCCCTCCCATCTTG	TAAATAACATAGTTGCTGTG	TAAAAAGATGTAAATTGTGA	ACGCCGCTTAGTTTCCTGGA	TCCCTACGCGTAGGCGACCG	TTGTAATACCGTAACAATCC
AATATAGCCGCCGATAGCAC	TAAGTATAAAAGATGCGAGA	GACGATTATAAGGAAGGCCG	GTATTGCCTTGAAAGTAACT	TAGTGAATCCGCATCTGGGA	GAGGCTAAGCCTTTCGCGGG	TGCGCTGTTGCGGTAGGGTA
GACTGGACATAATTGTGAAT	ATGTAAAACTATTCCTATGC	AATAGTTATATGCACTGTGA	CAATACCTGGTCGATTGTAG	CTCTATCTGGTCCGCATCAC	GCACTGAACCTTTCTGCTCG	CTACATACATCTACCCTGTC
GAGGAATGATATAGCCATGC	TTCATGTAGATGAATGTGTA	TTTATACTCGTTCCACTGCC	GTCCCCCGGATTTGCACAGT	TCGGCAGCGCGAGACTCCTC	ACCTTGTCGAGGAAGCCACC	TTCCCAAGCCCCCACCGCAC
TAAATAAGACATGCCATTGA	TGCCTCAATCTCGCTTGTAT	CGTTGTACAGTACATAACTC	TGAATAAGAAACGCCTACTA	ACTAGTGGATGGTCGACGTC	GAAGATAATGGAACCTGCCA	AACAGCCTACATTACCCTTG
AATGTGTAAAATTCCACCTC	CCCCGCCGCGTCATCGGCCA	TTCTGCTGTTTACTGTGTTC	CCCCTGTACAGTCTACTGTA	CCGCCTCCTCTGAATAGCCG	ACTACTTGACACCTCGCTTG	TACGCAATAATAGGCATCTT
TACATGTATGATTGTAATTA	AATAATTTAACGATGTAGAA	ACCACCTTGTAAATACGGAC	CATTTAGTCACCGCGATTAC	GGTGTACGGACTGATAGAAC	TTCCCGCAAACGAGATCGTC	ACACTATGGGCACTACTGTC
AGGAGGGCTTGTACGATTAA	TACATACTCGCACTCTCATC	GATAGAACGTCGACTCTGAT	GGATATGTACATAATAAGTA	CAACGGAACAGAACGCCAAC	CCTCTCTACGTCCTCGTGTT	GGTCAAGTGTGGGTGGACAC
TAAATATCTATGTGATGGGA	ATATTTGTAGATTCCGCGCT	TAAATGTCGCCTCTGATTGT	CATTATACGTCCTGGAATGC	AGCGTCACTCGTCAATTGGC	ACCAAGAAAGAGGTGGTACG	TCACCTCCTCTGTAGACTTT
TATATAGCCTTTCGCAGTTC	GCGACAATGTCGTTAGTCCT	TAATATAAATCGAACGCTGT	TAGAACACCCTCTCATGTAA	TTCGTTACGCACATCTCCTC	CAGAAACACCTTACCACATT	AATATTCATATGTAATTAGA
CCACCTCTACGACAATGTAT	TAAATAGTCCCTCTCCCTGG	AATACATGTACGCTGTACAA	TGTAAAATAGATCATATGCA	TAACCGTGTGTGGCAGACTG	ATCATTGTACCTTTCTTACG	AAAGGACACGACCACCAACT
TATATTTGTTTGAGCAGACG	TATATAAGACGAATGGTGTA	TAGCATAAGAAATCCGCTCG	TATTTAGTTGTAACCATGCT	TACTCCCATTGACACCTCAG	GTATACTTTTGGAAGCGCCG	ATAGCAAGGCCTTCCGGTTG
TCGTTAAATATGTGAGCTAC	AGCTAACATTGACTTGGTCG	TACATTATAGAAAGACCCTC	AATATGTAAAAAGGAGCCGG	AATCCTAAGGTACATGCTTG	TCATAAAATTCTGTCCCCCA	CCCCCTACAGCTCGTTCTTA
CCCGGTACCTTTAGTTGTAT	TATAGCACGGTCCTACAGTC	ATTTGTGCACCCACATAGAT	TTAATATTCCCGACATCGGG	ACGTCGCTAGATACGTCGAT	CCCGAAGCTCCAACTGGGAG	CGTTCCGTGGCACTGAGCTG
TAAATGTTCGGTCGCACGTA	TACCTGTATATATGTTCCGG	TACAGATTTACCTGCCATTG	ATACTAATGTATAGCGCATG	CTCGCAAACATGCATCGCTT	GGATGGGAAACTTTTGTATC	ACCTCTAGCACACGGTCTGC
GGCAACAGGCATACTTACCC	TAAATACGTGCAACAACGCG	AAGGACTGTATAGATCGTCG	TACAATCATGACCTACTTAA	ACTGCCACCTTAACGAACTG	GTGAATCGTTTCTCCTACTA	CTATCAGTGCATTGCAATAC
TAAATAGTAGTTCTGCAGAG	TATATAAAAGGCTGCATCGG	ATTTAATTGTGCTTGGTACG	GATGCGTGTGCGCCGGATGA	CTACAAATCGATCCCACTCG	TATAGTTCGCTTGTGTCCGG	TGGAGTATACATCGTCCTGT
TTCATAGAGTCCTGTAAAAT	GAATGTATGGTGCCCAATAT	TATAATTAAGTAACAATTGT	CTCATATGTTCACTTTCATC	AGCGTCTTAATTCCCGTCTG	CACTGTGTTCTCCGCCTCAA	TCAAACACCTTATGCTTGCG
AATAATGTAGATCTCCGTCC	TAAATATCCTGCCCCAGATG	ATTGTGTTCAAAACTCACGT	CAGGGGTCCCACAGGCCGTG	AAATGCCCTGCCACCCCAGG	TATCGCGAAACCGTCAGCGC	CTCTCTTTCAGACTCGCCTC
TACATATACCTCCTACCAGG	AATTATGTAAGATTCAACCA	CATACTGTCGATCTAATGCG	GCCCTGGCATACAGGTCACG	ACTTTTGCCGCACCTCTCTC	CACAAGACTGCTGATACTCA	ATCTACTAATCCACATGTCC
TATTTATGCAATGTCCGTAT	TATAGCAAACTAATCCGCCA	CCACGGGTGTCTTCTGCACG	TCCGACCCACGACCACTGTG	GACGCTGGAGTTGCCGGATC	CATCCTTACTCGCCCTCCGA	GCTACTACCTTACCACCTCC
TAAATTAATAAAGGATCCCG	AAATATACGACGCAGGACAC	TAAATATTCGGTACAGTGCC	AATATGTAGATAACGGCTAC	CTACGTCGCCACTGGATCTG	GTGAGAGGAGTAATGCTACT	GCCGGAGGCGAAAGCGTCCC
TTCATAAAACCGACCAGTCT	TATATATAGAGCGCGTCGTC	TATATTGCTCCCGCCATCAA	CACTTATAAATCGAATGCTG	GGTCAAAGCCCATGAGAGGC	CCTTTCCTAACTCCGGTCCG	TCACCTGAGAATTGCCGAAG
TATATTTAAAAGTCGCCCTC	AGGCACACACCGAAAGCATC	TATATAATGTATAACGGTTA	TATAGTGTGTCTTTGTAGGA	AGTTAAACGGGACCCTACCG	CAAGTGCATGCTATTCCCGG	GGCACACACACATCCCGGAC
GAATTAATTACTCGCAGGTG	ACGGAGTATACATCGTGTAA	TATCTATGGGGCAGTAGATC	GGACATGCCGGGCACTGTGA	GACGACGGGGTGCACACTTG	AAGTATTTCCCACTCCCTCG	ATCCCGTTGCACAGATGATG
TGTATATTCTTGGCGTTCCA	TAAATAACCTGCTGACCCTA	ACCTATTGTAAATTGTACTT	GCAGGTGACCACTTGATGTG	GAGTGTTCATTGTCCAGCGC	TTGGTGAGTTGATAATTGTC	AACTGACTTTCCAGAGACTC
ATGTAAATAGTTCTACCTGC	TAAGATCTCCACTGTACATT	TAGGGCCGTGGAATACCCAC	CTTCCCGTTGTCTCCTGCTA	CTAGCCTTTGTGATCATTGC	ACCACAACCACCGTAACACC	CCCATGTGTCCCCCTGGCAC
TAGCTGTGACGATATTGTAG	TACATGATTATCTGATGTAT	TTACATGATCAACGAGGCAC	GATATTGTATCAAATTGATG	TCTGCCCCGGCGTACACTCG	ATTGTATACCACACCTGAGG	ATTCCGCGACACTTCCTGCC
TTCCAAGAGTGTTCTGGCAC	TCACACTGGGGCTGGGCTCG	TACATACTTAAATAGCATGC	ATCTAATGTATTTACGAACA	CTGGGTCAAATCTGTACGCG	TTCACATTCCGACTTTACAT	CCGTTACTCTACCCGACGCC
GGAAAATTATCTGACGCTGG	TATAATATAGCCCACTGCAT	GATACTCCCGGGACGGTGGT	CAGTGTAATCACTCTAGAGA	AACGCCGGTAGCAGCAGCTA	GGAGATACGTTTCCATCCCA	TGAAGCTGGCTACCCTGTTC
TACGAAACTCAACAGTGTAA	TAAATACTCCCGTCCCAGGT	ATATAAAAGTAGATCGGTAC	AAAAGGATAGTTAGGAATTA	CTTTCCTCCGCACCCTTCAC	AGCATCGATAAAGTCGTAAG	CTCCCGCCTGCATTCCCTTC
TAAATATTAATCAACTGGAC	TATATTGATATGGAACTGTA	AGCCCCACTATACATACGCA	AATAGTGTAGTGGCCGTACC	AGCCACGGAAGGACGCATAC	CCTTTACGCTGAAGTCGCTT	TGCGACAGTGCATGCCGCGG
TATATAGACGCGCTAACACC	TATAGTGATCTTGCTTGCCA	CCCGTTGTACTCTTTTGTAT	GCCCGTATATAAGGCAGCCG	CCTTAGACTGACTTAGCCAC	TATCCGCCATTGCTTTGGTA	GATTTGTGCGGAACCTAGAC
TATATATTGAAAATTCGGAC	GATATGGTACCTTGCTGTAT	ACATAAGGTCCCATCCACCG	CCCATGTATACACCACGGAT	ACTCACAGCGATCCAACCTT	TGATTGATTGGATTGCGGGT	ACACGCAACACACCGCAGCC
TTCATTTTCGCAGCCTGGAC	GTCAATGTAGGTAGACGTAG	TATAGATGTTCCCGCCGGGG	CGTTATCTTGCCCTTTGTAT	GCACCTCGAGCCTTGCGGGA	TGGACGGACGCGATAACCAC	ACTGCGCTATAAGCCACGGA
TAAATAAGCCAATATGGTCA	TAGATAAAACATATACATGT	TTTAATATCCCCCTCCTCCC	GCCTGCTGGTCGCTGAATCG	TTCCCAATTTCGCGTTACGT	GTTATATATTACGGTGATAC	CCCAGAACCTTACGCTGAAC
ATGTTAATAGATAGTAATCT	CATAGATATACCATACAGAG	AATAAAATATTGCCGGCCAA	AATAAGAGTTGTCCCATGTT	TGCTACATCTACATTGCTTG	GGAGCACTCTTACTTGGTGA	GTCGCAACACGTTCTTAGCT
GAGTTTACTTATTTATGGTC	CACCCGATTCCACCTTGTAC	ACTCTCACATAGCCTGGCGC	CCCCCAAGTCCTTTGCATGG	ACCTCCTCCCGAACCCTCAC	TCTGCTACGGAAGCGTAATG	TCACGCGATGCAACCTCCTC
TATATATGCTGCACCTCTCA	TAAATACACCAGGCCTCTAC	GCCTATTGCGTTTAATGTAC	TATATTATAAATTTGCTGGT	TGCTCGCCTACACGCATGAC	TGATCCCCTTGCTATTTGAG	TAAAAACGATTCTCCACCTA
GACACATGAAGGTGTGTTAA	ACTTATAGGCTACGCTCTGC	TATTTAGACCCGCATACTAC	TAACATAATACGAATTGTTG	CAATACTCACCACCCAACCG	CCGCAGCCAGGAAGTGTTAC	AAACCGAAGAGTCTGCACCC
ATAACATGTGTAAGATCCCC	GATGTAAATACTTGCCGTGC	TATATTTTGACCAACTGTAC	TCATGGAATACCCTCTTCCG	AGCTTTTCCTGCCTCGTGCC	CCGCCTCACAAAATCAGGGG	AAACCCTACCGCACCGATTG
ATCACGACTCCTTTATAAAT	ACATGATACGCCAAGGACTC	GATAGGCTCTCAAGCGGCAT	CGTCCGACTGTGACCAACCC	AACAAATGCAAATGACGAGA	GAATTAACCAACTTACCTCA	AAAGAGCTCCCCCACCCGCC
CCCTATGTAAATACTCTCCA	TAAACTTCAACGATGTAGAT	TCATAATTAGAGCTCCTCCT	TCCCCAATTAAGCTGCCCAC	AAAACGTAATCCTGGTGCAC	TGAGAATCCTTGCTGTCGAG	CATACGACTCCGGAGAGTCT
TATATAAGATCCTTTCACAG	TGTATATCCAGATAGTGTAC	CCCACGGCACCAGGGGGTGA	CCCCTTATTTGTAACACAGC	TCGGAGGAACGTGGTGTGCA	GTAACGTCAAGTCAGCATGC	GACCCCGGAGAAATTGCTAG
TAAGATATGAGACGCCCAGG	TATATAACCCCGAATCCTCC	AATATATACAAAGTAATGTA	CCCCCTCCGTATTGCGCCGG	ACCTGCCAATCCGCCCTGCT	CCACCGTTGTATACCGCATA	CGTCCGTACCCCCCTCTCAG
TGATACGCTATCCACTGGAC	GCCTATAAATAGTCCTGGAA	TATATACAAAAGATTCTGCT	TAGGTACCTTACTGTACAGT	AACACCGGAGAGACCAATGG	TATACCCGCACGGACATAGT	TGCGTTAAATCTTCTGTGCC
TATAGGACACTCATGTGGTC	CGATAGAACGGTCCCTGTAC	CCTAATGCATAAGATTGTAC	TACATAGGATCCTCTCCGGA	TCATATGCTGGACGATGCAG	GTCGCACATATATCCACCGG	CCCAGGAACTAGCGTGAATT
TAAGATACTGCTCCACTGTC	AAAACGCATTTCAACGTCAC	AATATGTATAGAGCCCACCG	CTATCCGTTCTTTGGCTTGT	ACAGTGTGCGACTCACCTGC	AGAATCCGGTGAGATGGCAC	TCCACGCATACCAAAGCCGC
TAAATTTGTTAAACGCCAGG	TAGTGATTTAGCCACATCCA	GATTTACTAATGAACAAATA	CCTCGCCCACTACACGACTG	TTGAAATCCTCCTCCCGCTC	GCTCATCAGCTGTATCTCCC	AACCATGTCGACCACATCAT
TAAATTGTATATCTGGGTCG	TTGTATTGAAGCCGTTGTAT	TCCTTCAAGGTCCTCTCCGC	ACTATAAAAGGCCCTTGTAC	TACGTAGTGCATGTCAATGA	AGCTACCTTTAGCAGTCACG	TTCCGCTATCTGAGTAATCG
TAGAGGACATCCCGCCATTG	TATGTAGATGTCCTACTTCG	TAATATAACATGTAACACGA	CTTGAAGTCAAGGGCCTCCG	AGACATGAGAGCGCAAGGAC	TCACACAATCACACGGTCAC	CACGATGCCGTCAGTCCCGC
TACACTTGTATATGCTATGG	TAAATAAAGAGGTCCTGCCT	CCCTGAAAATTTATTGTACT	TAAATTGATCCACACGTTAC	ATCACTTGCCCTGCCCACCG	CGCGAATCCTCCTTGGGTGA	TCAACCCCAGCCGTCCCACC
TAAAAGGTCCTGCCTGGTAC	TACAACTATTCCCATCGCCT	TGGAAATCTATAATCGCCAT	TATAGCCGATACTGCACAGA	GGGGAGCATTTTGGGGAGGC	TGCAAAGACTCCACCCATGG	CCTGAAACTTGCCTCGACCC
ATATAAAGACAACCGGGTTA	GTCAGTACTCCACTGAGGTC	AAAACAATACCCGTCAGCAG	TATATTAGGCTGACCCTGCT	ACTCGGTGCCCCTCAGTCAC	TAAATCTCTCAAAGCTCCTC	ACAGGGTACCACACCACCGT
TATAAAATTGTACTTTCTGC	TATAGCGAACCTTGCCATCA	TAAAACGAAATCAATATGCA	TATAAGCCTCAATGTGGGAA	AAGATACCCTTGACCGACAC	AATTGCATCGGCGCTGCACA	CGTATGGCGACCGAGACACG
TAATGATGTCAACTATGTGA	TGCGACTACCACAACTTTTC	CCTCTTTTTTAGATACGCCG	TATAGCCCTAGTCGGGAGCA	CCTGAGGGTCCGACAACCAC	CGTGTTTAACAGACTATTTG	TCGAAAAAATCAGGAGGGTC
AGTTTGAGTTGCACATTTAA	TATAACTCGTCACCTGTCTA	AATAATGCTCCTCACGCGTC	TATTCTCATGACACTCGCCG	GCCACTACACCCAGCAGCAC	CGTGAAACAGTCCTGCCTCA	GCATGCTGCAGGGGAGCCCG
CTGGACACCTTCACACCCCG	AGATAGTATGCTTTCCCGTG	TGTACCCCCCCCATCTGCCG	TATTGACTCCTCTTCTGTGG	AGACTGTAAGTGCCACCATA	AGAATTCATGCATAGACTCA	CGCAAACCGCCCGCCACATG
TATAATTGTACCTGTACACC	TAAATATCCAAGAACAGAGG	TACATAACGAAAGGGTTTAT	CCCATTGTAATAAGCGCAGG	ACACAAAACGCGTCTCCTTC	AGAAGGAGTATCCCACGCTG	TTGTCTGCCACGCTCTGCCA
AGCGAAATCCACCAGTTTGC	TGAGAGTCTAACGGCGTTAC	ACTTGGCTCTCGGATCCACG	TCCATCCAGTAAATATGTAA	ACAGGGGATTAATCAGGCTG	ATCTTGTAGGACACCTTAGA	TGTCACTCGACCTGCTCAGG
TATATAAAACCTGCCTGTAG	ATGTATGTTACCCCCTGTAT	AAACGTTATGCCTGTAAATA	ACTTGTACATATCTCACGGA	GGACTGACTGGTCGCCTGTG	CATGAATGATTGTCGAGTCA	AACATAACTCATAGAGCTCC
TAATTTTGATCAATCGGGGT	ACCTGCGATCAATATTGTAC	CTATCCGAAATACCACCTAA	TAAATAATGCACCCGTTTAC	TAGCATTAACTGGGGGATCG	AGACGCACTAACACCACGGA	GAGCTACTCACTGACCGGTT
CCCTATACATACTCTACGGC	TTGCGAGACCTGATATGTAC	GCCCCCATCAATGTGTATAT	TAGATAACCTGATCCCTGCT	CCGTCGCTAACTCCCCTGCG	TGAAGGAATACCACACGATA	CCCACTTGCGCTTCCCTTCT
CATAATGTTTTACGCGTCGG	TAAATGAAACGATCCCTGGG	GTTAAACATGAACCCTGTAC	TGTGCATTTTGTAAAGGATC	AAACTCTCCCTACCAGTGTC	AAGGTAAGACCCTACCCGAA	GATCCATTTGCTACTCCACC
TAAATAGATTGTGAAGCAGT	TAGCATATTATACTGTAGCT	ACTACAAGTGTATAGGTGCT	CCCACCTTGTACAACCTGAC	GCCTGATCTGGTTGGAGGGC	AAAGAAATTCCTGCTTGCCA	CGACATTCACATCGAGATCC
TAAATATGATCAGGCTGGCT	TATATATTGTAATCAAGGCG	TATATACTCGCTCCTAGGAC	AAAAGAATAAGGTAGCTAGG	ACAATCGTTAATTAGGTCTA	AAGGAAACGGTCGTCATCTT	ACTCTCAACGAACTAGCTCC
TATAAAGGTTAAACGCCATC	TAACATAGAGCTGCGAGATA	CCCCAACGAAACCTCCGCAC	TACTTAGTCAATAGAATACT	CATGCTAACCCGATTCTGAC	GACTCAGATAAACCACACTC	AAGGATACAGTCTAGAAGCC
TCCCTGTACAATGTAACGTT	AATAGATATAGTAAACCGGC	ACACTATTGTCTACCTGTAT	TATATAAACACCTCCACCAC	GACACCTACCGCTACACTGC	ACAGCCTGCTCGACGAGGAC	TCAACCACACGTCCTACGAT
TAGTGTAAATTCCCGCCACA	TGCATTAGAACTTGTCTCCC	TACTATACCGATTGTTTACT	CGTGTAACTAGTTCGGTCTC	TGTGTCGGGCAGTATATCTG	CTAACTGCTCAACTACGACC	TTGGAATATCGACTTCAACC
TTCACTTGTATAACTCCCTC	TTCCCTCCTTACGCTGCTCG	CCCGTGTACAGACCTGCCGC	AATTATGGTCCGCTACCTGC	TAGGTAGAGGCAGCACCTGG	TCCGAAGATCCAAGGGTCTG	ACTTGCGGCATGATTTCAAA
TATTTGTGAAATATGGCCTA	AATAGATAGTGGTGGCCCAC	CATACTATCAGAAAGCCCGG	GCCGCGATCCCCTGATGCAC	CCCGTTGTACGGTATACGAT	TTCAGGGTTGTAAGGCTTGC	TGCACTGTGTTCCGATTCAC
CGACACGACCTATACTGTAC	CGAGGATAGATTTTAGGTGT	TATAAGGCCGAGCATGTTAC	TATGTGCTGCCAACACGTCT	TATTGCCGTCACATCCCCAG	AAACTCTCACAAGCCCCCGG	ACGTTATCTCCCTCCCAACC
GAGACTTTTTCATATTGTAG	TACGTAACCCCTCCCCGCAG	TACATAACCAGGCTGTAAGG	TAAATATAGGGCCGACGCAC	CGTAGTCAGTAAGCAGCGTC	CAGATCGTTTATACCTACAC	TTCTGCGCTTTCTCCTGCCG
AATAAAAATGTACATGTGCA	AATTAAAGAGGCGCTCCCGT	TAAATACCCCTACCCTGTAC	TTTGTTAAATAAACCTCAGG	CAAATCCTCTACCCTACGCT	TAAGGCAACATACCATGGGG	AGTTAACGCTACATGACTTG
TTTAATTGCACATGGTAAAT	TCGCCCAAGGACTAACGTAC	ACATAATACCTACCACACAC	TTGACAACGTCGCCCTTCCG	ACACGGTGAGATCTAGGTAC	GCGATACTCCATGTCTGGTC	GGACCTTTTGGAATGTTCGC
TATAGCTACTCCATGCTCTG	TTAATAGTAAAGCTGTTTCT	ATAATTACCTCCAGATACAC	ACACATACCAGGTTACGTCG	GTCCTAATAGACCCACTCCC	GGACTTGCTGGGCGAAGGTT	AGACATTAACGGTTTCCTGT
TAAGGATAACTGGCCGCCAG	TATAGAGATTCCCATGTCAT	AATAGAAACGTATGTAGACA	TAATTTGAATGTTTGTCATG	TATTGTGGGAACTCGCCGAC	AACCGTAAGTCAACCCACGC	CACTCAAAATACGTTGTCAG
TAAATAAGCCACCAACCCAC	AATATGTAAAATGCGCGTAC	TATACTGTGGTGGGAACCCG	ACATCTGTGGCCCCATACAG	AAGACGCGAAGCTTCATGGG	GTGATTTAGTCTGTTCTTGT	ACGCCGCGCTCCCTCCGCAC
TAAATAAGTCGTGTCGTGTA	TATATGTAGGCCGTATAGTT	TACGAATTTGAGAAATAGTG	AAAGACCCACCTCATGTTAC	ACCAAGCTACTTGCCCCTGC	TCTAAATTGCAATTGCCAGG	GTGCACCTTTTAAAGGCTAC
TATTCCCCAGTGTATATAGG	CGCCTTGGGACGTAATGTAT	CTCATGCAAACGGACGACCG	GCTTACTGGCCCACCTGTAC	TAAACTCACATCACAAGCCG	ACCAACCCCGCACTTACTGC	GTCACTCGCCCTGGCAGGAC
TAACATACCTACTTATGACT	CTATTCTGTCTTCCCCCACC	TATTAAGTTTCTCCTATATG	TATATTGTCTTCGTTTTCGG	CCTCCACAACAACTGACCAC	TGATTTATTGTTATGTTGAC	ACTCCCTGGGAACCCTAACC
ACCTAACCAACCCGGTGTAC	GACGACACGTACTACCCCGA	TACTACTATTATTTTCGCGC	AGCATTGTATATTGGACTTG	GCTCCACTGCCAGCCTCATG	GTATAGACGGAGTCATTCCT	GTAAACAACGTCGCCTCCGC
TATATAAACCCGCGATGTAC	CTCCGGCCTAACCCACGTAT	TATTGGTTATATTAGCAAAT	TATATAGACCTACCACATAT	GATTCTCAACTCTCATGGTC	TTGATGTAACTGGTTGCCTT	TGATAGTGGACAGCTTCATT
TAAATGATGTATGGCGACAT	CCTCCAACACTAAGCGACAT	TATGTATTACATACTGCCCC	GATATATGAACCATCTCTGT	GCATGTTTGCGGCACACACG	ACGTAGGTCGAGTAAATCGA	AAAGGGAGTGGAGGGCGTGT
CCGCAATGTATATAATAGTG	GCGCAGTCACCCGTCCTCAC	AGTACACCGGGCACTACTTC	TAAGACTGCAGGCGCCACAC	CAGTGCTCTCTTGCGCGACC	TCGCGAACCTAGCCATATGC	GGACCTGCTCCCCCTCGCCG
TATGGTGATCTGATCGAGAT	TATATATGTACAGCGTATAC	CCACCCTGCGCGCGCGGTTA	CATAAAAAATGACCGTTCCG	AATCGGCGCGTTATGAGATC	CTGTTTACAATCCGAGTCTA	TACCACCCCACGCGTATCTC
TGAATATAATCGTGATTGCA	TAAACTCACGTAACAAGTCC	TATATAATTATGCTCCCGCA	TATAGAGTACTGGCAAAAGG	AACGCTCCCACATTTGTACG	ATACAGACCCTGCTTTACAC	TACCAAGTTGCTCAGGAGCT
TATAACGACTGCTCCTCGTC	CCGCGAACTTGTAAAGATTG	ACGATCTCCGCCTTTTGTAG	TACGACCACCCACCATGTAC	CCAATGTCGACTCACCGCCG	CAAGTTTAACAATGGAGCTC	TTCTACTCTGGTGGAATGCC
TCCTGTGTCGATAAATGTGC	TAAGCAAATTATGTCGCGAG	TCCTCTGCACCTCAGTGTAC	CCGCAACAGCGTATCACTAC	AGCCTCAGGCAGCGTCACGT	CCTGCCGCATATCACACTAC	GGCGACGGACTCAACCATAG
AGTGAGTTGGTTAAAGAGGA	CTTTACACACTTTAACGGTA	AAAGCTAACGTCACATGTAC	ATATATTGTACAAGCTGAAC	GGATTACCTGACCTCGATTC	ACGCTATCTTTGGGCTGGGA	GGATGTAAGCCATGCGAGTA
CTAGTCGTCGCCCTGCCACC	TTTAATAAGTTGTGAATGGC	TAATAATGCTTTTCGATTAG	TTTAGGTGACATTCAAGTCG	TACGCTGCTAGGGTGACTAC	GTCTACGACAACATCCACTC	CACTGTAAGTCCAGTTCGAA
GCGACACCGACTCCTTGTAC	TATATAATAGGTCCTGGCTC	TTTTAAATATTTGTGGATCT	AAATATAATGATGACCCTAC	TTCCGGAGTCATATCCACCC	TGGCTGCACAACTTCCATGA	CTACTTTCGAGTTGGTGTAC
TACATATTGACCTACATTGC	TATAAGTTCTCCCGCCTCAT	TACTATAATGCCTACCTTGA	CAACTTGTATTATAATGTAT	GTCGAGACTATGGGTTGCCG	CTCCCGCTGGCTTACACACG	AACTGACGCTTTGTTTGGTT
TTCAATTATATCGTTCAACC	TATATTTTCTGATCTCGCTT	AATAGAGCCTACTCAAATCC	TAAATAACGATTTGCGGCTA	TTATGCCAAACCTCCGCAAC	TACAGACTCCGAAGAACAGG	AAGGATCAACATGCAACAGT
AATAATAGGGCGACCTGAAT	ACTAAGACAACCCGATTCGT	AATAACAAAGCGCGATTGAA	TCAGTGTAGAACCCACCCCA	CATTGCGGCATACAGGCCGG	CGATTGGGTTAGGTGCCGTG	CGTCCGCAAGATAATAAGGC
ATGCAAACAGGTTGGTGGAA	ACTCCCACCAGGCTGCCGCG	ACGGTTATTAACACCAAGTT	CCAGTCGGCTGTATAGGGGA	ATAACAGGGTGTGTAAGGCG	CTCCGTGATACTTCCTCCAC	AGTCCCTGTTACCTGCCCTC
TACAGAAGATCTTTCCGCTA	CGCATGCAGGCGCTGTAGAT	TACATATAAGTCGCTCCGGA	TGTTGCACTGATCTGAACGC	TAGTTATAACTGTTATCGTA	GGAAGGGTACCTTTGGGTTG	CCAACACTTGATGGGCATGG
TATAAGATAACGTATTGTAT	GATAATCGCCTAGGTCCGTG	CATATACATAGCGCACTGTA	AATACGTTCGAATGTAATAT	ACCTCCGACAACGTCAACAG	CATAAGACCTCACGGATGCA	CGTGGTGTGAAATTGATCGT
TACAGTAGTGCTGTCTAGTA	AATAGCACAGTGCGCGACAG	AAAAAACCCTTCCCCTGTAC	TTGACGGTGCACGTCAGGTC	TTCCAAAGGAGCGAGTCGAA	ACGCCAGAGAATACGAGGCT	TATGCATACCCTACGACTGT
TAAATAGATGAATGCGTACG	TAATATTGGAGCCACCTGTA	TCAAACTCACATTCGATGTA	CTGTACGTTACCTCCTGTAG	GCACACCTCCCACTGTGACT	CCTGACAAAGAGAGCCACTG	CAAGAGTTGTAGACACCTTC
CATTAATGTAGACCTAGCTA	TAAAAAATCTGACCGCCACA	CGGTTTCCCTAGCAGTCGAT	AGTATGGTCTACTTCACCTA	GCCCCGTAGAACCTCAGGCC	GGAGTTCCAGGTCAAGGTAT	CGAAGGACCTTTTCTCCGGC
TACAGGGTACTCCACGGAGA	CGTTGTTCGACTAATGCTCG	TACAAAAGAATTTGGAGCTG	TACATTTGGTCAGACCGCAC	ACTCCCCGACGATGCCACTC	CAGACACCGGCTACATGTAC	TGATTTCGCCGGCCACGGTT
CATGTATATTCAAAACGCCT	TCTCCGCAAATCCCTACTGC	AAATGTAACTGGATGTAGGG	CAATATTGCTCCTCCGACTA	GCACAATTGACGCCAGGTCT	ATTTTCAGCGTGTTTGTTAG	GTCACACGTCCTAAAGTCAG
CCGCAAATACATACTCGTAC	GTCTCCGCGTCAACTTGTAC	ATCCACGACTGCCCCCGACC	TGTAAATAAACCACATGTGT	AGCCCATGACAATGATGCTA	TCCAGTGCTATACCTGCTCC	AGGCATGCAAGGGGTCCTAA
TATACAATGTAAGATCCTCG	TAGAAATGTATAGTCGAGTC	TTGACCTGCCACAATTGTAC	ACCACCGTTGGTTTCTTGCG	GAAGTAAGCCATTGTTGAAG	TGCGTTAGTCCTCACTCGCC	ACTAAAAACCCTAGCATGCC
TGTAAATAAGGTTCCTGTCT	AATACTACAAATTGCACCGT	GTTATTATTTTGCTATCCTT	GGTTTGTTTGTAAAATGTAA	TAGGCCGGCTGACGTCGTAG	GTCCTATGAAGCGTTCAATC	TTTAGCTCATATACCACGCC
CCCCTGTAGATACCTGGTCC	CGATCCTGTAAATAGTCACG	TATTGATGCGTAGTCTTATC	TAATATAACGACCAGTGTAT	CTGCCGCCACGTACATCCTG	AACTTGGCTCGACTGGACAC	TCCCTCTTATGACCAAACGC
AGACAAAAGCCCCATTGTGA	TAATTAGGATTCTCCCCCGG	AAAATCTCGCCCGACTGTAC	TCCGTTGGTACCCTTGCCGG	AAAGTTACCTTCCGACCTCC	CTCTATATACTCCATGGCAA	GTCGCGCTAGTGAAAGACCG
TACAGATAGTCTTACCCGCT	TAAATATAACCTTCTCGTGA	TCCACTGTAATCTTCCGCCT	TATAGTTTTAGTTGCAGTAG	CTCGAAATTGAACGCTGCTG	CTCTCGATTCTCACAAGTCC	TGCCGACACCCCTACAACGC
ATGTATAGGTCGTACGCTAT	TACATGTGAAACTCTTGTTC	GACCCCGACACGTGTACACC	AGCTAATCCCATGTACAGTA	GCGCACGTTGACTGTCAACT	AACAAGGTACCTCCACTGCC	CATACCGAAAACATCTACTG
TAGTGAATAAGGTGCTATAG	TATAGATTATGTCGCGTAGG	TATATCGCCTGTCGATGTTC	TTTCACCGCCTGTCATCGAC	ACTTACAGCCTGTTCGCCAC	TTGACCACTAATACGATAAC	TACACTCTGACCTCCCCGAC
TTAATAAACCCCAGGCTGAG	TGTATAGATGCCCCTCACCG	AATAAAACCTCTCGTCCTAC	GCTAAGGGGTACAACGGCCG	CCTTTTGCACCCACCACACA	TGCCACGTCACTGGTCAGTA	GGCTGCGCGAGTACGGTTGT
TACACACATATAGATTGTAT	TGCGTTTACGGACTCTTAGT	AATAATCTTTATGCTCTGAC	TGCATAAGTAAAAAACTCCA	CTACACAACTACGGTCAGCC	CCCCCACTGCACGGCACCTC	TGTAAATATGCTAACAGATG
TAGTGTTGAATTAAGGTCCT	AATTTTGTAATAACCACGGG	TAAGATATAACCCTGCATGG	TGAATATAAGATCCCCGCCT	ACAACTGAGACATACTCGGG	TGGCCCAAGCCCAAGGCCGC	CGGGCTGTACTTCTCCTCGA
TATATAACTTGTCCTACCGT	TAAAAAAACTCCAAGCGCAG	ATTAGCAATTGTAACATAAC	TCCACCTTTTGTAAAGTGTA	GCTAAAGAGACGGCATAACG	GTTCCACGCGCCTGTCTCAC	TCTCCCGTTCTACTGGTCTC
TAAATTTTTGCCGCCTTTAG	AATACGTACGCCTTGCTCAC	CTCATTTTATAGCTAGAAAC	TAAGTATGTAAACTCTAGCA	GCAACTGCTCCCATCTCCTC	TACAGATCTACGTCGTTTCT	TACCTAAACAACTCGTTCTC
TACATAGTCCCTACAACGGA	TAGTCACCAATCGTACTCGG	GATATCGGTCCCCCTGTCCC	ACCTCACCGATAAAAGCACA	GAGGTTTTCTTCAAGTGTGG	CCCTCGTCTCCCGCGGATAT	TCACCCCCTTCCCTTGTCAG
TACAGGTATTCCTACTCTCG	ACGAGGAGTACCACATCCCG	TCCGTCTACTGAAGTTCGCG	AAAACGTTTAAATGTTTATA	CTACACAAGCACCATTAGCA	CATCTCCACGCCGCCTGGGT	AAGCCCGGAGCCGATCTCCC
TAGAATGTGATACTAGTCCG	TAAATAAATTATTGCGGGGT	TTAGACTCGAAGCTGTTGAT	TCTAGAAGATTCCTTGCCAC	ATACCATGCTACACGGGTCC	TTATCCACAAGTAGGGTTGG	TGAATGGCACACCTTGTGCA
AATACCGTGTACATATGTGT	TACACTTGTATGTTGTAGTT	TATTAGCCATATGATTGTAC	CCCTTACATGTGAACTGCAT	GTCACTGCATCCGTTTATGG	ATGCAGACGAGAAGCCGAAG	TCGAGCTGCACTATTACGCC
AATAAAAGTCCTGCCTGTAC	TCTCTCCTCCGCCACTGTAC	TATATAAATGTAAAAAGGTC	CCGCGACCTGTTTAGTCTAA	CATGGGGTACGCAGGGATCA	ACCTTACCGCAACCCGCTCC	GAGTGCCCTACTGCGATATG
TAAACCGGTCTAGGTACAAA	TAAATATGCTCATGTAACTA	ACCCCTGTCATGATTGATGT	AAGATGAGCGCATGATATAT	GTCTCAATATCCAAGTGGAC	CATTCACAAGCAGGGCTCGC	ACTCGTGCGTAACATCGCCG
TATAGATACAAGGTCGCTCA	CCTCCACCTCTTGCTCACCC	ACCTCGATTGTAGATAGGAG	TAAATACTATTGCATAGGGT	GCACCAAACAGTCGTCAAAC	TGACTACAAGTGCCTCACCG	CTCGTGAACAGGTATTCTGA
TAAATATAAATCCAGTTGTC	TAGAGGTTGCGATGTATATT	CCTATAACTGTAAAATGCAA	TGTATTTAAACTCTCTGGAG	TCAACTAAGAGTGTGAAGAC	TTACTGAGGGATTCACACGC	ATGACTACCAAATCTCCTCT
AATTTTAGTGATTAAGCTCC	CGACTTCCACAATTCTGTAG	TACTGCCTTACGCCACTCCT	ATAAAGAACCGTAAATAGTA	TACCCCTCACGTTTGAGCGT	ACAATCTCACGCAACGTGGA	TATAATGAAAGGCAGTGTGT
TACATTAACTCGCTGCGAAT	AGCACTTCCTATATGTCCGC	ACCATTGTATATTCGCCTAC	TAATGTATGACTGCGTAGGA	ACCTAGCCCACTCTTATCAC	ACCACAGATTACCTGTTGCG	TCCTACCCTTAGTCCTTAGC
TTGTAAATAACTACTTGCAG	AGTGGGGCAACATGTATTAT	AATAAGAATCATCGGTAAGT	TCGGGCCCCTCCTATTGTAC	GGTTGCTATGTGTTAGCGTA	CCCCCACACTGCGTTACCGC	GAACTGAACTCCGTTAGTAG
TAAATAAACGTTCATCACAC	GCTGAATCGCGAGTCTGTAC	AATCTTGTCCATACACCATA	TATAAACCAATCCCCTCTAC	TATCGATTATAGATTCTGGC	ACAGGTAGATCCCACGCTCG	AGGTTATACATAGATGATAG
TCGCCTTAACTTGTACCATT	TACATAAAACCTCGCAGGGG	AGTACGACCAAATCTAGAGG	TAATTACTTGACCCCTTATC	TTCCCTCTCGCCTCTACACT	TGAAATGATGGAGCCCGGTG	GAAAGCTGGTGGACTACCTG
TAGATAAATGCCTACTTGCC	CACAGACTGACCTATCACAA	TATTTATTCTGTCGTACCCA	TAATAAATAATAGACTGGTA	CTGTGTCGTCACTACCATTG	TTCATACGATGATTCTCTGC	ACAGGTTGTTCTCGCCTCTA
TAAGTATAAACCCCACGGTG	TATGATTTCGCGTTAATTTG	TCGCTATATGAATGCCGTTT	AATACTATAGCCGCATGTAC	AACGCGGGTTCTATATTGCA	TACACACACCCAGGACCTAC	CTTCGACCCTACCTGGCTCT
ACAGCATTCTCACTCCTCAC	CCTGTACAACGATGATCGAC	CCCTGATGTGAATACCGTAG	TACATGCAAACTGGGTGACG	AGGATCCCCATGTCATGGCC	TGGCCAGGAGTGTGACATTG	CAGTCCAACCGTATTGGTGC
CTAGTTACGATTCACCCTCG	TAAATACAACGAGGTCCATT	TAAATTACGTAAATCTATTG	CCCTATGTAAGCATATGTGC	CTCACCGCCCTTCCGCGCAC	GACGATATCTGCACGCGCAT	CCCTCATCACGCACTTACCT
TAAATGACTCCTCCTCAGCT	TACAATTGTAAGAAACCGTG	CGCAAAGTAGACTATGACCA	CAAAACTGTAATTTGTTGCT	CCCATCCCTTGAGGTCAGGC	AAGTAGAATGATTGAGCCTT	TAGAATGGTTATAACGAGGT
ATAACTGATCGTTGGTTCTG	TATAATGAATCCAATTGTCC	AACCTCAAACCGCCCTGTAC	GCCACAATTTGTGAGTATTC	ACGTACGTTCCACAATGGAC	TATGATTATGGCATTGACCT	CTTAACCATTGCCTCAATCG
TAAGAAATATCCTGCCCATT	AATGAATTGTAAAGTCCGCA	AATAGAACCCAGGCCTGGTC	CGCCTTCTTCTACAGTCCCG	AAGAGGATAACACCAACGTA	AAGGAACACGAATCAGGATT	ACCTAGAGCATCGGGTCGGA
CCTCTAGAATGTAAATAGGA	TAAATAAGAACTAGGTTGGC	ACTGTATTCCATAAGGCCCC	TATGGGCGTTTCCGCCTTCC	AACCCATCATGCCACCAGGG	GCGTACAGTAACGGAGTATG	CACTGCTCTATGTTCCACCC
TGTATAGACCAACTCAGGAG	CGCATCAACAGAATTCCCAC	TAGGCATATATTTGTTGTAA	AATAATTAATAACTGCTGAC	TCCTATAGCCCTATGCGTGT	CCGTTTTGTATCCTCCTAGT	CCATTATCTACATGCACTGC
TACAGACCTACGTAATGTAC	TAAATTTGTATCGCCGCCTC	CAACCAAAACTGCAGACCAC	ACGAAATTCCCAGCGTGACT	GTGCGCTGGACCTTAAGTCG	TAATCCTACTAGAGCCCGCC	CAATGGTTCTTAACCCACCG
TTGTATCTATTCCTGCCCAT	TGCTATACGTCACAAGATAA	TCGCCTCCTATATTGTACAA	ATTAAAGGCAACGCACATAC	TGCACCGAACTTACTAGGCA	TGATGAGGGGATCGTCCGCT	TTCGACCCTTCCGATTCCCC
TTAGGGGGACGTCCTTGTAA	TATTCTGTGAATGTAAATAG	TATAATAATAGTCATCCCGC	TATAGAATTACCCCGCACTG	ATCGCACCCCCCATCAGACG	TCCCTTCCGACAGTTGTGAG	CCCCCGAAATGGGGATCCTC
TATTTTCGCCAGACTCCATA	AATATTTGTAAAGAGGCTGA	CTACCTTCCATTTTATGTAC	CAGCCGTATAAATGGGATAC	TCAACCCGCCGGTTAAGCCA	GTAGAACTTTGTTGTGACGT	CTCTGTGAACACTACCAGAT
GTGTATAAACGGAATCCGCA	TACATATCTGGCAAGGCGTC	ATCCGATACCTAACGCAGAC	TGTTTGTGTACAGTCGTGGG	TGCCACCACTACTTCTGCAC	AACAGGATTACGCGGGTAAA	CTGCCGTACTGCACCCTGAC
CAATTGTCTCGCTACCCTGA	ATATAACGTGTGAATGGTCG	GATCAATCCTACTTGCGCCA	TTATTATACCTGACCGCGGA	TGCTCTGCCTGATACCCCAC	CCGATATCCTGCTCCATGCT	TCGCAGATCCATGTGAACCT
AATAAATTGTAAAAGACTAG	ATCATAAATAGTGAGACTGT	CCCCAGGGTTAACCATGTAC	TAGACTTATCCTATCGAAGG	AGTGCTACAACCCGCCTCCA	GTTCTTCTTTTCCTCTCCCG	GCTGACTGACCGCTGGACAG
AACCACTCTCTTACGTTGTG	TAATGTAGATACCACCATTG	TAATTAAAAGGAGCACCGGC	GAGAAATAATGAGGTGGCCG	CCAGCGAGATGACAAGTCAC	CTACTACTCGCTACCTTCGC	TGTAAGTGGGACCTGCCGCG
TATATAACTGATTCCCCTCC	TACATACTATAGCCCCCCAA	CCATGTAATAAGTGATCGCC	GCTGTAGATACCCCCACCAC	CGTAGTGACATCAGGTTGTA	TCACCAACAGGTGCTCCTTT	CGTGTTCAATCTAGGCTGGG
GTCCAATTACCATAATGTAT	GTCCAACCACTCCCCTGGCT	ATTGGTTGCATTGTAAATTA	TAGTTTATGCAACCTGTTGG	TTGACGACTCCCGAGCCCAC	GCAGATGGATATCCAGCACG	TAATTAAAGTGGCATTCCTC
TAAATATAAGTGAAAGCGCT	AATGCGAAGTTATGCTAGTC	TAAATACATTTGATCCCGCA	TCCCTGAGGTGCCAGAACAT	GTAAGATCTAGTCCCAGTCG	AACATATCAGTGGTCAGGCG	ACACTTTACTCTATTGCCGG
TGTATTTTAGATCTGACCCT	TGTTGTATAACGTTGTAGGC	TGTGTATACGTTCCTCATAA	ACACACGACAGCCCATGTGT	TATGATCCCCGCCTCGCTGG	GCCGCACATCACATGTACAT	ACTGCCAGATTTTGCCACGC
TAAAAATAATGGACATGTGA	GATAGATTGACTGTAACGTA	TATAAAACCTACTATTGTAC	GCCGCCTCGAACAGATACCT	ACAAGAGGTGATTCGTTGCA	CTACATGAACTCCCCGGTTT	ATCCCTTCGCAAATACCTCG
TTAAATAATCCGCGCCTGGA	CCATGTAATGACCGCAGAAC	CTCCCGGTGATCGTCGCCCC	CTATCCTGGTGTAATGATAA	CTACAGTGAACCGTTCTCTC	TGCGTGACTGAGTCACATCG	TCTGCTTTAGGACTCGATCG
TGAATAACCCACGGTCATGT	TATAGGCTGTTCCAACCGCA	TAAAAGAGACTTATTTGTAT	AAACAACCCTAGTGGAGACG	GAGACTCGCACATTCGGCAC	TACCTTATGCCTCACAGGCG	AGTCTCGGCGATGTCTCACG
TATGTAGAAAGGATGCTGCT	TCCGTAGGTTATACACATGT	TCCCGTTCTGAGAACGTCGC	AGTATATAAAAATAGAACTA	GTCGTTTTAGGCCTACCCGC	TACCCCGGGATGCTGCAGGG	CCCGAGTGCCTGGTCTGCCG
TAAATTCGTGTGACACCTCC	TGATTCCCTGCCAGGCACTG	GCTGTTTATAATGTATATTA	AAAAGGAGGAGACAAGGTAC	TCATCTCCACCTGCGACCTA	AGTAGGACACAGTACTAACG	TTCACGTTCTTGTCCTCCTC
TGACACCCCCCATCTGCTCC	TCGTCATAAGGCTGGGAGGG	CCCCAGGACCCTTCATGTAA	GACAGTCCCACACTGCGCCG	CCAGCTATTCAGTTACGCAA	CTGCGGATTGCCCGACCCAG	ACCTGTCCCCGTCATGATGC
TACATATCCTACATATATAG	TATAGGATGCTGTAAGGTTG	CATATTGTATGTCATTGAAC	TATTACATAAGACGCCCTGG	TTCGCGTTACCCGCATCACT	TGGTGTATCGGCTTCCCTTC	GCGTGCTACTTGACTCTGCC
GTGAAATTAGCGACCGTTTG	TATATTAATGTCGCGTCATA	AGGGATTGTCTGCCACTGCT	ACGCGCTATCAGACTCGTAG	TCCCTTCAACTCCAGGGTGA	TATGCTAGCGTCATGACCGC	CCTCAGATTGGTCTGGTCCC
CCAGAATGCGTTCACCCTGA	GTGGTATGTACATCGGTTAT	AAAGATGCATATTATCGACG	TCCTCCTATGTACAGACGTC	TCACCACCCTACCGCTATCA	TTTATTCCGGGGTCTGGTAG	CATATGATACGACCGTCCAC
AATAAACAAAAATGTATACA	AGATAATGATATATAGTGTC	AATAATACGCGTCTCATGTA	CCCCCCAATGTAAATTTCGT	TCCGAGTGATCTCTGCTATG	GTACGTCGTGCACGTCCCCG	CCTTTTGAATGGTTTTTAGG
TACATAATCGCGTTCTAGGC	CCGACTGACAGTGTTACGCG	TGAATATTCCCCTACAGTTT	GCTACTGTACAATGTTGTAT	TCGCCCCCTGTCCCCGTTGC	TCCTGTGTTATAGAGCCTGG	TCATGCCCTGTTCACACGGG
TACATGTGAAGAACGCATCG	AAAAATGCCACCTCCTGTAC	CACTTAACCACATGCCACAA	GAAACTTGCTGTAACATGAT	CACTAGGGCCATCACATCGC	TAAACTATCGTGTGATGTCA	AACGAATACCAAAGCTGCAG
TATTTTTGACGCCAAAGGTC	TAAATAGACGTATGACCGCT	TTACTGTTTGTAGCTTGTGT	CGGTGAGTGTATTATTAGCG	CAACAAGCTGTTGTGTTGTC	TAAACGGACTATACAACGGC	GATGTCCCATTGCGCGCATC
TAGATTTTATATAGCGTTCG	TACATAGTTACCGCTGTGTT	TACAAAGAAATCTGCATGTG	TAATATATGAGTAGCTTACG	CACATGACGGACATACTGGC	TAGACTGAGCAATTCGTTGG	AGTATGTCGATTGATACCCA
TCACTATAGTGTTTGTCGCC	GTCGATGTATAAACAGTGCT	TCATAAATACATACACACTG	TAACATATGAACGTGGGGGT	TCGCCAGTTCACATGTATCA	AAAACTCGCCACCAATGTCG	CCCCAGAGCCTACTCGCCTC
TAAATAAGAGTAAGCCGGAG	TTGTATATAGCACCCTCCTC	TAGCTGACACCCAACCGCTA	GTACCGCAGTATCTCTGTGC	CAGCAAGATCCAGCTACGAC	TTCGTAGGATGTGCACACCG	GCGCATGGGAGATTCGCCTG
AGTGAGAGGGAGCTTCCAAA	GTCCGTCTTGACCTTTGTAT	TTGTACATAACAAATGGTCA	AGGAGTTGATCCACTGGTGT	ACAGTACCACAACGCGATGA	TATCCATACTCCCACCTTCG	GATTCGTCATAGTCTATCCC
TAATTTTGATACTCCTCCGC	CACGGACGAATGACAGGTGT	AATAACCACTACTAAGTAAT	ACTCATCTGGTTGGCACTGT	TTACCCAGTCCACGTTTATC	CTCTAAGTGTCTCCCGCGGT	CCGTTGTATTAAATGTAGGT
TGGCTGGGTGGGTTGCGCTG	TAAATATCCCCCCTGTCCCG	GCAGTACCAGCCACCATGTA	TAAATGAATACGTGACTCGC	ACTGTTCCTATAACCACTAA	TCGGGGGTCGAGAGTACACG	TTGCCATTTGGTGCGTGGCG
TCCAGTGTAAATTGCATCCA	TAAATATGTAATATGCTACG	TTGTGATTTAATGCTCGTAC	TGAATAAGTGCTACCCTCCA	TTAGTTACTCGCCTCACGCC	CACACCTACTGTAGCCACGT	TGTCCCTTACCATGACTCGC
TAATTACTATGCACCTCTGT	TTCCACGACCGCCTAACGTA	CGTGTATATAGTCCCTTCCC	AGTAAATATGTAAAACTAGC	GTTCCCCTACGACACTTGCC	CAATACGACCACAGATCGCA	CCCTCGAAGCCACCCCTTGC
TGAGTCCGCCAATGAAGAAC	TATATTAAGGGCCAGGGTGA	CGTAGTAAATAGATATACCA	TAGTTAGGCCCTGGCTTCGG	TCCCCTCGGTGCTCGTTCCC	CACGCTAAATTCGGAGAGGG	ACCGGCTAAATATGCGTCGG
TACATTTGTTAGGATAGGGT	ACGAAGTTAAACTCGCAGGG	TAGTGTAAGCAAAGTGCATA	TCCAAATCAATTCGTCGCTT	ATGCGTTGACGGAACAAGCC	GGAAGCAGTATAATCACATA	CTAGCGAGCGTACGTTGACT
TAAATAGGCAAATCCATGCC	TATGGGGGACATGAGACGGG	ACCACATGTTTTGACGCGCC	TATAAGGGCCTATGTTGTGG	ACGAACACGCGCCTTACATT	ACCGCCTTCCACTGGGCTCT	TGATGGAACTCCTGAACTCA
TAAAGGTTATAAAGGTTGAT	TAATTGATTGTGTAGGTCAT	TAATAGCATCCATCCCAACA	TAATGAATCCACGCCAACTA	ACAACATGGACTCCTCAGCA	GCGCGGTCATCATGACCAAG	TTCACTACTTTACGCAAGCG
TCTCAGCACCAAAGCTCCCG	TTTTAAATGTAAGCGAACTG	TTAATAGTCACTGACCTCCC	TAAAGTGTAAATAAAGTTAG	CAGTACCGAAGCATCACGTC	CTTTTCGCTTAAAGGGATCG	TCTTTACCTCCTACACTCCC
CGAACGTGAACATAGTGTAA	TCCATTTGTATATGCGCACG	CCCACTGTATAAACCGATAC	AGCGTCGTCACGCTTGATCT	TAGCCCTCCCACGCGACACG	TACTCCCGAACTCTAGGCTG	GATATTGATACGCCTCCTCA
TACAATATTTCCCTGCGCAG	ACCTTTTACCCTCACACTCG	GATAATGTACATCGTGGCGA	TAATGTAAACTCCTAAGCTT	CCCGGCATCGCAGTCCTCTG	GAACGAGACATAGCCATTTG	CGAAATTTGATCCACGTACC
TACTTAGACCTACCAGGGAC	TAAATAAAGACGTGTGAATT	GCATCACTCTCGCTTAACTG	TATAGTGAAATCGCATGTCA	CCTCCATAAGTTTACCCTCA	CTTTGGGCCACAGTACCCCC	CTAAACTTCCCACTGTACGA
TCCGTTGTAAATACTGACCA	TCCGATGTAGAATAACGTAA	CTACTCTTCAGGGGCCTTTC	TAAATATGCCTGGTCTGCAC	GCCAAGTCCGTTACTTGGAG	CCTGGCTACTAGATTCCCAC	TCACATTGACCTCCTGCCCT
TAAATCACTGAAATCTGTAC	ACCCACAAAGGAGTCCACGG	TATATAACCGTCAGCATCTA	AGTAAATAAAGGGGTTGCCA	ATATGATATCCTCACCACGT	TCCAATAGGGAGCGCATACA	GATATCCTACAACGCTAATG
CGCGTTCGGACAACCCCCCA	TAAAATCCTGTCAATACTAG	AATATTCTTCTGCCAACCTC	ATTGGCGCACAACGAGCACG	CCGGATAGCTGCATCTGCGG	GACGTCTGCGCTAGTTCTGG	CTCCGTCTATCTTCGCCGCC
GATAAAGGCCGAGTCCTGCT	TACATATTACCAAAATAAAA	CGCATTATAGTTCAGGGCTC	CCGTAAACACGCGTTTGTAC	CACAGTAGACCTCTACTACG	GAATGCGAACGTCCACCCCG	CTGACTTAACTCGTGCTCTT
TATTATGAGGTACCTTGTAC	CGCCATCTCGACAATCCTAC	CCGTTGATATAGAGTGTAAA	AATGCCTATCTCTGCAGCCG	TGGAAATGATGACAGGTGGG	AGTAACGACAATGTCATACG	GGCCTGCAACTGTGTTCTCC
TAAATCAACCTGTCTATACG	TATAATAAACAGGCGATGAG	TAAATTATACAAACTCTCAC	TAAATAATTTGAACAGTCGG	TAGGAAAGCCAACCGCCATG	AAATTTGTAGATATGTTGCT	GCACTTGAGGCCGTTCACTT
AATATATACATTCTCGCCAC	TATGAGTATAAATGATGTTC	CCCTCTAATGTGTGATGTAC	TGAATAGCGATCCTTATGTA	GGGGTGGGAAGTTGGGGTTT	CCGAACAAACTACCAGTGCC	CGACGGGCATGCGCTTGCTC
TATTCATCCTCTCCTAGCAC	TACATTAACTGACCACCTCA	CTAGTCTCTTGGCCGCTGAG	AATATGTATTTGATTCTGCG	TAAGACTCGATGGCTGGAAC	TTAATTACCCGCGCGCTGCC	TTACCTTAACTCCACCAGAC
TATAGAGCTGATTTCCACCA	TAAATATTGTACAGGGGCAA	AATAACCTAAGGGCACGCCG	TATATTAAAGACGGTACCAA	TTCCATGAGCACTGGTTCTT	GCACAGGCTAGCCTGCAGGC	CAACCTCCGTCCATCTGGCG
TATAGTTGTATCCCCGCTGT	GCCACCAGAAGTTTGCAAAC	TATAATATTTGTAAAGACAA	GCTCTGTAAGATACGTTTAG	ACGCCAACATTCTGCACACG	ACACTGTCAAGTGGGTCGGT	ACCAGCCTACAGTCTACACC
TAAACAGTGTAAAGATTGTG	TCAAGATAGTGTGTATGTAT	AATACCCTCTCCTCGGCGGG	CCCGTGTACATATTTAGCGG	AGACGTCAGCACCGCAATAA	CAACAACGCATCTCCTTGTG	AGTTCCTACAACCATTTGGG
TATAAAGACGATTGTGAGCC	TATATAAAAAAAGCGCCCCC	TGATTAATGTAATGTCGAAG	AATACCTGCCCTAATCCGCG	AATAAACATTAACTCGTCAT	GCACAAGACAGGTACTCAAA	AGTTAGTATTGCTTCCCTTA
TAAATAGAACTTGCCCACCG	TAGTTAATTATGTAAATAGT	TAAGTAAAGGGTCCTAGCCA	CTCGACCTTTCCTACACACC	CTGTTCTTCATCCTTTATGC	TGCTTAGGAATCCCAACTAC	GTGTCCAGATCAACCCTGCG
TAAAAGATGCCTTGGTCGGA	GGCTCCCGTGCCATGATTGG	TAAATGTCAACAGTGTTTAG	CACCCACGAAGCACGGCACC	GCGGGTATGAATTAGCCACG	TACATTTGTCGTCCACTTCC	TGTGCGGTCGTCGGACCATT
ATGTATATAAGCAACGATCA	TATAATTTTGCAGTACGCAC	ACTCTTACTCGAATTGTTAT	TGAGAGTTTGGTAACCGCAT	CCAATTAGCTACCTCTACAC	TCAATTGGGCGTCACCTGTA	CCTCGATCCCCCACGATGCC
TATATAACCTTGCTCTCGCT	TAAAGTAGATTCTAGCGTCA	TGTAGATTTCAACCCCTCCC	TAAAGTATTGTTATTAAAGT	CCTTGGACTAGTCGTGTGGG	TGTCCACCGCCCTTTACCGA	CCAAGCTTGCTCCCGCTCTG
CATTATGTAAATTCCTGTTC	GGAGTAGGCCAAGTTTGTAG	ACAGAGTATCTGCCACTATG	TAAATTCGAGACTAACGTCC	CCCAGGGCGACACTACGAGC	AGGGTTACGTTCTATGGCAT	TTCCTGACGGTTCTGGCCGG
CCTGTATCTTACATGTTAAT	TGACATGTAAGTAATAAGTA	TATTAAGATTATATAATTTT	AATAAGTCCTGACATGTGCA	ACCAAAACTTCCCCAGGGCG	AACTCACGCAATATAACTAC	TCGCAGAATGATCACTCGGT
TAAACATTGTGATCTTCGCA	AGACTTGTGCCGCTGTACAT	AATAGTGTGACTGGATTCAT	GTCAGTGATGATATAGTGTG	TGTATGCGCTACTACGGACA	CCTCTTATACTCCCTACCCC	TCCACCACGCTTTTGCTCAC
TGATTTCCCCCGTTGTTCTT	ACAGGTATATTTGCCCGCTA	TTATTTGTTACTTCTCCTCC	TCCTTGTATGTATTAATTGG	TCCCCAATCCACCACTGGCT	TCAGCACCTTCAACATCCAG	CAAACGACCTCTCACTGCTT
TACATATAAGATCCCGCTGC	TAAATTAACGTAGCGCATTC	TAGAAAGATAATCAAACGTG	TAACATGTATATTCCCCCCC	TATCTTACATAAAGGCGCTT	CGAGATTTGCTGAACCCTGG	TATACCATAACCCCGTCACC
TACAATAACGTATAGGTTCT	ATAACATTCAATAAGGACGC	TATATATGAGGTCTCTGTGC	TAAGTATGTAAACTTGTGGG	TTAGGCATGACACACACTAG	ATACATTGAACCGGTGAACT	CCACACGGATGTGCCGACGC
TATACAGATCCCGCCAATCG	CACGCTCACTAGATGTAAAT	TGCATATAAGATCCTCGTAA	TCGCCGCCTGTATTTGGCCG	AAATATCGGAACTGGATGCA	GTCCAAGAAGCCCGCGTCAG	TCCGGACCACACTCTCACCC
TAAATAATGATCCCACGTCG	AGTGTTTATTTTCGATTGTA	TGTTGGGGCGGGCATTGACC	TAAAATTGTATCGCAAGTTG	GTTCGCGCCGTGAAGCTGGC	TCAAGCCCGCACGCGTCTAC	TTCACAATTGCCAAGTTGCC
TACATAAAATTAAACTGCCG	TCCTTAGAGCGCGAACTGGC	TAATTACTGTAAACTCGGTT	CCGTGACCCGTCACTGCTGC	CCACTTACCCCTCCCCCAGA	TCTCCACCTCAATCCACCCA	TAGCATCACGTAGGCCAGGC
TATATAGAGTCAATCCCACC	TAGACTAAATAATGGTTGAT	TGTTATAACCGGTGTAAGTA	ATTACCCGCTCAACAGACAC	CACCAGTCTCAGGTAACCCG	GCTGAACCGTGATCGTGGTT	CTCTCACAACTCACCTGCTG
TTGGAGTGTTCCTCACTCTC	TGTTATATAGAGATTGCCGG	TAAATATGTCCGATCAACCC	TATATTCTAAATCGATCTCC	CTCTTCGCTCTTGTCCTTCC	TAGGGTTAAGATCGCATGGT	ACGCACTGCTTTCCCATATT
CCTAGTGTACATACCTGCCT	AATAAGACCTTGCATCGTGC	ATCCGATCCCACCAGAGTAC	TCCCTACATGTACAGTGTAT	CTGGATATAGACCTCTAGTG	GAAACAACACGCCGCGAACT	CGCTAAGCCACGCCGTCATG
TATTTATTGCTTCGTTGTAG	TATATACTGCTCATCCCAAC	CAAGTGTTGTCGTCTATTGA	TATCAAAATCAGAGTAGCGC	GTCATTGGATCTCTGGTGCG	AATCCTTGTCGGGACAGATA	TACTTACTACTGGTCAGGGG
TATATAGACACCACATCCTC	TGATATGCAAGGCGCCTAAT	ACGCCGAGGGGCTCTTGGAC	TATACTGCCCAGGTGTAGGG	CCGTGTATGTAAACTGTTCC	ACGCGCAACCTCCGTACTGG	CTCCTCAGTACCCACCTGAC
CACCACCGACATCGGACACA	TGTAGTCATTTAGGGGTGGA	TAAATAACTGTTATATAGTG	TTGGATTGGTCTACATGCTC	CTATAAAGTGATGCCTGATC	TGTTAGGATCAACGATGGTT	TAGAACATAGGAGGGATGAC
TAGTGTACTATAGATTGATT	AATAGACCGGTACATAACTT	AATATGTACATAACGAATAC	GAACACTTCGAGCTCGTGAC	GGAGGTCGTTGACGTTCGTG	GTATTAACGTATGCGCTTAC	GAACATAGCCTAGCATACTT
GATGAATGTAAAATTGGCTG	TATAGTAAAATGTGCTCCCG	GCGTTGTGTATAATATGTGA	TATGTTGTAAATCCGAATCG	CTATTATAGACGTCCAGTCC	GTGTTTGGAGCGTCATATCC	CAAACCCAAGGGTGCGCTGG
CACTCGTTGTAAATAATTCA	TTATGTAAGGATACCGCCCC	TATAAAACCGTGTATCTACC	TATGTCGGATAGAATAATCG	TGCGCGCTACGATGCACTCG	AGATGAAATCACCTCTATTC	TACTTACTCCATTCACGTCG
GTACCCTTTGCATATAGCAT	TAAATATCCTGATCAGACTA	TACAAAGATCATCCCACCCG	TACGGAAAACATGCGCTCGG	CCACTTGAATGGAACCGCCA	GAACTAATCCTGGGTATTGC	GCTAGAGACTCCACCCAGTG
CCTGCACTCGGTCCGCGTAC	AATATGGAGGCTGGAGTAAT	TATAGAGGAGTACTTTCCCC	TAAATATAAGACCTTCCCAG	GTTCTTGTAGTTTGCGTCGC	GGAACGCGGTACAGCGACAT	CTCATTATCACAATCTGCAT
TCGCGTTATCGCCCTTGTAT	TAATTTATGTAAGTCCGTCG	TAGTAAGTAAAGACCTGAAG	TAAATATTGATCTACTAGCC	CGCGCGTAACACACCTATTC	TTATCAGTCTGGGGGTGAAC	ACGCTAGGCAACTAATCTAC
TTAACAGTTTGGGACGCTAT	TAGAAATGACCTAAGTCCCT	TAAGTAATTGTCTATATAAA	GCGGAAGTTTGTACTCTCTA	TATTGATCGACAATGTTTGG	GCCACATGTCAAAGTGTCCA	AGGAACGCACTGCTCCATCC
TTAATCCTATTCCTTCGGTT	TACATGTCCTGCTCTCGGAC	TACATAATTTTGCTTGTTGC	ACACACGTGACGGCATCTCA	GTGATCGTGCATAATGCTGT	TAATATCCTACCCCTTCCAC	TCATTGTTAGTATGCACCGC
TCAATGAGTGGTGTATATCC	CCAAAAACCTAGCTGACCGG	TTCACAAACCGGTATAAATA	TACCCTGATGAACCTTCCAC	GAGCAGGTAACTATTCAGCA	AGATTACTCCGTCCCCGGTC	TCCAACAATTAGGCTGGCAC
GCAGGCGATGTACACCGTAC	TACAGGCTGACGGCTCCCAT	CCCCCAGTTGTAAACTGCTC	CCCCTGTTAATACTCGCCAC	ATTGCGGTAGCGGCAGCTCG	AAGTGATGCCTTGTACCGCA	ACTCTAGTCCTCCTCCTAAC
TACAAACCTCACGTCTCTAC	TATATAACTGCCCCACCTGG	CGTGTAAATACGTGTGAATA	TAATTTGGTACATACAGGCT	TGCTAAACAGTTGATGGTTG	CCGGCTGATGAACCGCGACG	ACACTAGCCCAACGCAGCCT
TATTTCCGATTATATGTACA	TATAGAATCGCCTCCCAGGG	AATATTGACATTCGCTTGTG	TAGATATATGGACCATGTAC	ATCACGTCCCATGAACAGCG	TCACCGGGACACCGCCGCCG	CTAAGTAGACGTCATTCCTG
AGGCCGTGTATATAAAAAGC	TAATATCTGAGACTAGCATA	TTTATATAATTTGCTGTCCT	CCGATTCGATTCTTTTGTGC	ATATGAGTACCCGCGTAGTG	GCTCAGGACTCGATGCTGGC	TTGTACGGTGCATGAACGTG
TGTGAGATACTGTTGTGTAA	TGTGAGTCCCCAATGTAAAT	TATTAAATGTAATGTGCTAA	CCCCGTCAACGATCACACTG	CTGATTCCAAGCCAACCCAC	CAACCCAAACACCTATCCTC	ACGCCTATCCAGTCCTCCCC
TGTAAATGAATACTGACCTA	CAGAGATATAACGCTAGGCG	TAAATACTGTAAGGGTCGGT	AGTCCACGCCTGCTTGACAC	CATAAAGGCATTCTCTCTCT	GCATTCTCCTGCCCTGTCTG	CGTTACCGTACGTCGCACCT
TATATAAGAGAGGCCGGCAC	TATATATGATTACTCGGCCG	TGAGAAGAAATAGGAACCGG	ACTACACCCTCACTAGCACC	GGTTGCATCCTGTCGCTGAT	TGGGATTATGCCCTAAACCG	ATGTTTCACAGAGAGGGTAT
TATATAATTAGCGCGCTGAA	TATGATCGTGTATGTTGCTG	ACTCTGTAGTTCCTATGTAA	TATTTAAACCCAGTACAGGC	TCAGACACCTACGCCCTAGG	AAGTGCAGGCGACGATTTTT	CCGATTCTTCACCCGAACAC
TAAATGGTGCAACACCCGTA	CTGGTCCCAGGGAGCACGTG	AATTTAGGTTCTTTGCTACA	CGCTGACCTACGTTACTACC	CGGATACGCGGGATGATCTT	GAGCCCACCGAGGATGTGTC	TCACCGCCTTCATACGCACC
TAAATTTTGTAGGCACGTAA	TACATAATATGATCCACCTC	ACCACCGTCAATCGGAAATG	ACATAATTACCATAACGCCG	AGACACTTGCTACACGACCT	CCATTCGGTGTCACAAGCTA	ACATGGACCTCATTGTACCC
AATATGGTAGGGGTTCTGGA	TACAACTAATGTCCTTGTCT	TACATCTAATACTTCATGGA	AGTAAATATACGCACTCCCG	GTCTGACTTCCCCGATTCAC	ATGATGCGATACTACAGGAT	ACTTCTTACCCACTACCAGG
TAAGTAGTCGACCCACTCTG	TAAATAATGCTATGTGAATC	TATAGGCACGAACTTTCCTC	CTATGGAGGGTGCCCGATAC	ACAACGCACAATCCATAACG	TACTGACCAATGACGATCGG	GTTTCCACCTCCTTCTCTTC
TATAGAAAGAATCCTGCCCT	CACATATGTATACAAGCCGC	TATAGCCTCCTACCAACTCC	AATATGCTACATAAGACCGG	GGAAAGCACTGGACCACACA	TCAGCAAGCATCTCTCCTCA	GGACCCCTTCTAAATCTCCG
ACCAATTGTACATCTCTCTC	AATACTGCGCTCCTCTGTAC	AATTAATATAAAGGCTGGGG	TACAAAGTCTGCAACGAACC	TAGAACCCAATCCAAACGCG	GCCAAGACGTCTGGCATACA	TCCGCTAGATGGCCATCACG
ATAGATCTACAGTAGACGCA	AATCATAAAAACACCAGGCA	ACGCCCCTAGATTCTACGCT	CCCTCCTGGACGGCTGTCGC	GATCGGAATGACCAACGTGC	CCATGCTGTAGTGTTCTAGT	GTGCTCCCGAGACTCATTTC
TACATAACCATGCCAGTCAA	TCAGACACTCGCATGCCACG	GCTGTTGTAAATACCTGATA	ATGTATAAATGTTGTGACCG	TCACTGTCTGAACGCGGAGG	ATGCGAGGCCAGACTACATG	TCGAGAGCATCTCACCATGG
CACGTGTAAATAAGTGACCG	TATACAACCAGCGCGCAGTA	AATAGTAGTATACAAGACCA	GATAAGTCCCTCTCGTCTGC	CATGGCTGAAGCACTTATTA	GTCTCACCCGCAACAATCCG	TAAGTGTGCTGATCGCTACG
ATCATGTATAAAATTCGCGG	AATAAGTAGTCTGCACTCTC	TCCGGAGACAATGTAGATCA	TAAATAGACTCACTATCGTC	CCCCGTCTTTGCCGGGGGAG	GAACCCTCAACGATCTCAGC	CACATCACTGGTTGCTAGTG
AATATATAATGGTCGAACCG	TAAATAAACGACCTCCGATA	TGTTAATAGTGTAAACAGTC	TATAATGCTGATTTACCGTC	GGAAACTCATCATTTGGTCG	TCATCCCGTGTACACTAGGG	CGCTCCCATCCTCCACTTCG
TATATAGTGGTCCGCGTAAC	TAGCATACCTGAGTCAAGGG	CCCATGTACATTTGACCCAC	AAGTGTATAATACTCATGTA	CAACTTGCTACCCCGTCGTT	GAATACCCCCAACGGTCGAG	TAAATGCTATACACGCACGC
TAGTATATCGAACGCATGGT	CCCGCTTCTTCCCAGTGGTC	TAAATAAAACGATCCTATAG	TAAATTTTAATGATTGCCTG	CCCTGCAACACTTGGCTAGC	TGCATGCCTCTCGAGACCCG	CTAGCCGACGACGATGCTAC
GAGTAGCGCAAACATATGTA	GTGGGATACGGGAACGATCA	AATATGTGACTTTCTGCTCG	TATATATAGACCTGTCTGAT	GAATGGCGCGGCATCACAGG	TTTAGAAAAGAGCGATTGAT	TGTGGACTGCGCTACCGCCT
CGGGGATGTTCACCTGCCAA	TTACAGTTGGGCCCCTGTAC	CTAGGTTGAGTCTACCCGTC	TAAATAAGGCCCGCAGCCAC	ATACTGGTGACACCTGCTTC	TCGCACAAGATCCATGGATG	TACTGAGGTACCGGGTAAGC
CGTAATCCCCGCATGTGTAC	TATAATATAGGGACCAATGG	GGCGGAGTAATCTTATGTGT	GATATGTATACTTCTCCTAA	TATGGAGATCATGGGCGGAT	CAGTCAGGTAGAGAACAGGC	TAATTAACATATTGCTGTGG
TAAATATAGGCCTGCACTTC	AGAGGCAGACATCGACGCTG	TCTATAACGCCCTCATGTTC	AATAAAATGCCGAGTGTGCG	CACAAGGGGAGTCGTCCGCG	GGGCATCCTCACCAACAGTC	TACCATACCACCTCCAGATC
AATATTAGATCCTTCACAAG	CCTCCGTGTCCTTACCCCTC	TATACTTTAATGTAGAGTCT	TCGACGCTTAGACAGTATGG	GGATTGACTGGGCAGCGAAC	GGACCCTCTTGCAGAGCTCG	CTCCTCCTCGAGTTATGCCC
TACATAACCCGTAACCGCCG	TAAAAAGATTGCCTGAACGG	TACTTTCTTGAAACTTTTTG	TATGACATTCAGGGAGGTAC	AACGTTCCGATTGCATACTG	ACACAATACGCTGTACTCGT	TCCTGGTATCCCCTCCCGCT
TAATTTCCCAGACCCAACCG	TAAATAAGGCTGAAGTCCTC	TCGACCACTGTAGATTATAC	TACTCATGTGTTTTCACTCC	CACCATCACTGTATCCCCAC	GATCACCAGCTCGATCGCCT	TGACCTCTCCACAGTATGCG
CGTTTATAGCCTCCCTGTAG	TATTCTAGACAAACACCCAG	AAGCGGTTAACGACGTATAT	AATACTGACCTTCCAACTCA	AAACCGGTGTGTATATGTTT	TGCACGCTCTGTATGATGGG	TACAATATCTAGTCATCCAC
AACAGTAGCTAGTCCTTGCC	ATCTGCTGCTTGCCTTCGTT	GGTACTCTCAGAAGGTTGGG	TAAAATGACAATCCCTCGCT	AGACATAAAGGGCTTTCACA	GGGACTTCCAATCGTATGCG	TATATGAGTAGATCGTCGCA
TACATATGCATCCCACATAC	TATAAGAAAAGCTAGATTCC	CCCAATGTAAAAAGATTCAC	CCCCCACCCGAGTCCTTCCA	AGAAGGACAACACAGTGAGG	CAGTCCCTTTCAGGTTATCG	TCCATAATACTTAGCCGCTC
ACACTTCGTCAACGTATATA	TATGATAAGAACCCCGCAAC	TTCACTCGCCTAGACATGGC	CATACGAACATGTAAGGTGA	TGTACTAATCATATGTGATG	CGGTACAGAATCACGGAGCT	TCATAGTAAGATCATCGCCG
TATTGTAGAATTTATGTTAA	TAAAGTAACCCTACCTGTAC	TCCACTGCACCTCGTTGGCA	TGATGCGCTCTAGCTCCGCC	GTGCTATCTCACAGGGGCCG	GTCGTCATCCCACCCCCTGC	TCGCACTACAGCGTACTGCG
TAAATATGTAGCCGACCTAC	CCCTGTAGAGCTGGACATAG	CTTCACGGCAATCTCGCTGA	TGAGATCCTCCATTGTAAAT	ATAGAGTCCTTTCCTCCTAA	TAACTCTCCCTGCATGCCAC	TCCTAGTACACGCCAGCTCC
TAATAAGACCCTATCCATTA	TATATAGCGCCTGCCAACGT	CCGTTGTGCGTGATATGTAT	TATCCCTAACTTCGCTCCAC	ATTTGCTCAGCACTCCTCCC	GACCCATACCTCATCTTGAC	CAATCGCTACATGCCAGACC
TAAATAGGAAACTCTCCGCC	ACCCTAAATGTATAATGCAC	CTTCCACAGACTGGTTCACC	TAATTAACCTGTCGCTCGTT	TCCGCGAGCACCATCACTTG	TATATGTTCTTTTGGTGTTC	TTAGCTAGCACCACTGCCGC
TGAGTCGACGCACTAAACCG	TATATAGCTCCTCCCAACCT	CCCCTCTGATACTCTATCAC	CACTCTCTCCGATCTGACTG	GTCATATAGTCCTGCCAGGC	GAACTAATACGACAGTCGGG	AATCGCGCACTTCAGAGCTC
TATAATGATTCCCCGTCGAG	TACCTGTATGTATGGTGACG	TAAATTATAAAGCCTCTTGC	ATGATTGGACTTATCAGTCG	TGTATAGGCTGGTGCATGAC	TGGGCGTGTGCTTGCTGCTG	CAGGCTGACGCACTCGACCG
GATAATGTAAAAACGCCCGG	AAACAAATAATGCCGCGGGG	TATAGGTGCCCTAACTGGTC	TATATACTCTGTGCTAATTG	ATTGCCCTCCTATGTAACCG	TATGGAGCTTACATTGCCAC	CCTGTAAGCGCGCACTACTC
AGAGAATGTATAGACTGTAA	TAAATACAAATCTTACCCAC	CCACCCTTTTGTAGCTTCAG	TCCATCAAACTAACATGTAC	TAACTTAGAACCACCGGGAT	ACGCGGAGAAAAGACGAGTC	TTCTGGACAGCACATGTCGC
CTGTTCGTTCTTTACTTCCA	TCCCCAGGTAGAAACGCCGC	TAACGCGAACATATTTGTAT	TAGATATGTTGTAAAACTTG	ACCGGGATAGGGGGGAACAC	ACGACTGCATCTCCTGCTCC	TAGAAGAATCACACTGGGTG
TACAGTGTGTATTGCTTGAC	CGGAGTGTAAAACTGTCGAG	TCTGTAAATATGTCGAGTAC	TTTTGAGCTCGAACCAGTCA	AACCCACTCTCGACCTCCAC	GGTACACCCCCGTAAACCTT	ACCCTCTCCGACCGTGAGCG
ATCCTCTGTACAGACTCCGA	GACCCACGTGCCACCCGCAC	AATAATGCTGAGCTTACTCC	ATCGCTCGGTAATAAATTAA	TGTAAGATTCTTCTTAACCG	CGGTAACTATTAACGTCGAC	TCAACAAGCTGCCCTGCGTC
GGTTATGTAAATAAAACATA	TACAGGCGCTATACTGTCCA	TAGTATGCTACCGTAAATGC	CCCCTGTACTCGGAGTGTAC	AGTTATGGGACTTCGTTTAG	AGACTTGTGCCTGAACTCCG	CCTTAGTCTCTCCCAGGGCT
TACGATATTCCTACCAAAAT	TAACAACATTTGTACACCAG	AATGCTCTAAGTCAACCGCA	AACTCTAAAACAGTATATAA	ACTTCCGGCCTCCGCTCCAC	ACCACAAACTACCATGTGCC	AACCCTCCCACTCTTCCTGT
TCAATTGTATATATAAACTA	AACCATAGACTCGGGTGTAA	ATTCTGTAAAGGATTGAATT	CCCGTGGTATATATTGCGAC	CAACGCTTCCTCACACGTCG	TATGTAAGCTGATTTGCACC	TCATCATCCCGCCACGACGC
TGTTTATGTAAGAATTGTCC	TAAATATGTAGAAGCCATTG	GCTAGTTAAATTGTACATTG	TTCAGTTCCTTCTTGTTTAT	CTTAAAGCTAACCTTCAGAC	GTAAGCTTGGAATTCTCCAT	TCACATCGACTTAGTGGTCT
TATATAGCTGTTGCACGACT	TCATGTATATACAGTCCTGA	AATATTAAGAGACCAGGGCT	TAGAAAGTCCTCATCCCTGC	CTGAACTATACCACTGCCGC	GTTTCTATTCATCGTTGGGC	GTACTTCCCTACCTAGGACC
TACATATAGCCTCCATACAT	TCGTGAACTGCCTCATGCAC	TGTAGTGTACAGCCGCCAAG	CCCTTATACCTCTAACGTAC	ATCAAGGGCATGTTAGACCG	CAAACGAACACATACCGGCC	CTTGTCTATCCACCTAGCTC
TGTATAATTCCGACTTGTAG	AATAACAACTCCTGTCAATA	TTACAACCCCATTAGGACAA	TTGACTGACTCCACGACGGG	TGTGCCAAATGACCAGGACG	TGATTCGGTGGCACCAACAG	ACCCACCAAGCGCCAACCCC
AATAAGTGTAAAGGCCTAGA	AATAGTGTAAACTTGGTTCG	ACTTTATTATACCTTTAAAT	TATATATGTATCCCCCGTCA	GTAGCCATTCACCGACGCTC	TCACTAAAACAGGGGATACG	TCTACTGACATCCCTCTGCG
TAAATACGATCTATACCTCT	TGGATAATAGAACGTCAGGG	TCGCCTTCGACCCACAGTAC	TAATCACTGTAGTCTAGATA	CTGTTTTACAGGCGCGCGCG	CAACAACACGTTCGCCCCTC	TACAGCGACCAGACATCTCG
AATAGTTCAGGGCCTCGAAT	TTTAGCACTGTGTATAAAGG	TAGTGTAACCTCAGCAATTC	GAGCAACTGCTGCTGCATGT	TTCTTGCCTCCAACGTCCAT	GACAATGATGGACTGGATGA	TCTCAACGATCACCTTCTGC
TAGAAAAGTAGATCCTGCTG	TGTCTCGTGTTATATATGTA	CATCTCGAACCCTCTTGTAT	TAGAATGTTATGAACCGTAA	CAGTAACTACTCGGCAGGGG	CACTTGCTCTCTACAAGGAC	CGCTAGTCTCCCGACGACCG
TAGATAAGTGTCCCACCGCT	ATGCTATGTATGTTGTTATT	TATAAACTGTTCTACCCCAC	ATACATTGCCCGCGGATGTC	TCCGCCGGGTCTAGCCACTC	ACCACAAGCACGCCGACAAC	TCCGCCAAGCGACGGAGAAG
CATATATTATAACCGCTGCC	ATGTAGATATAGACCGTCAA	AAAGGAAGACTTCTAAGTAG	TATATACCCTCTCTACCTCC	ACGCAATGCTGGTCGCCTCC	CATATACGTCTTCTGTTCCA	CAATTCCGACCACTACTCGC
CTGGACACACCAACTAGGCG	TGTAGGCTGTGTCCACCCAC	TATATGCCGTCGTTGAACAG	TCCCCATTATGTCGGTGCTC	TTGGACCTAACCCACAGGTG	ACCCTAGGTCTTGGAGTCTA	TCCCGAGATACGAGAGGTCG
TGTAAATTTTAGTGTGTTGC	GCGTCCGCTGCCACATGTAT	AGTCACTTCCCTACAGCCAC	TAAATTAACTCCTCCCGGAC	AACCCAATCGCTCACCCATG	ATATTAGCGTCAACTAGTAC	CTCAGCGGACTGACGACTCC
TAAATAGGATGGCTGCCATG	TAAATAATTGGTGCTACAGC	TATAGTTGCTACCCTGTTGT	CACTATATGTAAAATACCTC	ACCCTGGCCGTCCTCTTCAC	TTATGCTACTACTATCTCGC	TGCTGGAAAGACCCTCCTAC
TAGTGATGATACCTGTAAAT	TTCTCCGATTGTACATAGTG	TAACTCCCCTGTACACGTAA	TTGTTGAGTATCCGTTGTTC	GAACACGGGCACTGCGTTAC	TTAAATGGGTACAGAGCCAC	ACAAACTCAGACCTGACGCC
AAGAATGACAGTTAATCCGG	TAATATAGTAAAGTGAAAGA	CTCTATAAGTCATCATGTAT	AATATACGACCCTACGCATG	TAAATATGGCGCGTCGCTCA	TACCTATCTCCACCACCTAG	AGTGGAGACGTTCTAACGAG
AATATTACTGACCACCGCCA	TCTAATCTCGCCTTGCTCCA	TAAGTTAGTAGTGTAATGAA	TACATACGACCCTACCACTT	CCCTGACAAACGGATCTCAC	GGGTCATATCGTATCTGGTC	TTTGGTACTCAGCCTACACC
TACATTAACCTCATGTGTCA	TTTATAGACCATCATTGTAC	TCAGTCAATCGACAACATCG	AAATATTGTAATGAGACTGG	GGATTGCGGCAACACCAGGG	TTGTGACACGGACTCTAAAG	TGTGGGACCCCGAGAGAGCT
TAAAGAAGAACCCTACGCTA	TTTCCTCGCAACATCTTGCC	TACAACAACAATAGCGCTAA	TAAATAAAATACATCATGGG	TAACCCACCGGGTCTAGCGC	AACCCTCGTCTCAGTCTCTA	TAACATGGAACCCTCACCTC
TATATGTCAGATATGTACAA	TCAAGAACTAATGAGTGTAC	TACATATACTAACATCCCCC	TCATCTTGTAACACTTGTAT	AATATGAACGTACGCACACG	TCCAGAGCCCTATTCGACAC	ACTCCCTACCACGACCTCCG
CGTTGTAAATTGACATGATA	TCTTACCTAAACGCTTCCAT	TAATTGCTGTAAATATTAAT	CCCATGTACATAATACTGTG	TAGACCCGAGCCATCATTGC	CAAGACCGCCCTCGAGAGCC	AGAACACCACCCACCTATGC
TAAATAATTGACCCTACGTC	TGTATTGTTATATTTGATTA	ACCACTTGTACACAACTCAC	ATACACGATTGTAAATAGGG	GACTGCACCCTCGTAGTGAT	GTATCCTGTAGTTATCAGCA	ACCAACCTCAGCACCAGCTC
TGAATAGATATCAGGTCTAT	TAAATACGAATAGTCACGTC	ACTACAGCCCACCCTCAGGT	CACTTCACTAGATCAGCAGC	TGTGTGAATACTAGCTCCTC	AACCTGCCCGCGCCTTCCCG	CACAATCCACTCGCGATCCC
TACTTCGCTTCATGTAATTT	ACTAATGAAAAATCTCTACG	CAAGACACCCGCGAATACAC	TATATAAGTGTACAAATCCC	AAACCACATGGCAAGCCGGT	TATGATCTATGACTGCTGGC	CGGTAACAAGGACCTCGACG
CTTTTAGCGTACACTGGAAG	TGTGAATATGGAGGTTTAGT	TGTAAATTGAGCCCTCGACG	AAATTTATCCTCCGCATTAC	CGAACACTTGTGGATGACTC	TCTGCACACTCCTAACTCCT	GCAATCGCCGATCGATCGTC
TATATAAGTGGAATTCGCCC	TGAATAGAAGACTGCTAGTC	TACATAGATAATGCGATATA	AATACGACCTTACTAGCTGC	CACCACCGTCTACTCGGAGC	GACAGTAACAGACCTCCGCC	CCACCCCCTCGACAATCGTC
TAAATATAGTCCTGCAGTCC	ATGGCACTGTAACCATGTAT	AATCTGTAAACCTACGCAAC	CACTTGACCGCACCTTGTAT	AATGCCGCCAGGTTAAGCCG	TGCTATTTCGCCAGCTAATC	GATGTGCTCGTCAGATAAGC
TAATTTAAAACCCCTGCCTG	TTAATATGTAAATCCGCCGG	CACGATCATCCGTATTTGGG	TGTAAGACATAATGTACGCA	TCAGCGGGCAACTTCCTTTG	TAAAGACACAGACCTACACT	TGCACCCTCATCCCGTCTCT
ACTACAATGTATAGCCTTAC	TAAATAAACCCACCGGTGCC	ACCGTGTACAGATGGTCTGC	TATAAAACAACTTGTAACTC	ATCCACCGTTTGCACGCTCC	TATGTGAAACATAAGGAAGG	CTCTGCGATCGCCCATGCCC
CATTCCCTACACCCATGTAC	CTGGTTGTCTTCGATCCCCG	ATTTTTAAATACAGACGGTG	TGATATAGAAACATTATTGA	ATTTTCGTCCTAGTCCAGGA	TGATCTTGCCAGTAACCTTG	ACCGTACGACGACCCATGCG
AATATATACGGCCATTTCAT	TAAGATTTGAACCCTACCCG	AGTGCGGTCAATTGTTGTAG	TGAATCATGTGACCGTTCAT	CCCGCAGATCCGCCTGTCTG	GCAATACCCCCTGCACACAG	GCAAGGGGACGCCATCAGTG
TATAAAGCATTCCCCGTCAG	TATAGATATCCCGTAGTGGG	CGCTGTCGTTTCTCGTCCAC	GAACAGAGAGAAACCTACCG	TGGTGGTGCATTCTGCGCCG	GGTTCACCAACCCAGTTCCT	CAGATGTACATCCGAGCTCG
TCCACCACTCACCTACTTCA	TAAGTGTGTGTTAAGAACAC	TGTACATAACGTTATGCGCG	TATATTTGTACTTAACTTAT	GCACAGCCCCGCTCCCGCAC	TGCATCTCGCCCTCCTCGTC	TCGACACTCACACCTCCGCG
TTGCGTCAGCGGCAATCGTA	TCGGAGTCATACTGGTTCCT	AATACTACCTGTCATCCATA	CCTGCGTATGGAGGATCACG	GAAGAGGGTGCAAACAGGAT	GTAGCAACCGCTACGGAGAT	TAACCCCGCGCCAGTCCTCG
TGATGTAAATAGGAACGCCA	GTATTGTTAAGCTACGCCGT	TAACATAATGTGCATCCACT	AAGAATTGTATTTAAGGTAC	AACTTAAAATTGATTGGTGG	GTTAGATTAAACTGTACAAG	GTCACACTCTTCCCTCTCTC
TAATTATACTGATTTCCTCG	GTCATCTGGCGACACTCACA	TGTAAGAAAACTGACCCACG	TATATTTGAACTGTTCCTCC	TGGATGTCTGTTCTTCCGAA	AAAGGAGACACACAGGATCG	CCGTCAGACCACGAGCGTCC
TAAATAGTTGACAAGGTCCC	AATCGGTTTGTCCTCTGGGG	TAGAAAACATACAAATACTA	CCCTATCATGTAAACGCTTG	AAAAGAAGTTGCCACATTAC	ACTCTCAGCCTGTCGCGCAG	GAACCTTGCCACCATCATCC
TGTAAAATAATTGCCGACCA	TGCGCAACTCTTGTGTAAAT	GTAAATGTACAGACCCATCT	CCCTGCGCTGTTCCTGACCG	CCGGGATATTATAGCTGTGT	TTGTTATCACGTGGCTCATC	CATAAACGAACGCAATAGTG
TATAGACTCCCACGCCATCT	TATTATTGCAGTAGTTGTAA	TAAAAAGTGTTTGTATGTAA	TAAAGAAAAGACGCCATGTC	TACCGGGCAATTTCCTCCAC	TATCATCTTCACACCGCCAG	TCATACCACACCCCGCCTAC
TGTCATAGTAAATATGTTAG	TAAATAAACTCCTCCTGACC	CCCATGTAAAGCGTGTAATG	TCATTGTACTCGTCTTCCAC	CCTGCAGGCTATGGGTCGAG	AGGGCAGTTCCTCTTTCCCG	AACAACGCTCACCAACTCCC
ATGTCAAAGGGCACTGCTAG	GATAGTAAAAATGCCCCTAC	TACGAGGAATTGTAATATAG	TAAAATATGTGCTCCTACTT	AAAATGGAAAACTAGCCGAT	GACATGAACGCTGCTCGCTA	GGAGCGATCATCACTCTGCC
CTTTCCCACTCAACTACCTT	CCGCTATGCAGGAAGGTCGG	ACGTCTATTGTAACTCGTTT	GGCGACAAGTACATAGGCCA	CTCGTCTTACGCCACCACCT	TATATATTCTCACCTTCAAA	CCTTGACTCGTTCTCTCCCC
ACCACCATGTATATACCTAG	AATTGGAATTAGTAGCCCCG	TTTTGTGTAAATGTGAACTG	TATAGATCTAATCCTCCCTG	TTCCCCGAGTCATATGTCGT	GATGTACCCGCAACACGGTC	TCACACGCAGATCGATATGT
AATTATGTAGTATATCCGTC	CCCTTTGTAAATTGCGCGTC	TACGTCCCACCATTCCCTAC	TAAATATCTGAAAACGTCCA	CTTACCTGGTTGCCGTGAGT	TGATTATTTCTGCCTTGTGA	TTTCCCCGCGACGCATACTG
ATTTGTAAATTATATGCCAT	TGAATTATAGTGAGCGGGGG	GCCGTGTATAAACTAGTGCT	AATATTGCAACTGCTCCGCC	CTACTCCGTCCCCACGACAC	GCCACGTCGTACCACTGGTA	ATCTCACTCAATCCTCACGT
TATAAACTGTGTGTGTAAAT	ATGTAAATGCCATGAAAATA	TTATTTTGTAAATACGCGCA	CTGGCGCATAGACATCTCCG	ATAGTAGCATCCAAGGTCGA	TCTAACTTTAGTTACCTCAC	ACCTCGGACACCCTCTACCT
TATAGCACATGATGTGGTGG	TATATACTGTGATTACCTTC	AATAAGGACCTACATCTTAC	AATAGGTGGTATATACTTGT	AGGTATAGCTAGACGAGGCA	ATATCCGGCCAACTGACCCT	TGGTATAGACTCCGCGATCC
TAAGTTGTAAATATCGCGAG	TCGGCTCCATACAAATGTAC	CGTTAAACGCGTTTGTCAAT	TAAATTGTGCACAATAATAG	TCGGGTTATGAAGAATCGAC	TTATGAGTGGCAGACCCAAT	ACGTCATAGAACATATAACC
TAGTTGATCACCCCTTGTAG	CGGTTACTATGTAAATAGCA	CCTCATTGGACAAACTATCA	CCCGCAGCTGACGTACCCAC	AAAGTTCCTTTGTTATTAAT	CGAAAACCACCAGATGGGTT	TCGCTAGACCTCCCTCTGCC
CACTGGTCGCACGCCGCTAA	TGTGGGGATGTATTGTGAAT	TCGATGCTAGGAAGGTAACC	CAATGCGCCCTCGACCTACT	CGGATTCACTCCGTTAGCCA	ATGGTCGAATGAAACTGGAG	TAACTACCGACAGTAGACCG
ATCAGACCCACAACAGACCG	GCATTGGAGGGTGTCGGATA	AATGTGTAAGGTATGTACTG	TTAGGGAGATGTCATGGTAA	AGACCAGACACTAAAGGTTC	TAACCACTAGATCGCCTGTA	CACCTTTCTCAGCGTCATAC
GGCTCACTGTAAATTGTTAA	TCACAATGCAGATAGTGTAT	TTAATAGGCGAGCACTGACC	TCGATAGATGACCCACTACG	CGTCATCCTAACCTGTACAC	CCACATTAAACAGGAGACAC	TACGATATCAAGCTATCGCG
AACATATTTAAAGTATAGAG	TAAAGCATTCCTCCCACTCT	TTAATTGTGGCAATGCACCC	CATATTAAACGAATCCCGGT	ATTGCACGAACCCTCCTAAG	ATTCCTGGATCTCGATGTCC	ATGACCCTCCTCCTGACTGC
TAAAGTTAATCTATCAGATC	TAATCGCTAGGTAAATAGGC	CACGTGGCATCAAGAAACAT	TAAATTATAGAAACTGCCCG	TCACACATCAACTTCTCGGC	GACCACGCAGCAGAGAGCAC	TCGTTACAGAACCTCAAGCG
CGCTTCTCCAAATTGTGTAC	TAGTAGATCCAAGTCCGATG	AACGGTTCCGCAGTGGGTTG	TCGTATATAATGATGTTCGT	CCAACTACTTGCCATGCCAC	GTATGGTTGAGCCGCATGTC	TTAGGAGCAGCCCTTCTCCT
AGCTTTTCTTATTCGCATGA	TATAACGATCCTCCTGCCAG	GCCCATCTGTAATTATGAAC	CTGCCGATCCCCACGCTGCT	GTCCACCTTGACTACTGCTC	GGGTAGTCCGCTTGATCTCC	TGACGTGACCAGACGGAGCT
GAAATTGTGTATGAAAGCTT	TCCCATGTATATAGGTCCCC	ACCCAGGATAAGCAGTCTAC	TAAAGTAAACAATGTGTGCC	CGAGGATTCAGTCTACCGTG	TGAATTACGATCAATACCAC	ACCACCCCAGACCCTGACCT
TAAATAACTGTTAACCTGCT	TATATACCTCCCGCCTTTCC	TGAATATACTCGTGTCCCGT	TATAACTGTATCCTGACTAT	ATTCGCATATGTAACAAGAC	TTCGATTGTCCTTCCGCTGC	GTTCGCAACAAGCACAAGCG
TGTATAGTGCTCTTCCTGCC	CCATGCTAGATCACGCCTTG	TAAATAAAGGCTCGACAGGT	AATAATGACCCTACACGTGG	TTTATCCACCTCCTCTCGCA	AACGGGGATTCCACCACCTG	CTCAACAACCTCACAAGGTC
TAAATTGTAAGTATACCGCA	TAAAAATAACGCCCCTGGCA	TATATTTGACGGACCCAGTA	TAGAAGAATGTATTGACCAG	ACGTGTGTTTCTACCACCTT	GCCAGCGCCCCGCACTTGCG	TTGCAGTCGCCCCCAGCGCC
TGGATAAGAGGTTGTAGTGT	TGTCACACGTGTTTATAACA	TATAATAAATAAACCGGTGA	TAAACTTTTTGTCAAATATG	GCGGCAGGTTGTATTCGCTC	ATCAACCGCCGAACCTCGTA	CCTCACCGCTCGAGCATGTC
TGGACATGTAATCAGTGTAT	TAATTAAGTGTCCTGCCTTA	TAAGTAACACCCCGTCGCTC	TACATTATTAGTCCGCCATC	TACTATCCCACATGCTCACA	CATTCTCCGTCTCCTCACAC	GTCGGGATCGGCACAGAGCG
TAAAGTTTGAGGCTACTAGT	TAAATATATAGCCCTGCACC	TAAGAATTAACCGTGCCCGC	TCCTCCAGTCTGTTGCGATA	CGCACAACTGGCCATCCCCT	TAAAGTCACATGAGCGACCG	TCCGCTCGCCGAGATGGAGC
ATGTAAATATGGACCTGCCA	TGTAAATAACAATCAGGTGT	TATATTATTGTGATCTTTGC	CTGGACGCAATACCGGAGAT	AACAGCGAATAAGCAACGTC	GGACACATTTAGCATCTCCA	GCTGGTGACCTGAGGAAGTC
ATTAAATGACGACTCTCTAG	TCCCCCTGTGTGTACACTCT	TGTGTACAAATCTGATGCCA	TTTAAATCCAGCCCACCTAC	GTACTACGCGAACTCAGCAC	AACTAATAGGTCATTGTGCC	TAACCTTCCACACGACTGCG
TATATATCTCGCCTGCGATA	ACATGTATTGGCTGTATTAA	TATAGCTGTGCTGTATAATA	ACACGTGCATATCTGACCTC	GAGAGTCTCTCACGATCACC	TATTGCCAAAATGCGGTTAC	GTGCATCCACTCGCGCTCTG
TAAAATAGAACCCGTACATA	TAAATATGTTATCTTATCGA	TACACTTAGACACTCCACCC	CCTTTGTAAGTATGTATTAA	CGGCTATTACGCCTTTCCAC	TTATCATGTTAGTCCTTCAC	GCGGACGACAAGCCTGCTCG
TAGTATACATGCCTCAAGCT	GCATGTAAGAAGTTATGTGA	TACACGATATTTCCTCCATC	TGGAGGCGCGGTCACACCTC	GTCGTCTCACGTCTTATGGT	GATACGCCCTTGACAAATGG	CACTATTGAACAACAGCTCC
TAATAAGACGTGACCTGTCC	GATAATGAATAAAGAGCCGA	CATCCGGTCGTCGCTTGTTA	TACTTGTATTTATGTTGATT	TTGTGCGCCTCACGGATATG	TCCCCCGACGCGACTAGCAC	AGCATCAGCATCCCCAACGC
AAGATGACACTCAGGATGTA	TATAACTGGAGGGTAAAGTG	TGCGCAGGTACGTGGGGTGT	TAAATAGATCCCACTTTCTC	AGAATCTATCCCCGACTGTC	ACAAGATCGGATACCGCATA	CAACCCGACTGACATCGACG
CCACGCATGTATAGTAAGCT	AATATATGTTTGGTCTTCGG	TCATTGTATAACGTACAGTC	TATTTATAACGCTGTTGTAT	CCCTTTGTTTGGACTTTGCC	ATAGAAGACCTCTCAGAACG	GTAGGGAGACATGAGGAGCG
TCGTTGTATGATAGTCAGAT	TACAGAGACCTCCATCGACA	GTATAAATTGTACGATATTT	TAAATACAAACCCATGAGAT	GTCAGTAAAATGCCGTCTCC	GGAAGATACGCACGCCGCCG	CGAACTTCCGGACGAGCTGC
TCGACACTCCTCAGCGACTT	TAAATTGTATGAGCTCCTGG	ATATAAGTATGTATAAACGA	TATATCTAAAACTGCGAGCA	TGCTCCCCTTCCGACTCCAC	ACACAGAATCACCGTGGCAA	TCAGGTTCCCACGCCAACGT
GTGAAAATGCCCTGTCTCTG	TCATCATTGTATATATGTAA	TCCGCATGTACAAATTGTGA	CTTCTGCTATTAGTCTCGCA	GAGGACTCTTCCGCATCGTC	AAGAAGCTTGAAACCACCAC	AACCACGGCATTCTCTGTCC
TACTGCTCACGATAGACCTT	AATAACCTGTATATAGAGGA	TCAGATTCAATGGTGGGCCG	TATATCTGTACTTTGTCCCA	AAACCAGTTCCGCAAGTGCT	AAATCACCGATGTTGTCGTG	TCTTATCACGCACCTCCTCC
TAACTGTATGTAAATTGTAA	TCCGGCTGATGATGTATATA	AATTATGTTACCCTACGCAC	TGTATTGTAAATCATCCCGG	ATGACTCGGGTTCCTCACTC	GTACGACGCGCTGATAAATT	CGCATCCAACAGCCGACCTG
TATAGTGAACAAAAATAGCG	TATATATCTCTTTGTCGACA	CCCACATGTACCATATGCAC	CACCAAGCTACGAAATGTAA	GAATTCTGAAGCACTTGGCC	TTGCGATAAACAATCCTGCC	TCCATAGCCTGCCATGACGG
TTATATAGGCGCCTCTCTAC	TAAACGAGAATATAGCGGCA	AACCCGACGCATCTCTTCAC	TACGTTTTAAAGACCCAAGG	ACTAACGCGACGTGACACCC	CTATCTGCAATCTACTCCGT	AGCATCTCAAGTCGATAGCT
TAAATATTAAAGCACAAGTC	TTGCATCAGGGTCGCTATTA	GCCGTTGAGCTGCCTCCAGA	TGTAAATATCGGAACTCCAG	TCTGATCAACAACCCGGTCG	ACACATTACAATAGAACCGC	CTAAATTCAGCTCATGGAGC
TACAAATCTGAATCTGGTCC	TAGAAGACCCACCGTCGCTG	GAAGACTTCCCCGTCCATGG	TAGATAAGAAGTCTCAACCG	TTGGGTAGTCGTCCGGACTT	ATCGGAACATCTTTTCTGTC	ACTCCACGCCACAAGGCTCC
TACATATACAGGGGGTTTCA	TCCTCACCCATCACCTGTAC	TACAGCATCCACCACTGTTC	TAACAAATAAGATCCCCTTC	TCCGGAACGCTGCGTCTACA	CGCAGCTCGGGATCACCATT	TAAAGTCCCTAGATGAAAGC
TGTATTAGGTCTTCCTGCCG	TACATAAAGACTACAGAGGG	TCGGACATCCTACCTTGTAC	CACTTTCACACTAAGGCTCG	TGTTTTGTTTTCTCTGGTGG	TCCCTGGACGGGTAAATCAA	CCCATGTCCCTCCCCACCGC
GCGCAAATTAAGTCTTGTTC	TATTATGATCGATGCTGGAT	AAATGAAGTTCCCCATGTAA	TAAGACTAGCTGCTTTGTAT	TACCCACCTCGCTCTTCCGC	CGCATTGGTGCTTAGTTCTT	CATACACACTACCTCAGACG
TGTTATAAAGCTATCCCAGT	TGCCGTTGTAAATAGCATCT	CCCACTGTAAATTCCGGACG	AAATAATTGCCTGGATCCTA	GCCTTCGTCTATTGTCCTTC	GAGCGAAATCATCAGCTAAT	TAGGGTTACCGAGAACGTCC
AGTGTCCTGACTTCCTCCTT	TACAGAACCTGCTAATTGTA	TACCTCGTTCTACCCTGTAC	TAAACTACAACCACCCTTAC	CACAGGGCAGGATGACTACG	TTGGTCGACTACACACGTGC	TCACTACCCGCCCGCACAGC
CTCGCAGTGCGCGGTGTATA	CGATGTTCCACTACTCTAAC	TTATTGATCTTATTGTAGTT	ATCTGTGCGGTCACGGACTA	AATTCCTAGCTTCTTCCCAC	ACAACCATGTTCCAACCGCT	CTGTAAATCCGACTGAGTCT
CGATCTGTACTCTGTTGAAT	TATATTGCTAGCTACCACCT	TGAAGTAACACGGCTCTGCG	CTATATATACGTCGTATCTG	CCACGTCATCAACCTTACCC	TCCTGAAATGACACTACCAC	CAGCTCCTCCTCCTAAGCGC
TATAGATTAGCTGCCTGTAA	GCCCGCTCTCCCCCTGCGCT	TGGCTCTGATTGTATCTTGT	TATGAGGCGTGTCTGTTAAT	CAGACGTGGGTGGAAACCGG	GTGAACTGATGGTCTGGGCG	CAATGATCTCCCACACTTCT
TGTAAATAACCATGCCTCCA	ATCAAGATAGCGTCACACAC	GCCGCAGGCATTAGACTGGT	TAGTTGTTTCATTTAAATGT	GCTTACGATGGGGATACCAG	CCAAGCATATTGCAATTCCT	TCCCTGGAGCTCCGATAGCG
TAAATGTACAGTCACACCCG	TAAATAAGGATGCATCGGTA	TGAATACTGGCCTCACCTCC	CCCCCAACCGCTATTCCTTG	CTTGCTCCTACAAAGACCCG	CTGCGTGCGTTCGTCTACGG	TTCTCTTCGAGCCTATCTCC
TCCGCATAAGATATAGGTAC	TATATAGTCCAGGACGCCTG	GTATTTGTAGGTATGTACAT	TGGGAGGTCACTGTATGTGC	GAGCAATTACCTGTATCGTA	GGCCGCTGTCTACAATCCTC	CGATTCCCCCCTTGAGCTCG
AAGGAGGGGAATAGTACCAC	TACATAAACTACTGACCCAG	AGATCCTGTTTCCGCCGCGC	TATAGAGCGTAATGGACAGT	TTTCAAAATGACACGACCAC	TATCTCTACTTATCCATAAA	GGCTGACGACAGCCACTCGT
ACGCAATGTAGAAAAAACCC	TTAAGATTACCCCCGCTTGT	ACAGCGAGTGTTTATTGGGT	TAATATCAACATACAAGGGG	TCCTCTTGTTGAACATGTCC	CCAGCCCTCCTCTCGTCTTG	CCGCCTGTCCTCCTATCCTC
ACACTGCCTGTCCAATCAAC	TATAATAATGAGCGGTTTAC	TACATATATGTAAAGTGGCT	TTATCTCAGATGCGCCCCTC	TGCGTGGTCTCTCTCTGTAG	TGAATACAAAAGCCGCCCAT	ACCAGACCGATTCCCACCCG
TATATCCCCACCCCACAGTC	TACATTACTGTATCCTCCTC	TACAAATAATCCCTGCCCCT	GTCGTCCGTTTGTGAACCGT	TGAGCTTATGCCGACTTATC	TATAAGGGACAACGGACGGA	GGTATTACGCTCTTGACGCC
TATAATTACTGGTGAATCAA	TACATAATGCGTTAAAGGCA	GCGTGATGAGACGCTACCTC	TAATTTTCTATCCTCACCCA	AACGAACCACCTCAATGCAC	GGCAAGGGACTTGTACAATG	CTGCCACAGCAGTCGCCTCT
TGTAAATACCACCCACCGTG	ATCCCTGAACAAAAATGTAG	TACATATCCCGCCACTCAAT	TGTACAAACCGTTTTAGCGA	TGTAATCGCTCTACTCCACA	CACCTTGGTTCAGAGACGTC	CATCGGATACCACTCAGACG
TTCAAAGACCTATGCCACGG	AGATAGGATTCGGCCTTAGA	TGATCCACTTATCCCCTTGT	TAAAATTGTAGAGGCGGATG	GTTCTGTCGAATGACGTTCG	TGACATACATCGTTAGACAC	CGCTTAAGAAGCCTGCTCCC
TATGTATATAATTGCCCGCG	TACAGGTTATCTCCCTCGGG	TATATAAAGGATTAACCTGC	TATTTTAAATAGTCATTCAG	AGGCCACTGGAATCGGCCGT	GAGTGTGACGTTGGCTCTCG	AGTGGAACTAGACGATGAGC
TATAGCTGCATTCTGCCCTC	TGTAAATGATTCAGAAACAC	TAATTAGTAATGTAAACTGC	ACCATTGTACTAAACGCCGG	CAAGTAGCCCTCCCGCGCCG	TCTTACCTTGCCCGCGGAGG	TCTACCCGAGTCCTAACCGC
TGACGACATGTATAAATGTA	GGTACATGTATAGCGCAATA	CACTCAATGTAAATCTGTAA	AATACATTGTCCTACCGGTG	CCCATGAACCAGGAATGCCA	GTCACAGTGAGCTTCCGCTT	GGTCCGTACACCAGTCTCGC
TAAAAGACCTTCCATCGCCC	GAACTTGGAAGAAGGTGCCA	TATAGACTATTTGGCAGATC	TCAGAACTCCATTGTACTAT	ACTCGGAGTCGCCAGATGCC	ACACTCATGTGCCCTGTCGC	TTTCCAACCTCCGCCTCCCC
TCCCTCCCGCACTGTACATA	TACATACAAACGTATAGATT	AATAATTAATTTAAACGATT	TCTGTCTTCTCTCTACCACG	AACGACCTCTAGTACTTCGG	GAAATCGCGCGCTGCCTTGT	AATGCAATCTCACCTCTGTC
GGGACCGACGAATCTTGTAC	TAATATATACTGGCAGGTTA	GCCGCTCTTATGACCGCCTA	AGTTCAGGTGCAAAGTCCCA	TGTTGAGACTACGCGCCACG	GTTCTTGTTGCCCACGAGTC	CAGACGCGACAGCTCAGACC
TATATTTATAAAACCCTGCC	TAATATAATCACTCGATCCA	TTGTGTTTAAAACGCCCGAC	CGCGGGGTTCTTTCTTCAAT	AACTATCAATTCTCTCTCAC	AGTAAGCCGTACCCTGACAC	TTCCGCGCTCCACTCGCAGC
GATATGTATATAGATCTAGC	TATCGACTGTTCTGCGTGGG	AATATTTAGAAAGCGAAGGC	TGTATAACGAAAAGGATGTA	ACCCAATGACGGTTCTGAAG	CTAGGTAAACTCCCTACCTC	TAGACACCCGGACCCACTCG
AAATCAATAAAGACCCGGCC	TAGAAATGCCACAATCACGT	TGAACAGGAGTCCTCCCATT	TACATAAGACTGTTTGATAG	TTCCCTCGTTTCCCTGGCCG	CCGTCTCTTACTTTCACGCT	ACGCGCCGAGATCAGCTTCG
TCAATGTATGTTTGATACGG	TATAGAATAGACTTGCGGAG	TGTAATGTAACGCTAAGGTG	TACATAAAATCTTGTCGGTG	CCTGCCGACAGATCGCCGAC	ACGACTTATGAACAGCCACG	CCGAAGAAGATCACACTTCG
GAAACGAATAACCGCTAAGA	TAGGTTGTAAAGTGTCGTAC	TTATAAAGCAATTGTCGTTA	CCTTGTATATACCTACCTAT	CAACGTGGCATTCGTCACAC	ATCGTCGCAAGCTCAAGGCT	CTAACAACCAACCCGGCGCT
TAAATGAAACCATTGCTGCG	TATAGTATAACTGGATGTAA	CTGAACCTCCTGGTATTACG	TGTATATAATGCTCTCGCCA	ACACACACCAGGGCCGGACG	TCCGGAGTTCTGCACGCCAC	CTATCCAAACACCTAGAACC
TAAAAAGGATGACGAAGGAG	AATACACCGTTATCCTCCCA	CATGACTACGCCCCGTTTAT	AACTATGCGTCAATATGTCT	TTCCCCGCTGCCCTCGCCTT	GAAAAGGTATGGAGGCACTC	AAGCGCATCTCAGACCGTCC
TAATATAACAACCCACCCCC	TTGCACCTAGTCCACCTGAA	CTCGTTTGCGCCTTCTGTAT	ACTTACTGGATCCTCCACAT	CAATACGTCTCCTCAAAATG	AACGTAATCGAAGCTACTGG	TCCCGCTACCACGCTGCACT
TATAGAAGGTCTTACCAAAC	TGATATATGGACTACCTCAT	ATCATAACTCAGGAGTTGCC	TCACTACGAGGTGAGGCTTG	GGATGATCTACTAGAAAAGT	TCACATTGACCTGCTATTTG	CCAGGGGCTCACCAGCTCCG
TATATAAATCAATGGAGGTG	GGGTGCACAACAATGGACAA	GCCTCCACTGCCTGCTTGTG	TAATTGCCGATATGATACCC	AACTACCTCCACCTCTGCTA	GTTGACCCTCATCAGCTGGC	GACATGTCCACCACGACACG
AATAATAAACCTTGAAGTAC	TACAAATCATACACCAAAGG	TAAATTTGTATAGCGTCCGG	ATTATATACTCCCACGAGTT	AGTAATCTTGCGCCGAATGT	CGTCATACTACTCCCGCAAT	GGGCACACGAGCCCAGCGCC
TAAATTCGAAGATCCCATTC	GACACCCGAGGTCGTACAGA	AATATTTGAATTGGATGGAC	AACTCTTGTTCAGTATGAAT	GACGCAGCTCGCCTACTGTC	GACGTAAACCAGCCACCACC	TTAACTACTCCACACACTCG
TATTTCACGGAATGTAATTT	ATATGTAAAGAGCGCATCTG	TAAATATGCAATAAGGCGAC	TATACTGTAACTTACGCCCA	TAGTATACTCTCTGAGGTCC	GTGAAGGGGTACGTCAGATC	CTTCCCTGCAGACATCGAGT
GCCGCGTAGGCATTCTTTTC	TTGTGAGGCTGATCCCACCC	TCATGTAAATTAGTAGGTTA	TAACAAAGGATGCTGACCCT	CAAGGGAACTGCCACCTGGG	CTATAATATCGTTCTGTCAC	ACCAAGCCTCTCCGACTCCG
CGTTAAGAAATACTTTGTAT	TGTAAATAATAGCCCACCTG	TATATAACGCCCGCTCGATC	ATTATATACCTGCCTTTCGC	AGTGCACGCAATTGGTTTTC	GAACCAAAACACCTTGTTGC	GGAGGCAACCAGACTCAGAG
CATCTTGTATAGTTAGCATA	TCTTATGTAATTTACGCCTG	TTTTACAATAATCCCGCCTT	CCTTCGCCGTATCATTGTGT	TAAGGTGAGTACAGAACCGC	ACCGACTACAGAAGATAACG	GGCAAGTTCACACTATCTCG
TAAAATGATCAAACCTTTCA	TCAGACCCCCGTTGTAAAAA	ATAAATCTAGTCCCCTCGTA	CAGGGAAACACCACTTCGTC	GCACCCTCATCCTCCAATAC	ACTTGTCCCTTATCAGTACA	GTGTAGGCCCTCGATTAGCC
TATAAGTACTATGGACCGCC	TAAATACTCCACCCTCCGCC	GCACATAAACTGTCCCGTGT	TAGCTTGGGTATAATTGTAA	ATATTATATTGACATTTTCG	CCAGATCTCTACGAACAGCT	TCTAGATGAAACACTGGACC
TAAATAAGTGTATATCGACA	GACGGTACTCATTGTAAGTA	AGGGAGACAGACCACGCCTA	CTCCCTATAACATGGCTTGT	CAAGCAGAAGGACCCCTGAC	CTGTCACTTCCCACGGCTTG	CGATCGCTCGGCAGTAGGCT
GTCCCCCATCCGTAAAATAC	AATAGAAATTTCGGGCCCGG	TAAATATGACCCATTGTTGT	ATAGTCGCCAGATAATGTAA	CACACCACTAACGTCCACGA	TATCTCGGCGCCGCCTTGCA	TTACTCGAAGAGCCTCATCT
TGTACATGATGTTCCTGTAT	TAAATGAATAAATACGCGGT	ATTATGTGAACCCTCCCACT	TACATATCCCATCACCTGTA	GGAGATCATCTCCTGCCATG	TAACTGTTCCTTGGAGGTGG	TGATCCGCCACGAGGGACTG
TAATTGTCCGCCCCAAGTAC	TATATTGTAAATGTTGTGGA	TGTAATTATGCGTTGTGTGT	TTATTGTATGGCTCCCCCAA	GAAGACCTAACCCCTCCTGC	TTTAAGAGCTGTCACGGAAC	AGCACATACGCACGAGCGCT
AATAGAAACACCACCAGTAC	CAATTGTGTATTTGATTGTG	TATAAAGGTCCTCATTCTGG	CATGCGCTAGTGTGGACTTC	CATTGGTACGATACCCTGAC	GTAAGGTTAACCGGCCAGGG	ACATACCACACCCCTCGAGC
GTATTGGCCGGGATGTAGAT	AATAAAGTGATTCTAACCTC	TACATATCGGTTATAGTGTC	CTCCTTTTCCTAATCTCTAC	CCAAAGTACTATGCAAGTGG	TTTTTGACCAAGTATACGCC	ACAACCATCGCACCATGAGC
TACATAGACCCTATTCCGCC	TAGAATAGTTGGCATCCAGG	AATAGTAGCTGCTCGACTCT	TAGACTTGACCTACCTCAAT	ATGAGGTCCCGGCTACGTTG	TTGTTTACCGACCCTGCACG	TCCCTCAACTGATCTGAGCC
CAGTGTAAATACCCTCAGCC	CTCTCATACCATTTTCTAAC	CTCCAGCAACATACCTGCCT	TATGTGTATGTATGCATATA	CAGTGGTGGGAAGTCTCCCG	TCCTCACCCAACTCCTGCCA	GCATTTAGCCGCACATGGTC
TAAATGTTGTATATAGCTCC	TAGCTGTAAATAGCCGGTAG	TCTCATTGTACATGCGTAGG	TATAACTAGGGTCCACTTAT	CCTCCGAACCACTACGCTAC	AATGACGTTGCTCTTCTCGG	TTGTCTTACTCGCAATGACC
TAAATATGTTAGTGGTTTAT	TATTATTTTGTGGACATTGG	AGAGAAGTGTTGTTGTTTAT	CCCGCAGTACCATATGACCG	TAAAGATGTCCACGGGGTAT	TAAATCATCACCATCACCAC	TCCGCGTCTCCCCTATACCG
TGTATTATTGGCTCACAATG	CCGAAGCCGGCTACGTACAT	TACAGTGTATTTGCCACCCG	AATAGATATGTAAACAACTG	CTCGTCGCAACAACCCCTCG	ATCGAGGACACACCATGTCA	AAATACCCTTCATTGCCTAC
GGAATCGATCAATCTATGTA	AGCGCGGTACATGGCGCACA	AGTCTGACTGCTTCCCCTTC	TAAATCATATAGTTGCCGGT	ACCTGACACCCTCCTCCGCC	CACGATGAGGAGTTCTCCTG	CAAGACCGAGAGAGTGTGTC
TAAATAGAGACTGCACACAA	AATAGGATCTAACCCATGCC	TTAATTGTAAACCCGCCTCA	ATATATGTATGATGAACCGG	CGAAGGTGAACGCACCGTTA	TTAGCCAATCTCGTCGCCTC	TACAAAGCAACGAGTCTAGG
TACAAATCTCCTCCTCCAAC	TATAAGCCCCGCTACCACCT	TGCGACAAGTGTCCGTAGTT	TATCAAGTGTTAATACGTGT	TACGTTGAGAACCTACTATT	AGTTAAAACTGCAAGTGGAC	ACCCAATACCAGCAGGAGTC
TATAGTACGGTGCCTCACGT	AATAAATACTAAATGTAGAT	TATATAGTAGTGCTGTAACG	TACAGACTAGACCTACCCGA	ATATTCGTGGTATTTGTATC	ATTGAGATCCGCCTACGTTC	TACAGTGAGATCCAACGACC
TATATAGCGCTACAGCGTGA	GTTGCAAGTGTATATATGTA	TAAAGTGAGTGCTGTCACGG	TAAATGAAAAGCACTTGAAG	ACGCCGAACCCACGCTCGAC	CCGGGGAGCTGACTTACTAG	GGACGCTTCCAGCCTACGAC
TAAGATAGACCGGTTCCCTC	CCAGCCATGTACAAGGAGGT	CCCGCCCATGCGTCTCCTAC	TATATTTTGAATCCCGATAC	AGCTGTCCGCACTAATGCTC	TATGCATTATCCTACGCCCC	TCCACGCTACTCGCGGTCCT
CCCTGTGTATTTGGTTGTAC	GTAATTGTCTATATATGTAG	CCGATTAAAGGGCATTGCAC	TCAACGTACAGCTGTTGAAT	ATATGCGTTCTAGGTCAGAT	GTTGTAGGGGCTTCTTGGCT	CCTCCACGCAAGCACTAGTC
TAAAGCCACCACATACAGCC	TATATAAAAATCTCCCGGGA	GCACGCGCGCATTTCTGTAC	TATGTAAATATGTCCGCGTT	AGTCCCGCAGCGTGTGGTGC	GTCACCCATAATCCACTTGC	GCTTCGGATCCGACTCAAGG
GTGTAATATATGCCTGCCAT	TTGGCGCATCCTACAGTCGT	TAAATAAATCATGTGACCCC	CGACAGTAATCTTCCTGTAC	TACTATTCACATGCTGCCGT	ACTGGATAAATAGCGCATCA	GTTGGATAACCGCAACCACG
AATATTATAGAATGTCCATG	GGTCATAATGTTGTTTGTAA	TACAAATGCTCCTGCTTCTG	TAAATGAATGTAATCAAGTT	GCAGCCTGACATCATGACCG	CTGGAAACTGTCGACTCCCA	CACCGGTCTAGACTACAAGT
ATTATCTCCTACAGCCTGCT	CCAAGATCCCAATACACAGT	TACGGTTAGTCACCTCGCCG	TAAATAAATGACGTACTAAG	ATGCAGATAGATTGATGGAC	GTAGGGTAAGCCGGAAAGTG	CACCTCCTCAAGCCTACTGC
TATCTATAGTGTTGTACGTA	TATAGGATCCTTATGCCGCG	GTTACATAATGCTCAATCCC	ATCATCGACTGCATAGTCGT	CATTCTCAACCTCACCCCAC	AGTGTACTTACGCCATTGCT	GCGCTTAGCGAGCCAGAGTC
TACATAAAGATCCAACGTCT	TGCCGTTACTCCTCACCGCA	TACATACTCTGTTCCCTCCA	ATTATTATAGTATGGTGAAT	TCGACTCGCTCTACCAGCTT	GTCCCAAGATATGCTGCTCG	TTCCTCTCGATCCGAGACGC
GCTATGTAGTAAAGTAATCT	CATGTGTGTAGAGTGTCTGA	CGCCATGTAAATAGTAACTT	AAAGAAATGCACACCGGTAA	TACTGTGGGGATTCCTGTCC	CACAAATTGCAATCCTCTCC	TTCCAGCTCAGCGCTCCTCG
AATATGCGAAAAATGTCGAT	TATATAAGTGCTTCCCGCTC	ACTACGCACATAACTGTAGC	TGTAAACCTGCCCACTGTAC	TACGTCAACTCTCAACAGCG	GCGTCATTCCTCCTAATGGG	TGATTTCACGGCCAGCTACC
GATAGTATACATTTGGGTGC	TACATACGAGTACAGTCGGT	ATTCCATTTAGATTTTTCAA	CCCGTTGGACACCTTTGCCG	GCCGATACAACAGTTACTAC	TTACGCAACCCACTGCAGGG	TTCCCTTGCATCCTAGGACC
TACATAAAACGTCGCCCGTC	TAACATAGTCCTTCTCTGTA	CATGTAAAGCAATGTAAGTA	AATTTAACGTAACCACTGTA	GTGGTGGAAGCCTGTTCTCG	AGTGATTACCCTCTCTAAGC	ACCTCTCCACGCCCTCACTC
TAATAAGATGTAAGAAACTG	TATGTGAGAATAGAGTAAGC	AGGAACATATATTTTACTTA	GTTTTGGTACTGCACTGTAA	TGCCGAAAACAGATAGAAGG	GCATGGGGATAGTCCGTTCG	TCTAGGACACCACACACAGC
TATAGTAGATCTCCACCTGC	TATATACTGCCACATCCCTC	TATTCTTGTAATCTCCTGCC	TAAATATTTGACCCTTGTAC	AAACGGACAACGCGCAGCTT	CCTGTCTATCACCCAAGGGG	AATGTAAACCTCGCCCGTCC
TAAATAAGATCCGTGGAGCC	TATAACTCTGACTCTTGCCA	ATTTGTGTATTACCCTACAG	TATAAAGAACTTAGAGTAGC	ACAGTCGCTTTCTGTGATAG	GACGACGCCTACAACCGCCC	ACGTTCCCCTCGCCCACTCC
AAAATAGTGTACATTGTGTA	TAATTAGCCTCGCCTTCTAC	TACCCACAATCCGAATGTAC	TAATAATTGTAAAGCTTCCC	GATAGGGCTCTCAGCGGAAG	CATGATCTTTACCCACAAAT	ATGTGCCGACCACCACTGCG
ACAATGTACTGTAGTTGTAA	TATATAGACTTTCCACCAAT	TGCAAGGTAGAGTCATCGAT	TGCACAATGTAAATATGTAG	GATCCACGTACCAATACAAG	TTGTTCTTTCATTTCCGCGG	AGATGCCGCCAGCACTAAAT
CCGCTGTTTGTATAAAATCG	GAGTCATGTATAGTGTGCAC	TCTTAAGTGCATCCCCCAAT	GGATCTTGTAAAATGCGTAC	TTAAATTGTCTTCAGATTTG	CTACTCCCCTGGTAGTCGTC	TCTGTCGCCGCACCAGCTCG
TGTTAATGTAATCGTTGTGT	TAAATAAGTAGAGGCACCCG	TAAATAGGCCCACACGTTAC	TACCAATGTCGCACATCAGC	AAGATAACGTCACATGCCAC	TATATCTCACCGTTCCCTCC	TCAGTCCTCACACCTCTAGC
TCAAATACAGGGGGACGCGG	TAAATAAAGTGCGAGTGTAA	TATAAATGCCGTTGACCAGG	AGAACCACCTCTAGTATAGC	AGCAATCGCTAACATGCCTC	TGTACTGACCTACGTATGGG	AGGTACACCGCCAGGACTGT
TATATATCCCTCCCGTCCTA	CGATCTGTACATATGTTGTT	TAAAAAGTATATTTGTGAAG	GGACTCATCATACGGCGTGT	CGAAGAATTAGATACTGGCC	TAAAGAATACTCGTCCCTAC	ACCCCGCTCATCGACGACCC
TATAATCAAGGCAAGCCCCT	TGCACAAACCTCATGAGCTC	TTCATATGTAAAAAATCATG	TATTTTTTAATGTATTGTAT	ACTACCGGCACACTCCCACG	CTTAATGGACTCTCCTATCC	CACGGCCGCGAGGATTAGCC
TATATTGATCCCGCTCTGTT	GGTAGAAAAGACGTGCTTGA	GCGTGAAACACTTGTAACTA	TATTTAACGTCGCACCTACA	GACAATCTCCGACCCTAGAG	TTTCTGTATGACCAAATTCC	CTACGCCATGCCATAACAGC
TACAATTCGGGTCATGGGAC	ACTGTGTTTCAATGACCTGT	CTGGTAAATTGTAATCATAG	TAAAACGACATGTGAAGGTG	TGAACATCGTTCCACTCAAG	CCGCATTCCTCCACCAGATT	ATCTCTCACTCGCCAGAGGC
TAAGCTAGTGTTCCTACATC	CCAGTGTATAGATCATGTAC	CCATCCATTGTAACTAGCCA	ATATGTATATTATATGTAAT	TACGCCTACCTCTATTGAAC	CTTATCTACTTCGCCACCCC	TCTTCACACTATCCACGCCC
TGTAGTTACATATGTATATA	TATGATATCCATTGTCCCAG	TAAAATATGATCCGACTTCA	TCGTACGAATAAATAAGTGT	ACTTGCGACCTATCTGCCAC	AGCCACGGGTCGCGTCACGC	ACTCGAACGAGCCATTCTCC
TCCCAATTGTATAGCACGGT	TATTTACACTGGCGACTGTG	CGTTTCGCTGTATCTATGAT	TGCCATTCCTGCTAAGCAAC	CCCTTGGTGACGACACTGTG	TAGGAGTATTGGAAGATGTG	TATAATCGCTACGCATACCG
GTAAATACCGTAAACTGTAC	TCCATGTAGATACTGTGTGC	AATTGTATTATGTAAGACCG	TATATCGTGTACTTGTAACT	TCACAGGTACCAAGATGGAC	CGATTCGTTATCAACCATTA	TGTACCTACTGACAGGGTCG
AACTGTAGATACCACCCCAC	TCATGTAAAACGAGAATGCC	TTTGAGGTACTAGTCGACAC	CCTGTACGTAAGTGTAAATC	CTAAGCTCCTATGCGAATAC	CAGTTGTTGCAACCTTTTCC	ATATTACGCGATCTACTCTC
TATATAAAAATCCTCGTCTG	ATTAATTTGTAACTGCTGCT	TACATAAAGCCCCCCGATAG	ACTGCTTGTTTGCCATTTGG	CTACTTTGACCCGCCTGCCG	ATCCACGAAAGGGGACCCCG	TCCCTTTTCCCAGCTACGCG
TACATACTTAGATCACGCCA	CATACCTCCTATCTTCCCCG	GACCGTATCCAGGTTGCTGA	CCCACCTCATTTCGTATATG	CTGACTCGCTCCCTTCCATG	GCCGCAGCACTCATCAGACG	TGTTTTCTCACACCTGCTCC
TAAATATGACATCATCGGTT	CTCCCGCTGTTTTATTGTAT	GACGCAGGTCTCCTCTCGTC	AATAGTATGTTCTGCAGTTC	ACGCATTTAGCCCAAGGGTT	CCGTTGAACCTGCATCCCTC	GAACCAGCCTTCACGCTTCC
AATTGTATGTATGACCCGGA	TAATATATGATCCACCATTG	TATAGTTGTATTCTGACCCT	TTAAACTAATATTGCAAACT	CGAAGGGTGAAACTGCAGCA	TGGGGCTGAGCGGGGCATAG	GTAGGCGCCAGACCAGCCTG
TAAATAATGTAAGAATTGAA	CTTTTGTCTGTTTTAACCTG	GCAGTTGGTAATCTCTTTGT	TAAATATGTATACTCATGCA	CATTACAAGTCACACCACCG	TCAGACGCTAGAACACCGCG	GCATCCACAATCCCCAGCGG
TAAATAGAAAAAGAGGCTCA	TATATTGTCATATTCGCTTG	ATATTTTTGTAATCTGTTCG	AAGATACCTTAAACCACCAG	GCCACTTGAAAGAGCTTGGC	CCCATGGAGACGCTCCCGGA	CATCGGCACTCGATGCCCTG
TAGATATTGCTGTGTCCCTA	CATAAAGAAAGCACCTGTAT	TTTGACCGCTGTATAATAGA	TTAGTCAATATCTCGGGGCA	CCCTCTGACAGGCACGGTCG	GCCAGAAACAGTCGGCGGGG	TAGTCATACCTCACCACCTC
TACATAAAACTACTCGTCCC	GTCAAGTGTATATATCCGTC	ATTATGCCGCTCCACTGTAT	TCTTCTGATAACGTGTGATC	ATAATCGCCCACTGTTATGA	GGCAAACTAGAGACCGCCTC	CTGAACACCGACCTACTCCG
TAAAAAATTAGCCGGTGTAC	AATATGTAAGTACGCCCTGT	TGCAAAGAAATCGGCTCTGT	TACATACTGGATATCGATCC	AGCAATCCGCAACATCTCCC	CGCGCCACTGCCAGTCATGG	TCCGCGAACCCCGCCTCAGC
TCCTGCGGGGCAACGTCGCT	AATGGAGCCCGTTGTATTAA	CCCAGTGTAGACTTGGACGA	CGAGAAACCATCTACCTGTG	TAAATAAACTTGACAGACGC	CTTAACGTCACTGGCTCCTC	TACCCCCACACCCCCACGGC
TAAATTGCTGAACCTGCCCC	CCATCTGTTAAATAACGCAC	TACATTTACTGTAAGACATA	TACATACTGCCTACCCTTAC	TTCTCACCGGTCATGTGACA	ATGAGGGGCTGGCACGGTCT	CATTAACTCCGACCATAAGC
CCCACATGTACATGGACAGG	CATTCCATATGCTATTACGC	ACCTTACTGTCCTCGAGGGG	GAAATTGTAGACCTAACCAT	TCGTCAGTCACCCCCCCTCT	CCCCTATCGGTGAGCGGCAC	TCCCATCTCACTCTTCTGTG
TACAGATGATTCTAGCCGTA	TATATAATCCACGTCCTGCT	TTTGTAAATAACCCTACCAC	TAAAGGACATAACTACTATG	ATTTTTGTTTTTTGTTCTTG	CAGCCGCGTCGACAGCGTGT	CAGACATACAGACCTACGTG
TACAAACCTAGCTGACAGTT	TACCAGAAACTTCCTTGTAC	TGTAAAATAGTGCAGGACGC	GGTATGTGTAGCGAACCGGC	CGATATTGCGTTACTCCGCA	ATGCAATCTCGCCCCCCCTT	TTGATCGCTCAGATTCTCCC
TACAAATAGTGATCAACCAT	TATATAGCAACTTGAAGTAT	TATATTATAGGAGGGTGGGC	GTCACGTGTTGTCACTGTCG	TGAAGACGCCAAACGCCATA	ATCACACCTCTGACGCGCCG	CAATCGCAGACGACAAGCTG
TACCATATGAGATACAGTAC	GCCTTGTATAGCCCCTGCAC	ATATATTTTCGACTCGCTCA	TACATACTCCACTCCCATCT	AAAGCCGACCTTCGCACAAA	TACATCACTATAGCCTACCT	CAATCCTACCACAAGATAGC
TATATACGACATCCCCCCTC	TAGATACCTGCTCTTACCAC	TCGCATTTTAGCCATTGTAT	AAACTGTGACTTACGATCTT	ACCAAATTGTCCTTTTCTCT	AAAAGTACCCCGGGAGACCG	TTGCCTATACCCGCGATCCC
TAAAGTGAACTACTCCCAAT	CGTGTAAATAGCCGTCCTCC	GTAAGTACGTAGGATCCTTC	TCGTATGGCAGCAACAACTC	TGTGGGGAGCCGCCGGATAG	CATTGAAGGGCGCACTGGCA	CCTCGCCTCATCTCATCTAG
AATAATCAATCAACATGTGT	GATAGGGATGGGTAGCCGAA	TACACAAAACTGAATTGTAC	TGTGGGTAATATTGTGGATA	AACGAACGCTCTGTACGCTG	AGTTGCTGCAGCCCGCTGAT	TTCCTCACGCACCTCCAGCG
AGTTTGTGAGCAAATAAATT	AATAGTATATATAAACAGGT	TAAATATAAGCACTGTGTCT	AATAGGAGGTAAACATGTAT	TATGGCGGATCTCTAACCCC	AGATACGGCTAACCACCATC	GGCGCACCCCCAGCTCGAGC
TAACAAAGAACATCCATTCT	AATATCGATGTACAATGGTC	TCTAGGACGTGGACGTGGAG	CCCACTGTAAAAACGGTCGC	TCGTCCGCGTCTTGCCGCCG	GTCAGCGATGGATGCACACT	CCTTCCGAAGGTCGACTGTG
AGGGATAAGGAAATATATGT	CATAGAACGCCCGCGTGTAT	ACCCAATGTAACCTTAAAAC	TGTATATACGACTGATCAGC	TACCATAGATTCCGACACGC	TTAAAGGTGTTGTCTCGTCA	GGATCCATCTGCACAGAGCG
TTAAGTTTATTAACGATAAC	TATAACGATGTATTGCCAAG	TGTAACTGTATGAATCCTGA	TACTCTTCCATCATTCCCGC	GCACTCTTGTGCGCCGGATA	CGCAATGGCGTTAAGTGGAC	TTGACACCAAAGACTCGGAC
TAAATACAATGATCGACCTC	TGTAAAGGGATCCTCCAACT	TAGAAATTATATCGATCCCC	GCTGCTTACTGCCCGCACTG	TTCACATGGTGTCGTCTCTG	AATGAAGTGCGGGGCGCAAG	GCCGCCGCACGACCCGGACC
TAATAAGAGATCCTTGTCAT	TAAATATTGGTTCTCCCGAC	ATGTCTACCTTAGTCCCCAC	CATATATTAGTGTGTAAATA	TGACAACTACCTCAATGTTG	TATTAGGGTTTTCCCACCCG	TTCGTATCGCCACCTGCTGC
TAGCCCTTTTGTACACTAAG	TATAATACCACCATTCCCGC	CACTCCGTACAGACTGGGTT	TTAATATGTACAAAGACTAC	CACTACGAACATACCGGCTG	TATTCTCCCACAGCGATAAG	TCTGCTCAACTCAGACACTC
TTTGAAAGTGTGTAGGTAGG	TGTAAATTGTATGGCGTAAG	TAAAGATGTAACGCTTCAAA	AAGGAACAAAAATAGGTCGG	CCACACGCCCGACGTCGCCG	TCTCGATGAAATAATTGCAT	ACTAACTACTCGCATCTCGG
CATTTTACATTTAACCCCAC	TAAAGAATCCCGTCTCCTCA	TATGTATACCAACCACCCTG	TATCTATGTGATCCGCCAAT	AATGAGACTCTAGCACTACG	TTAAAGTGATGGTTCCACAG	TCCCCGATCCTCACCCTACC
TCGGTGGTTTTTATTTTTAT	TGAATAAAAAGGCCGCATAT	TAAATATGTAGTCCTTAATC	ACTTCTGGCGCAGATGGTAT	TAGAGTCCGCAACCTGACAG	CAGAGGGTAAAGGCGCGTTC	ATCATGGCGACACCTGCGTC
TCACCATGTCAGATGTATAT	TCCTGTACAAACCACACCTC	GCCCTTGTAACGATCCTCAC	TATGATACCTGTACCTGTAT	AACTAGACGTTGCCGTTGTG	ATGCTCCGTCTCCCACCTTC	GCAACGCGACTCGCACGACT
GCTGCCCTGGATATATGTAC	GTCAACCTCATGCATAGCAC	TGACCGTCTTATGGAGTTCA	TAAATATTTACCTCGCAAAC	TGGAGTAACCGCGCAAGAAC	GACTAGGAAGCAACCACATC	GATGTGGGCACTGCAGAGTC
ACCCACCATCTGATTTGTAA	TATTTATCATCGTCTTACCA	TATAGATGGTATGTCCGTTG	TTTATTTATGCAACCGGTAT	TTCACCACCGGACAGTGTAC	TATAGCCTGAAACCCACTGC	CTCCTCGACTTCCCTCTACG
TGTGTGCGCTGTATACCATT	TAAATAACGATCTTACTCTG	TAAAGATCTGGTTTTATCAC	TACGTATATAACATTGCCAC	ACGAAGCGCCAGCCTGTCAC	GGATTGACTGGCGCCTGGTG	ATTAGCACCAGACAGACCGC
TAAGTAAGTGCTGCTAGATG	TAAAATAAACTTCCGCTGTC	CGGAGTACATGTATGCTAGG	CAAATTATATTTGTACGGTT	CTAGACTTAGTGCGCGCGTC	CAAGACGCTTCCCACATGAG	CCCTAACTCTCCACTCATGT
TACTTAGTCCTTCGCTGCAC	TCATTGCTTTACTGTTGATA	CATACTATACAGTGAATATA	AACGTTCACTCCCCATCTGA	TATATTTATGTCTTGTTGTC	GCAACTTCTTCCACTTCCAT	CAGTTAAACCCTCCTCCTCT
AAAAGAATAATGTATAAAAC	CGACCTCTGTATATATACTG	CCCTTTATGAATATGCTCGC	TAAATAACCCTACATTGTAC	CCGTTATCTACAAGACGCAA	CTAAAGACTCACGAATACAC	CCGTTACCAGTCCTGCCTCC
AAATCTAGTGCCTGTAGTTA	TAAATTGAAACTATGTAGTC	AATATGCACTACTGCTGTAC	ACTACATAGTCCAAATGTAC	TTTCCGTTGTACTGTCCACT	TACTGGGACGATACGCCATC	TTGCGTGGACTCCCAGCTCC
TCTGCTTGCCATTTACTCAC	GATAAATGATGCTACCCTGG	CCCCCCGCTGCCCACTGTAC	TATACAGTCCCCCACTGTAC	TACGACCAATTCCTGTCGGG	AGTCCGTCCCTGGCACCCGC	CCAGACGACACATCCAGGTC
TAGTAAGCGTCTGTATTGCC	GTAATTATGAGTCAGGTGCG	CTCACCTTGGCTAACAATGG	AATGTACATACTACCACACA	TAGTGTATAATGTGGGAGTC	TTTGATGTTATTCACTACGC	AACCACACACCACCATCGAC
AATACAACATGCCCACCCAG	TAAAATATAAGTATGAAATT	GTATAGCCTACTGGACTCAG	TTAACTGTAAATACGGGATC	ATTTTATGTTGTATAAGAGT	ATGTGCTAAAATAGTCGGCG	TAGCCGGCGAGCGAGCCGCG
GGTACCGATTCTACGTCTGC	CCAACATACTCCCGCTGTAC	TATATTCTGTTGTAGTAACT	TGGCACTATTTGTATATGCC	ACTCCGTTGCATAGTCCCAC	GGCACAAGCGATGAGTACAC	TACACCCTCAGACAGACCTC
TAGTAAAGAATGTCGACGTA	TGATGCGATGATTGTCCCCG	CCCCAACGCACCTGTCACAT	TACATATTTGGAAACGTCGA	ACGCATGCAGGTCACCTAAC	TGGGAGTGTCCTGCCTGTGG	CCAAAGTACCTCCTCTGTCG
TACAGGATCCACCATGATAC	CCGTACCTGTGTTACTGTAG	CCGCCCATTTGTAATACGAG	TTACATCTAACTCCACGGAT	AACCCGTGGCTTCCTGTTAC	CTAAATTCTGTCCTCAACCG	TCTGGTTCGAGCGGAGATGC
TGTTTATCATAGATCCTGCA	TAATTAAGATAGACCCTCCC	TACGTGGCCGGATACCAAAG	TAATTACGAATGTAGAAGCA	TAAACGTTATGACACTTGCT	TATGGTTAGCTGTGGATATG	TAGTTACTCTGACCTCGCGC
TATAAGATGTCAAGTCCAAG	TACAGGATCCTCAAAACGCT	ACTGTTCAGGCCGGCATGGG	AACCCCCGTATATTGTGTAC	ACAGCTAGAACACCATCTTA	CCCCTGACTCTCACTGGTCC	CATTTGTGAGCCAGGATGTG
TATGTATAAGTGTATAGGAC	AATATATACAGTGTGCGATG	GCCTTGTTTTGTCCCTGTAT	ACCCTATATACTGCACGCAC	TCTATACGCGTTGTTCGCTA	CAGATTCTCTCACCACTTCG	CTGCACCACCGCCTAGTAGC
TATATTTGCTAGAGGTGGAA	TATGGAGACGGAGAGACGTA	ATTGTGTAAAGAACTACCGT	CTAATAGCTACTCCTCCATA	TCACGTCAATGTCAGCGCTT	GCCTGTAGACGACAATACCG	TTCATCCCCGCGCCTCACCC
TGTATATATGGACTAGTCTA	ACTCACGCCTCGCACGTCTC	GAGATCCCCCTGCCTGGTCG	CATGTTTGATACCCATGTGA	GACTAGCACGCATAGCACTA	CACAATCCACCTCTGATGCG	AAACCTTCTCCACACCTCCC
ACCCATTGGAAAGAAAAGGG	TATATATGCTGCACTGTGTA	TCCATAGATCAGCTCACCAC	ACTCTGTATCTAATTTGCCA	CCTCGTGGTGTCCTCTCCTC	TCACACCGCATCGCATCAGC	ACCTAACATCACCCTGACGC
ATGTAAATGAAGTTCTGTCA	TATATTTTCCGTTACGGCTG	TAATCATTGTACTTTATGTA	ACATTAATGTAAATACGTGT	CCACATCGTGTCTGACACAG	CCACAGAACCACGAATCTCG	ATTGTACAGAGAGCTTAACG
TTCAATGTAATTTGATCGCC	TATTTATGATACCCTGGACA	TGAGTTGAAGCATTGTGAAT	GTATATAGACAACACGCAAT	CGCATGTGAACCCGGCTCTA	TGTTGATCTGATCTCAGTCG	GTTATCCCTCCGACTCCTGC
CGTTTATGTTATGGATACCG	TCATTTTGTAAAGTACGTCC	AATAAATGGTATAGATGTGC	TAAATTTTAGCTCGTCAGTA	GGAAGATCCTAGTGCAGATT	AAAACCTGCGTCCAGATAGC	CCATTGAACCTACCTCCGGC
TGTATAGGTACAACGTCATT	TATGTACCTGTGTATTGTAA	TATCATATAACATTACATAG	ACGCTAATCCTTTTTTTGGT	CAGCGAAACCACACCCAGGA	CACACCAGTGACCCTACGGC	ATTTACAAGATCGTACTCCC
TAGATAACCTGCACCCTACC	AATATATTCTGTTGATTGCA	TCTACTCTCGGCTCCTGTAC	TAAAGGTTAGAGTCCTGTCG	ATAAGTGCTGTCGCTGACTG	TCCTCACTCGACATCAAGTC	AACCGTGACCACCCGCTGTC
TAGATAACGAACTCCCCTCT	TAAATAGGTGCTACCACACC	CACGTAAACTGTACACTAAT	CCCGTCTGTATAAACCCGGC	CACAGATACATGCTGTATAC	CCGTATAGCAACCTCGAGCC	GCCATCTCATCTCGTCAGCC
GTTCCTCGTGTAACTGTGTA	GGCAGTAGGTTAGCGGAACT	GGTTATAGTATTTTATGTAT	TCCCGTCGTCAACCACGCCC	CTTTTTGCTAGATCTCGCGG	AGGGACAACGAGCGCAGACG	CCAATTGACCCACATCGACG
TATATATTCGCAACTTTTAC	TATAGCGTGAGATGTTTTAT	AAATATGTATAGCCTGACCC	TGTATAGTGTATGCCTCCTA	TTTATCTGTGACACTCCATG	CCAAGTCGACTCGCTCACGT	TCCAGCACTGCGCAGCACGC
ACTTGTAAATACCCACCATC	TAAATAAGTCGAGCCCTGAA	CAGACTTGTAGAGTGTAAAT	TAAGGAAGCGAGCAACCATC	GAACCGGACGCATATCGTCT	TCATACGCACTCTCGGAGAC	CAAGCCGAAGACCTTCTAGC
TATGAAAGGAGCTCTTGAAC	TAGACACGGCCTGTACCCCT	CTGACGTCTCACAGTTTCCT	ACCTCATCTCACGTGGCCAA	TCTACAGGCCAATACACGCT	TAGTCGGCAGCCTACTAGCC	AAAAAGGGACGACCTGCCTG
TAAATACCACCCACTCCCCG	ATTTCGTTCCTGCCATGTAT	TATAGTTTGATTATTACCTC	TATAGAACATATGAATAGTA	CCTCTACGAGTGTTGGACTG	ACACTCCCACATCCGACCGC	CGAGTATACCCGCCTCACTC
TATATTACAATGGATCCGGA	GTCTCACACCATCCATTCCA	CCGAACGTGCGGAAGTTGTA	TAGTTATCACCGCCATTAAC	CAGTTGATTAAAGGCGCCTG	AGTGACAGTCCGCGTCTTCC	GCATTGCAGCAGCACGCGCT
TGTAAATAAACACTTCTGTC	TACGACACCTACCCTTCTAT	ATCATCTTTTGTAAAAACAT	TAATCTAAAAAACAGTGTTA	ATCACCTCCTCCATAACCGT	ATTTGTAGCACACCAGATCG	AATACAACCGCCAGAGCTCT
TGTGTAGAGCTGTGCATCCC	TATAATCCTGCCGTCGTAAC	TAAATTGTACAGACACAAGT	TAGATAATTCGGACCACTCC	GTATGACCTTATACGACATG	ACAGTGGACATCCGGAAGAG	GACACAGAACTCCTAGTCTG
TCGCGTCTTTAAGCCTCCAG	TGAATATTGCTCAGATATTG	TAAAAAACGAACTAAACCTG	CAAGTTGGATATCAGTGACG	CATTCTGAGTGCCAGTCGAT	AACTCGCATCACACACTCTC	TTAAACAACCTCTGCAGACC
TGTAAATTACTTTCCAGTCC	TAAATAGGTGACTCCGGTAT	CTCTTATAAATAAGGCCCGG	TATAACTGTTAATTACTTCG	GTCAATGCTATCCAATCCTG	TGGGCAGGCGACCAATCACG	GATACCGACACACCCAGAGC
CGAAACACGCTGTAAATGGA	CCTTGTGAATATGACCTGTC	TACAATTGGTCTTCGGGATC	TATATAGTCCTCACCACCCC	AAGGCCGCAAGCAATGTCCT	TCCCAACTACTCACGGAGCC	ATCCAAGACACGACAGCTCG
TATATTAGATCCTGACCTAC	TGCCCTACCGATATGTAAAT	TAACCTGTATGTACGTATTG	AATATGTAACCGTTAGATGT	ATATGTGCCTACTCTCACTC	TAGCAACATTCACTTCTGCT	GCACCCGGCGTCCCGCATCG
TAAATACCCCCCCTTCGGTG	TAAATAAAGGCTTACCACTA	CCTAGTGATTACCCAGGCGG	ATTAATCGCTGTCATATTGT	GTTACTTTATATTGACTTTT	ACATATGACAAGCCCAGTCC	TCACAAGAGCCACCCTCACG
TGTCTTGTAAATATTTTGTA	TTTGAATTTTGCAAACGGCG	AATGTAGATAATGATCCCCA	TATACATGCCCGTTAGTGCT	TAGCAATGATTCCCCATGCA	CCTCGCAGAACGACTCTTCC	TACCGGTCACCGTCCAACCT
TATTGATTTGCTATTCTGTC	TGACACTACTCCTTAGCCAA	ACGCAACCCCCCTCGCGTAA	GATGCTGAGTCGCTTGCAAG	GCGAGGTTCAACTCGAGTGA	GCTTACAACCACCCTGCGCC	TCATTCCACCTCCATGGACG
TAAGTGTTTAGTGCTATGGG	ATTCCTTTTGTATATAATGC	ATAGATACCGTCGCAGTCGC	AGCAGGGAACGCGCCTCGAC	AACGCGCCTCGAACTGCTCG	TAAGATTGAGCACCGAGAGG	GCACCTCGCCTTCCTCTTAC
TAGTTTACTTGTATAGGGAC	TAAGATATGTACATGTGGAC	TATATGTAATCTTGAGCACC	GCAGTGTATCATGCTAAAGA	TAGGATATTAGTTGTAGGAC	ACCTTACCATTTGACACCCC	TACGTCGGATGACCCAACCT
TCCAGGGCATCTCTTACCGG	TAAAAAGTGTATAACGTTAG	TATTGTGTGTAAATACCCGT	CCCCGTGACGTACGTAATAC	GCACAACATTCGCATCCTAG	TTGACCACAACGCACAAGCT	TTCAGCTACCTGCTCAAGCG
TATATAATTGTTCCCGCATC	TAAATATAGTGGGTCCTAAT	TAAAATGAAGACAGCCACTC	TAAAAGATTGCATTGGGATC	GATCACAGACTGAACGGTAG	ATCTAGTCCAGCCATCGACG	GATCACACACCCGCCAGCGC
TACAATCTCCTACCCGATAT	TTAAGATTATTATTCATTAA	TAATTAGTAATCATGTATAA	ACTAATAGGGGCCCTTGTAT	GGGAGCCGCTCTCCGCCGCC	CGCCGGTCCACACCTGGAGC	ATTCCTTACGGAGACAAGAC
TGTATGATAGAATGTCCCGC	TTGTAAAGAGTGTATACATA	TGTCATGTGCCGTCAGTCAC	AATATGTACATGTGAGTTAG	CCCGCTTGTCAACACATGCA	ATGCGTTATCTCCTGGCAGT	TCTAGACCAAGCCCTCGACT
TACATGATATCGACGGAGGG	TAATGTGCACACGTATACCC	TATAGTAAACTTTTCGACTC	GCTACGGCATACCCACACTG	GCGCCGAGCACGTAGCTGCG	ACTCGACACTCTCCCTCCTG	TTGCCGTATCTCTTTGCTCC
GGTAATCTGTAGATATAGGT	TAGAGCACATGTAGTCTGTC	TCAAATACACGCCTACTTTC	TATTGTAAACTTAGGACGTA	GGTGGGATTGTACCACTATG	ACAATTTCGAGACAGACTGC	AAGCCACGCCACGAGAAGAG
ATTATAACTTATAGGACCTC	CCAGAAGAATCCGACCTGCG	TCCTGGACTACGCAAGTCCC	CAGGGTGTGTAAATAGGTAC	TCATTCGAACACTACTCACG	ACCGTGTCTCGCGATCTGAG	GTCGACCACAGCCACTCACG
AATAGTTACTGGTTACGCCA	AATACATAATGCCTCGCCCT	AATGAAGGCTCCCGCGCCTC	TATAAATAAGATCCCCTCTG	GGTCGTTCTGGCGGTATGAC	CGGACCCGCCAGGACAACTC	TCCCCATCAGGACCTACGCC
CGTCTCCACTTGTAAAGATC	GGTGCATTTTGTAGACCAAT	TAAATAACCTGCCGCCTTAC	TACATATTGCAGTAAAGAGC	CAAGTCCCGCACGGTGATCT	TGCTTAGACGAGCGAGGACG	TATTGTCGATTGCGACTGTC
TTCCTGTTCTCCACGTTTAC	ACCCTCAATCAGACATGTAC	AAGTGTGATAAACCATGTAA	ATTTAGCGCTGACAGAACAT	TCCCTGTCAACGGTAATCCG	CCGTATTCCCGCCGCAACTC	TCCACTTACTCTCCGACTGC
TACATATTGCCTGCAACGTG	TAAATAAACGCTAACGCACT	TGATGTAAGAATTATGGATA	AACACTTGCTCCTCTTGTAT	GGGGTTGACTTGTAGTAATT	CCGTTCAGATTTCTTCCAGC	GATCGAAGCTCACGAGACCC
TCTCCTTGTATAGATCCGGA	TATAGAAATTGTGACCCGTC	TTTGGGTAGCGGTCTGTTCG	ATTCAACGACATCCGCTCCG	AATAGTATCGCATACAGAAG	TAGACACATCACATCCTAGC	CCTGGCGACCACCGTGCTGC
TAAAAGTGAATTTCCAAGAC	TAAATAATTGGTTCTACCCC	GTGGACTGCTTCCGGTTTTG	AAAAGTGACTGCATGTCTGG	TCGGCGTTATACTCACGCAC	GCCAGTACTCCACCGATCGT	AATCCTATACATCCGCTGCC
TTATAAAGGTGCCTAGAAGT	AATACGTTCACAATCCATAC	CGCCACTTGTACACTGTTTA	TAAGTACTATCGCATATATA	TGCACACGCCCGCTGTCCAG	ATCAGTACGAGCATCATGCC	TCACCGCACGTCGCTGCGGT
TAAGTAAAGTGCATGCCGTC	TACATCCCATCCCCAAGCCG	CCCATAGCCGATCACGATAC	AACTGTATAGTAAGCCCCGA	AACCCTGCGCACACTCCGTC	CTATCAACCCGCCACTCACT	ACGTTACCCACCCACAGACG
AAAAGTATAAATAAAGCCCC	TGTAAAACGTCATGTAATGT	TGTATAACAAAAAACCGCTC	TATCTACCGCGACACGCAAA	TGTTTTTCTGTTTGCTGTTG	CCAGACATCCTTCCTCCTCC	AACGTACGACTCCCCAGCCG
TACAGGATCTCGCCGTTGCT	GCAGTTTCAGTCTATCACAC	TATATTCGAGAGCCACTGAT	TACAGTTCCACGTCCGTAAC	AGCTTCGTGTTCCACGCTGA	TCAACCTACCACGCCAACTC	CTATCTCACTCCCGTCCCGC
ACTTCCTCTCACTCTTGTAC	TAATAAATTAATTGGCTTAA	TACATCAACAACTCAGGAGA	GGCTTTGACGTAAATTGTAC	GGTTACGGGAGCGCGATTCG	CAGGGGATAGCACGCCTCGC	CGCACACGCTGTCGATATAC
ACAATATATGTATCTGGACG	TAAATTGTAATAGATATCAT	CCCTGTGAACACGGCCGAGC	TGTGAAATATTGATGCCAAG	CGCGAACGACGGGATGGGCG	GAAACGGGAGCCCTCCTCCG	CCTGCAGACAGCATGACTCT
TAAATAGGGCCATGTTGCTG	AATGTTTAGAAGAAAACGTG	GCGGCGTTGGATAGGCTCTA	GTCCAAATCTGCTCGTCAAC	ACGATTTTAGTGTATAGCTG	CTGACCGACTGCAGTCATAG	GAGAGGTAAGATCGAGGGCG
TGGTTTGGCGACGCATACAG	TATACATTGACCCGTTCCCC	TAATCACAACAGGCACACCC	GGGTTGAAAATAATTTGTGC	GTGAGAACACTGTCGGGAAC	CTATTAAGCTGTCCTCCCGC	CATGTATCTCTCTGTCGGTG
TACAGATCTGAACCTTGTAC	GACGAAAGGCGAAACGGAGG	TACATCTAGGAAAATTACCG	AATACTAGCAAAAGCTTGAA	GACACATGCGACACCCTCCC	ATAGATAGCACCACCGTACG	CAAGGACTCTACGCTCATGC
TATATATTTCTGACGACCTC	AATGGTCGATCCTCTCCGCT	TTGATTGCGGCGCCTAGCCA	AGTAGTATTAGGCCTGACCG	GGAACCCGAGCCTGATTGCC	TTAGTCCAGCTCCAGCCTCC	GATTACCCCCTCCTCTTCCC
TACATTATCCCTTTGTAATC	TTGTAAAGTAATGTACACTG	TACAAAATATATCCCGTGAC	TATAGAAATAGGTAAAGCTG	ATCACTGCTCTCGCCTTCTG	CACGGTTGCTGCAGCACTCC	TACACTTGACGCCACAGAGC
TAATATGACCTGCAGGGTAT	TATATAATGTTACGTACAAG	TATACTGCAGATCCATGTAC	TAGACATGCGCCTATATGAG	TGTCATGATACTCCCGCCTC	TCTTACAGCCACGCTCTGCG	TGACTGCGAACCTTCGACTC
TGTAAATACCCTACCACTTC	CACGGTACCTCGTCCACCAG	TTTATACTACCCTGTCCCCG	GATGCTCTCGCTCTTCCCAG	GCGAACTTCACTCCCACCAG	TCTGATGCATGACCTAGTCG	ACCCCTTGAAGACTCTAGTC
GATATTAGGCTGTATTTGTA	TAAATTTTGTTGTTTAGCTC	TAATTAGTGTGGCCCTGTAC	TTTGCCTCTGTATAAACGCC	TTCGCGGATCCTGAAAACTA	CTGCCTTCGCCGAGCAACCG	TCCCCCTACACACACAACCT
TATAGTATGTAGGTGACGGG	TACATTGTATCACCATGTAG	TAAATATCAGTTACAGTTAT	TAAAAGAAATTGAACCGTAG	ACGAACTGAAGCTGGCGGTA	CAGCGGGGCATGAACGAGTC	AGACCCACCCTCATCGTCCG
TGTATAAAGATCCTCCCCGA	TAGATATGTAATTGCCTCTC	CCGTATTGCAAAACGCCAAG	CTCACCACTGTACTAGCCCG	GAAATGATATGAGATGCCTT	CTCGAGGATCCGACAGAGCG	CCGTACTACCTCACAGATAT
TAAATTGTATAAAACGCCCG	TAAAGTTCTTGTAAACAGGA	TAGGTAAACTTGTACATTCG	CGCTATGTCCCGCTCTCGCA	GTACTCAACTACCTCCCGCG	ATTGTTGGCAACCTCGATCC	ATCCCGACTGACTCGACCGC
TAGAAAGAGACACAATAAAT	GCGACTTTGTAAATAGCCGT	AATATAGTACATTTGCCCAT	AACACTATCACTGATCACAC	GCACACGAACACTTATGGCG	TCCCGCATCTCACCTGACCG	CCGGATCAGCTCGCATAGAC
TAAATAACCCGTAAACAGGA	ACCAAAGGACCCATGGTGGG	CTAACAGTTCCTTCACCAGA	CAATTTAAGGGGGGATGAGC	GAAGGGTCCGTCTCTCACCG	GTCTACTCTCTCCCGACAGC	TTGTTCGACCGAGCACTTCT
TCCGAACATGTTATCGTTCG	TATATATAACACTTGTAATC	TATAAATTAAAATGTATGAG	CGTGGTTCTCTCACATAGTA	TCACTCGCTATTCGACGCTG	TCGTTTCCTCTCGCCACCTC	GATACTGACCCGCTAGTACC
TACTATGTATAACCTACCTC	TGGGTTATATGTCGGCCGTG	AATAGATGACCACCATTCTA	CACGCTGGCAGCTTTACTAC	TATCAACGCAAGAACGCCAG	AATGACACCCCGCTCCATCG	CAGTGCACTAGCATATCGCG
ATCGATTACGCTCTTGCCCG	TACATATGTGTATCGCCCTT	CACCTCCTGTAAATAGCATA	TAACTATGTGTACAAAAGGT	TAGTTCTGGCCGATAGACTG	GGTAGAAGCAGACCCACTAC	CACTTATCTCCCCATTATCC
TAGATAGAAATAAGTGTGGC	TATAGTTGCTTACCTAACCA	TAAAGTTGTGACTAGTATTA	CCGCAATTCTGAGGTGCCGC	GAATCTGAGACGCTAGATTT	GACGGGGACCCCTTCAGAGC	AATCGCCACCATCATCAGCT
TATAGTAGATATTTGTCGGG	TACAGATTAAACAATAGTAA	TACTTGCCCCAACCTCCACA	TATTATGAACTACCTTATCG	ACGGGCGATACAATGTGTCG	TGCACCCTCATCACGATCGC	CCTGGCAACCGTACCCTCTC
CAGAATAATCCTTTTAATCG	TATTTACTCGTTGCCTGACA	TAGTTGTTCTACCCCTGTAC	TAGTATATTGTGAATGTGCC	TAATACTCGTCAAGACACCT	CCTTAACACAGAGATCGCTC	ATCGATCCAAGCACGAGGGC
GTTATTACTCTCCTCTGTAT	TAATGTAAACGTTTAAAGTA	TAGTGTTAATAAACTTCCCG	TAAATAAGAAGTGGCTACGG	CTAAACATCTGTAGGGTCCA	TAATATTAACCCACCACTCT	CTTTTTAACTCGACAGCTGA
GATTAGTGTAGATATCAACG	TAATATAGCCGGCACAGCAG	AATAGCGCCCCTTGTACAAC	AAGTCTATATTGCCCGCCGG	CCACCAGCAGTGTGTAACAC	AAAACTAAACAGCCATCTGC	CCTCCACGAGCCGAATACGC
CTTGCGCCAATTGTACAGAT	TATAGTACAAGAATCTGTAA	TACCGTATTGTCGTTATTCT	TAGGAGATGTATAGTCGTAT	TACATAATGCGCTAGTGGAC	CCGCACCTCGTCCGAACTCG	CCCGGTCCCATCAGGAGAGC
TCTACCATGAGACCTCCGGA	GACTCTCCTGTGTAAATTGT	TTGTAATTATTGCATTCTCT	TATTTCCCTCCCCGACGCAG	ATCCAGATCTCACAATCACG	AACCCCCGCAACGCCAGCTC	CAGATGCGCAGACATGACGC
TACCGCCCGTCACGATGCAT	TAGTGTGAACTTAGTAATTA	TCCATTACCACAAGCCTCCG	AATTGTAATGCCCTCCCCTC	TCCGCATGGGAGGGTGACTC	AGTGCGTGAATCCCATCAGC	GTTCTGTCACGAGTTCCACG
TAGAATATAGAAGATGAGAT	TAAATAAGACGCAAGCTGCT	TACTGCCACTGATTGTAAAT	AAATAAACGAGATCCATGAC	TCTCTCGTGAGGCCGCACGG	GAGGGCGACAGCCGAGGGTG	CGGCGGTGAAGCAGAACGCC
CCCAGCACCCGCCAGTGTAC	GTTCACTAACTTATCGGTTT	AATATGCTTAAAGAATGTAT	TCCGCAACCTTCCACTACAC	CTTGATAAAAGGCGGGATCT	GAGGGTATCCTCACTACGTG	TGCATCAACTCCGTAACCTC
TAGACTGTTGTAAAGTATTT	TAAAATATCGGAAAATGCTC	TAAATACTTGCCCTCCCTAC	CACAGCAGAACGCGTTGTAA	AACCCTAGTCCCTGTACTCG	GCACTATTCTTCGCGGATAC	AAGTTCCAAGTCGCTCCACC
TAAATATAATGTGTTCAATC	AAATATAACCCACTGTAACT	GCTTTTGTATTCTTTTGTTT	CCCGCCCCCCTCCCATGTGC	CGCAAGGACAGACACATGGT	TGCTGCTGACTCGCACGACG	AGTTTCATCTGACAATCGCC
TAGGGATATGTACAAATGTT	GACATGTTGACTCGCCTAGG	TCTTAGCCATCCCTTTGTTC	TATCATGTTGTATAGCATCC	GGTATTGGGTACAGCGCCAG	GTAAGCAGAGGAAGACTGTC	GCACGTCCGCAGCTGACGCT
AAAAAAGTACGTTCATGTAT	TATACAGGTGTTTAGGATTC	AATATGTGAATTCGTTATTC	TGTATGTATAAATGGGCGGT	TAGCTGGGAAAGAAGTCGTA	GCAGAGTACATCAACTACGT	TCCTTTCGAAGTCCTCGACG
ACTGGTAAACGAGGATACGG	CCAACCTCCTCACCGCGCCG	TAGTATATTGATCCAGTAGT	TAAATACGAAAATGTACTTA	AACCTACCTTTAGCTACGGG	CCTTCCTAAACACGTCGTGC	ACATGGTACCGACCTCTCGC
TAAAGACGAATCAATGGCAA	TATTATAAAGAGAGTAGGTA	CCCCGAGTTGTAACTATACG	TAAATAGAAAGCCCTTCAAC	GGTAGAGTGTCGCCATGTGC	CAAGGTGACACCGCTCACCT	GCCCCTTGAACAGCTGAGCC
GTATAGACGTGCCTACCTAA	GGGAATACGGTGCCACATCA	AAATGTACAGACAACCACAC	AATAAGTTTGTGACCCCACC	TATATCATGGACTAGGAATC	ACACAAGGACCAACACGAGG	GCACTCTACCTCCAGGCTCC
GGTAAGCCGCGTTTCCCTTA	TATATATTGACGTATCTACG	TAGTGTACAGAACTGTGGTA	ATGTGTTTGAATATTTGTAT	CCCTAAGACCCACAGCTCCA	CCCGGACCATCAGCTCACTC	GACTCCAACAGTTCCGATGC
TAGTATTCCTAATTGTGTAT	GCAAATGACATGGACCGGGC	CAGTTTTGATTGGCTTACCG	AATACCTTCCTCCATTGTTC	TCCACGCCATTGATTGGCCG	TGCTGGAACATCCCGAGAGC	TACCTTAACCTGCCGCTGCG
TAAATAATTCCCACCCCCAT	TGTAAATAATTGACTCTCCA	AATAGTGTCTCCCGACTGTA	ATCTGTCAACCACACTGCAC	TGTATCGGTTGGACTAGACG	TAGATAACCACCGAATCTCC	TTCGAAGAACTCCCTACGCC
TTAAAGATTGTAGAATGTGA	TAAGTCTTCCCTTTCTATGT	TATAGATGACCCTTCCATGG	CCATGTCACGTCACTTGTAC	TATGAATGAGTCGTTAGGAG	TCCCCTAGACAGCGACTCGG	AACCCCGGCTGACTCATTCC
TAAATAGATCCCAGCCATTC	ATTGAAGCTTCCTGTGTGTG	GTAACTTATGTTTGCATGTA	TACAATGCACTTGTAGATTA	CCGGAGGATAGGGCGTATAA	TCTCACTGACTAGCCGTTAC	TCGCGTCTAGACAAGCAGTG
TAAACTATTGTTCCACTAGT	ATGTATATACCTAATTCGCC	TTTTATTTTTTTTTTTTGAG	GGATCTGTAGATAAGCTGCC	TGTGCAATTGACGGCGTCAC	ACGCGAACGAACGCATACGC	TACACCTCGCTTCCTCAGCC
TAAGTAGTGATAGATGTGTG	GCGCGCGAAGATTAGATGAG	ACATAAACCTCCTCCCGGCC	AATATGTAACTAGACCTACG	GTGATTGTTGGAACAGCCCG	CCTATCACGAGTCTCTAACG	ACCCACCTCACTCACGAGCG
TAAAAAGGACAGTTGTAATA	GTACTTGTAAAGCACTGGTC	ATATAATGTACTTCGGCTCG	TATAGAATATTCCTACTAAT	GGCGTGTGTTAAGGGTCTCC	CTATACAACAACCTGGACCG	GTTCGGTAGATGAGATAACT
TAGAATATTTAGTGGCCTCG	TAGATATAGTGCACATAGGA	TTTTAGTCCCCTCAACCCAC	AATAGTAAATATGTCACATA	GGTTATTAAAGGGACTGTGG	ATATAGCCTCTTCTATCAGG	AAGGCTCTCGATCTTGTCCC
TTACTTGTACAAACTCCACT	TACAGAATCCATCATCCTTG	ACAGAGGAACTCTGCGACAT	TGTGACCCTCTCGAGTTTGT	AGTGTTCGGCTTAGTTTGAC	TGAATAATCCCCTCTGGAGC	TTCGCATCGAACACTCTGCG
TATAAGATCACCATGATGCG	TACATACCCACCGCACCCAC	TAAATAGCAATGCTACCCTT	ACCGTACCCGTGTTCCGTAC	ATTTCTTGATGGTAATGCCA	CGAGGGTACAACACGGACGT	TTGTATATCACACTACTCTC
TACATATAACTGTGCAACTG	TATAGAGAACTGTTGATTGT	TATGATATTGACCTACTAGA	AATTATGTGTACGCTATGGG	CACCCCTCCGGTGGACGACC	ATTCGCTCCTGCCCAACACG	TCTCGGCACGCCTCAGTACG
TACAGGTATAAACATAGTGC	TATATAAATGGCCCGAGATG	TACATCACTGTAAATTGACG	GTATCGCACGCAAGATTGTA	TCTCCTCTAGCAACCACCAC	CTCTTTCGCCATCCATAGCT	AGTCCACTCAGACGCAACCC
ACGTAATGTAAATATTCTTA	CTCTTTGTGAATAGAACTAT	TGTTAACCCACAATTGTAGC	CGTGAGAATGCTTAGTGGAG	CCCGCATACCGCAGCCCGCG	AATTGGCCACGCCATGAGCC	ATCACCAGCATCGGCACGTG
AAGGCGTCCCGTTGTACATA	TAACTAGTCATCTCCAGTAC	AATAATGTACAGGCACTGCA	TTCCCACTATTGAGATGTGC	ACTATTGCCTGCTACTATAC	CCCTTTTACACACCCAGCGC	TACGTCACTCTCCACGCTCT
AATAGGGTCCGCCATCGCTT	GGAACGTAATTCCCGCCGGT	ATTGATTACCCTCGACTCCG	TATATTAACTTTGAGAATAT	GCCCGTGCCACCTGTCACTG	TTGACCAGCCTTCGTCGTCG	CTCCCGAGAGATCCGGCCGC
TAGAACGTGTGTAAATTCTA	TCGAGTGAAGTATATTCTCT	TAAAGTTATGTTAAGGTCCT	CACTCCCGTCACATATACAC	AGGTAATGCAGCGTTGTTTG	CCGGCAGGCAGCATGACGCG	TGAACAACAACACAACTCTC
TAAATAGAACCCGAACGTAC	AATTTGTTTAGAATCGTGTG	ACGCTAGTTTTAATTTTTTC	TCAGCAATCCCGCGCCTCAA	GTCCGGCAGGCTTGCGCTCC	ATACAAGCTGCCCCTCACTC	TTCTGGGCATACACGCTCGC
CGTAATATCGTGTTCTGTCA	TGTACGCCGCCACTTCCCAC	TTTTTTGTAATTTGAGCTCC	TCGGCTAGCAACACCTGTAC	GTATGGTATGTGAAAGTTAG	CATACTCTCCACTCTGTCGC	TTCCTGACCTCACCCGATCT
TGTGTCGATACTTCCCTTCC	CCTTATTTTTTTTTTCGCCT	TAACCTGAACACCATTCTAA	CTCCTACAACGGCCACGACT	CACACTAGCATGAACAACCA	GTTGACTACCGCACGCTACG	TCACCTGACTAGCAGAGAGG
TCGGGATTCGAACCTGTGCA	TAAATAAGTCCCCAGCGTAC	TAATACGAAACGGTGTGTAT	TTAAATAAAGTGATCCCAAC	GCCGGGGTAGACCGCGATTC	GAGGACCGACCAAGCCTCCT	AGGACCAGACACACCACTGC
TATATATAACGGACGTGAAC	AATAAAGTATGAGTCGTGGC	TGAACCTGCCGCGACTGTAT	GTAAATAATGTATGTTTATT	GCCTCCGCCTACCCCTTCAC	AACTTCCCACACGATCACTC	GCTTAAGGAGTCCCACATCC
CTCATTTTTTTGCCCTTCTG	TATACATGCGATCATCGTCA	ATATAGAACGATATTTGCCG	TATAGAATTAGCATTTGTGC	TGAGGGCTGTTCCACCAACG	ACACTATACCCACATCTCCC	CCAACCGCATATCAACGACC
TGTATATATGTGCGACGTAA	TATGTACAGATACCCCCTCC	AATAAATTCGATGTTCAGCA	TATAAAACGACCTACCCGAA	TAGTGTTGTCGAACTCGTCA	ATGAGGATCTACCATCGACG	TAGACGCCGTCAGCATTGGC
TATTTAGCCACGCGAGCTCG	AATATAAATATCCCTCCCGC	ACGTCGATGTTAATAAGTAC	TCATAGCTTCCCTGTCATGT	ATGCCGGCAAACTTTTACCA	TAGTGCCAGCTCACTCGTGT	CCCCACCAGAACATAGTCGT
TATATAACTGCAGCAGATGC	TATGATGTAAATTGCTCGGC	TACAGGTGCTCTCAAGGGAC	AATACTGTAAAAGAACCGCG	AAAGGCCAGGCTGAGATGCT	CACAGTAGCTACCGACTCCG	AGACCACCAGCGAACAAGCC
CAAGCCCTCTGACGATCTCG	TATAGATAGGGAACGTGGCA	CCCATATGACCCTTTGCCAC	CCCATTGTAAAAAATTTGTG	TGGAGTACGACTTCCCACCT	GTGTGAAACTCCCCGCAAGT	TAGTATACCACTCGAGGTCG
ACCATCCACCACCCGCCTCC	ACCTGCAGTACCGTGATGAC	TAATATAGGCCTATGCTGTA	CACATAAGACTTGCGTGATT	ACACTGAGCAACGGGATGGG	TACCGATTCACGCCTGCGTG	ACCTGATAAGCCTACGAGTG
TACAATCACACCACGGAACC	TGTAAAACCGACCTACGAAT	TATAATTCATGTATCTCCCT	AGGCGTTCTGAGAATGTACG	TCCTTCACCAACAATTGCTC	ATCCTACGCTCAGACGAGTC	ACACTGGCCTTCCCAGAGCC
TTGCACAACGCCACGTAGCT	TATAAGTCAATGAAACGTAT	TATATAAAGCGATTGCTCAA	TAACACAATGCATAGCACAG	AGACGTCAGCAAACATTGTC	CGTGATCCTAGCGACAGAGC	TGTGTACGACCAGCTCACCT
TACAATACCACCCAGGCCTC	GGATGTTCCGCCACTTGTAT	AAGGAACATTGTAGAGTGTA	TACAAAGTAACTGTCGATGG	TGAACGATCTTCTTGCGCCG	TGGTATAGAACCATCAGCTC	TTGTTTACACACACCACTAG
TAAATAGAACGCCCTCCAGC	TATAGTATATATCCAGATGC	TACAGTATTGCCCACATAAC	TCTGCCGAATTGTAAATACC	TACCTTAGATAGGGCGTACG	ACCCCCTCCATCCCAGCTCG	TCATCCTTAGTCCTTCGTCC
AATACGTTCTACACTACCCT	AATATATGTAAGAACCGTCG	TGCAGTGTTACCTAACGTAC	ATTATGTAAAATTAGCACCC	GATCGGAATGCACACTTTGG	CTAAATCTCCCACGATCTCG	CAGCAACACCACGTCAGACC
ACGATGTACTGCACACTGTG	AATTGTATATAATCGCCGCC	GATGTAAATGAAGATTGCAT	TATACATGTAACGATTGTAC	AGTACTCTGACCTCTGCGCG	TCCCCAACCTCGCAGCTACC	GCAACACTCCACGGCGATCG
AATGTAGAGCCAACCACCTC	ATCACATCCCCAGCTCACGC	TTATTGGCTTTGCGAAGATG	AAATACCAACCTAACGCCGC	ACATCGCACCTCCCTCCCAC	ATGTTCACACGCGCACGTCC	ACGACCAACACCGCTCCGTG
TGGTACTACTTCCATTATCG	TAGTGCGGCCACCACTGTAT	TTGATACTCTTTAGACTGCC	ACTATGACCCTACCGAATAT	ATGAATCTATGTCGAAGATC	TTAGATACATACACATACCC	GCAGCAAGCTCGCTCTGAGC
TAAATATGCATCCTCGATCG	TATCATGTGTATAAAACTAT	CAGGTTACAAACGGACTTAT	CCCCTTGGGTTGTAGAGTCT	CCACCCTGCATCTCGATCAC	ATCCACTACATCCAACGAGC	ACTGGTTCCCTCGCCGTCTC
TATATACCTCCACTCACTCT	TAATATATGCTCATGTGGAA	ACTCCTGTCCTCATCGCTTG	TCAGCAACCTCACTTCACCG	TCCCACGAACTATGGCGCCA	AACATGCGCTCGCAGACTCG	TAATTATACCGCGCTCCTCC
TAAATATACCCACCATACCT	GTTATTATATGTATAGAACA	TAATAAGAATCCTCCCCCAT	ACGCACCCTTAATTCTCCCT	CTACCATGACCTCTCTCCCG	ACCTTCTTCCACCCTCACTG	TTGGCCTGCTCCGTCTCACG
AATGTCACTCACCACAAACG	TAAAAAAACCCTCCCTAGCG	AGACCGCCATATGTAATATA	TACAGAACACTGCCATACAT	ATCTAAGAGGGCATGCACAC	AGGGATGCTACCCCTCTACC	GCGGACAACAACGACTCTCG
TATAAAAGACGCAGAGGGCC	TACATACTCACGCCTGAGAG	CTTTACTATCGCCGTATCCT	TATATTTTGTTTAGCTACTC	CGCACATGAATATCCTCCAT	GCACAAACCTGATCTCAGCC	TATTTGCTCCTGCTGCATAG
ACAGAGGACTCCCTTCCTCG	AATGAAGTATTCCTATGGTA	TATATGATTTATGTTTTTAC	GCAAGCTGTTTCCGGCTGTG	CACATTGCTGGTCACGTGTC	CATCTGTCAAACCTCCTACC	AATAGTTCCCACGCTCTCGC
TACATAAGACTCCCACTGTC	CTAGACTCACCTTTGCCCGG	TGTAAAAAATGTCGTACATA	ACACAGGGTTTCCGTCTTTC	TCCGGTGCCATCGTCTACAA	CTACACACACAGCTCGCCTC	TCAACATGCAGACCGACTCG
TAAATACGAGCCCGTCGACG	TGTTGTAAAGGTGCATCTTC	ATGTTCATTGATTTGTAAAC	TAAATTCACTTCGAGCTACC	TTAGTGCAAAAGCCATGTTC	TTATTAGAGACACGACTCTC	CATAACGATGATCCTCTGCC
AATTTGTCTACCCTGCAGAG	TCATATGTATTACCTTGAAC	TACTGTTTTTTGATGGGTGA	TCATAACTTGTATTTTTGTA	TCATATCACATGTTGCGCCC	CCGAATGTCAAGCTAGGCTC	TAGAACAACGGTCGCACGCC
TGGAAGATCGCCCCTCTGCC	TAAATATGCCGGTAATTGCA	AACTATGTTACATGAAGTAA	TAAAGTTAGTAATTATAGGT	CTCTTTGTTCACTCGTCCCT	TTTAGTGGACTCCCCACGTG	TCCTATGCAACACTACCTCG
ACATGTCCATCCCAAACTAC	TACAATTGACTAGGGTGGTT	ATTGTAACTGGACTCCACTG	AATAGGAGTGGTCCCGGTTG	CCCTTGAGGCAATGACACGC	TATCCTGACCACCGAGGCCT	TGATAGTCGACGCCTAGACG
TATATAAGACCGATGGATCG	TAAATACTTTATGTCTCGGT	AATAATACTTTGCTGACACC	TATACAAAGACGTTCTGGCA	TCCGTTCACGCCTACCGTAG	CGCACAAGCACGCCCAGCCT	GAGACGTTCCTCCGCCTACC
GTTCTATAAGACCCTGCTCC	TTAATATGATGAATCGCTAC	TAACCTAATTTATATGTGTC	TGTACAAAGACAATATGATA	AACAAGAGTTGCTATTCTCC	ACGAACCACCTCGCTCACTC	TACTATCCAGGCCGATACGC
GCACACAGAGTCGCTAGAGT	CATATGTATAAAACTCGATG	TATATCCTCCAACCACACAT	AATAATATGTCAAGGACGTG	ACGTTATTCTTGCCACCCTC	CGGGTCGGAAGAGCAGAGCC	GATGTATCACGCAGGGAACC
GGCGTCCCTCCTCATCTCGG	TATATATGAACCTTCCTACT	CAGACCGTTTCACCATGTAC	TGAATATAAGATCCCCGCCC	TTCATGGCGCCTATCCGACA	TGTTCGTTACTCCTCGTACG	TGAACCGACATCCTCCTGAG
TATACTGACGACCCTTATGC	AATATATGTGACAGTAGTCC	AAGATAACTGTAATATGTCA	AAGAGACACCTGATAGACGG	TGCCTACGGATGTTTGCTCG	TCTACCTCAACGACATTCCT	TGTCAATCCAGCCCTCTGGA
AGCCGGGGCCACCGTCGAGT	TAAATAGCTACCACACTTAT	TGCAAGTGTAAATACGGCAC	TATTTATCCCATTCTCGGTC	TATTTATGCAGTTTTGCTTG	CTAATTGGATCGCTATCTCC	ATCGAATCTCTCGCATAGTC
GTCAATGACGATCCATCCCG	TAAATAGTGCTCACCCATAG	GGCACATTCGTATTCGTGTA	TAATGTTGATACATCCTATC	GGTTATGTCGTCCGCCGTAT	ATTGTCCCAGACGCTTCAGT	TAGATACTCTCGCCTTCAGT
TAGAAAGACCATCACCTGTG	TGTATAGATGCCGCTCCACG	TAAGATACTCTGTAGATAGC	TGCCGCTACCACATGTACTG	ACGCGTTTCCACTCTCCATG	CCCTCGATACACGCCACGTG	TTGTATTCGAGTCCTCAGTG
TACATACTGATGACCTCGTG	TAAATAGTAATCCCTTCCCT	TAATAATTCTCGCTGGAAGG	TGTTATAGTGCATATATGTA	CGAGACATCACTCGAATTCC	ACTCGCCACGACATGCTCCG	CTCATCTTCAGCCGACTCCT
TATATAGAGCAGCCAGATCC	GGAACGATGCCCCTGCATCC	AATGCCGTCGTACAGACGAC	TAACTGCAAGGATACGGAGG	GCCACAACCACCCATCGTTA	AGATAACGCCACCCGACGCG	GACTCAGCAAGCACTAGGCT
TAAATAAGACTCGCCACCTC	GGTCAACTAAATAAATGTGA	CCAACGTAAATACGCAAGGG	TCTATCAATACCTACACAGT	TACAATAACGCGCACCTCAC	ACGTTCGAGCCACCTCTTCT	ACTCGACTCATTGCCAGAGC
TAAATATAGATCACCACAGC	TATATAACATTCCGCGTGCT	ACGTTAAACTTGCCCGCCCG	TGCTGATCCACTCGTTTGCC	CCCGTAGCGTTCTCGAGTCC	CACGCAAACACGCGGCAACC	TGATGACGAATCCGATCCTG
CAATGTAGATAGACTCCTCG	TAAAATTGGATGCACCCGCT	TATAATCATGTATATCTCGA	TCCGACGCTGATATACCCCG	GGCTCGTGTCTACGTCAATC	GTTATGATCTTCACACGACG	GTTAGCTCACACGCTCCTCC
GTGTACTACCTTCTTGACCC	TATATATGACCCTGCAATTC	TAAATTGGGGCAATTAGCCG	TACAAAATCCTCGTTCATAC	ATCGGTTGTCAAGCAGACCG	CACTGTAACACGCCATCGCT	ACCTTCTGCACACATCTTCC
GATAGGCTCATCGCCACCGG	TAACTAGACAGGAATGCAAC	GACATAGTGTATAAGACGGC	AACTTGGACACCTGTAAAAG	ACACTGACTTGGCCATACCA	CTATGAACGATGACTCCACC	TGTTCGCCACTCCAGGACCG
TACAAATCTCCGCAGCGTCG	AATAAAGTATATGCCGTAAA	TATTTCCATCGATCCTGACT	CCCTTAACGCTTACTGCCGC	CTCAACGAACGTCCAGACCC	CCCTACTGACGCACCTCTCG	CACGAAAGACGACGAGTCTC
CTGGAAGACCCTCACAGTCG	TGATGTATATTAACCCCGAT	TACATAACAGACAACTGGTT	TATTTGTAAATAGACCCTAC	GGGTACCATCTAGTCAGCCG	ACATAGCATGACCAGCACGC	TTAACTATCGACCATCTAGT
TATAGAGACCTCCACACGTG	AAATTAAGTATAATAGCTAA	TATAGCCGTGTATAAACTAC	TATTCCCCTAACAACTCTGC	CACTGTGTCCAACCCTCTTA	AGCCTTAGATCGCATCCTCC	AACTCGTCTGCAGTCGATCC
TATATGACCTGACTCAGGCT	TAATTATGTTATGCCTGGCC	GCGACTTTGTAGTTTAGTGT	AATAGATCCTCTCCGCTATC	TCGTCTCCCAATCACACGTG	ACGGATAGACATCCCATCGT	AGATAACTGATCGCTCTGCT
CCAACGTAACCACTATAGCC	AGATTTGTTTTAACTGTATT	TACATATGCCGTCCTACTAC	GGCGCTTGTACTTTTGAACT	GCTACATCCTTACCACGACA	CCACCTCCATCACGCAGTCG	ACCGGGACGCTCGCGAGGTG
TATTCACGCGTCCTCATCCC	TAAATAGAATGCTACATAAC	TAAATTGAATATTCTAATGT	CGAGAATAAATGTTCATGGA	GACTTACCTCCCCAGGTGTG	CACATTAGCTACAGCAGACG	CGGCGCTGACCGCTGAGCCC
AATAAAGACTCCGCAGCTCC	TAAATACTGGTTCATCCACC	ATGCGTCCTAAGTCCTGCAC	TAAATGCATCAACCCCCTGG	ATCCAACCTAATAGTTGCCA	CGCGTCACCACCAGAGCTCC	GTTGTCGACCGCACTCAGCC
GTAGCCATCAATCAAAGAGG	TATATAACGAGAACCAATTC	AAGATGTATTATACGCAAAC	TACTTTAACCCTCACCATCA	TCTTTTGTCGTCTTTCCGCA	TATTACGGCACCACGACGCT	TGATACGCCCCACCTCCAGC
TAGATATGAAACCAGCAGAG	TATAGACGACCCTATCTTCC	TACAAAAACCACCAATGTAT	TAAATTATTGCGCGCATGAC	CTATCATGATTTGATATGTC	ACGCAAACAAACATCTACGC	CATTTTCGACCCCACGCTCC
TTACTCCGCTCCCCTGCCGC	AATAGTTGCTCTATAGTGTC	CCATGTTACTTTATCACTAC	ACTGACGAAGCTCGTTGTAT	TGCAAGAAATGACGCCCCCG	ACGTACATCCTCACTTAGCG	TCCTAGACCCACCCTCCGTC
AATAAACACAGCCATAGACC	TATAGTATGTAAGCACCTCA	TATAGTGTAGATATGAAGAT	ACAACCAATTTTATCTTGTA	ACCTACCTATGCAATTGCCA	CTTCAGATCACCCTTCGAGC	TCCAGCCTCATCCTCTCCGG
TACCATGACCTCCCGAGTCG	GGATCGTGTATAACATGTAC	AATATGCAATATATGACGAG	AATTGTAGATATGTCCGCCG	ATGGCGTCGTCAAGATACAC	ACGTATGACAAGAGGGCAGC	CCAATTACTCTCCTCGTCCT
TAGATACTCCACGCATGCCT	TAATTATTTAGCGTCCCGCC	AATACGAGCCCCTCACATGT	GCTTCCCAACTACACCTCTA	AATCTGCTATCACCTGATAG	GGGTAACCGCGACGCTATCG	CATCAACACATCACCACCCC
CGACTGGACTACAGTACAGC	TAAATTAACCCATACCTGCC	TCGTACTTCGCCAGTACCAG	TTAATTCCGCTACACATTCC	CAGGATCCACTAGCTTTACG	TTGCGAACAAGCACAGGTCG	GCATCCACCACCATACTGCC
AGCGAGAGAAGACTCTTCCG	CTCTGGCACCTCACATGTAT	AGCCATATGTATGATCCTCG	ACAATCAGTCGGGAGCACAC	GGCAATACACCGACAGTTAC	AACGCTCAGCGACGAGAGAT	TATACAATCCTCGCAAGACC
TACATTCCTCCCACTCTCCT	AATAGAATTGCGACCTGATA	TATTGTATAACCTCCTAAGC	AATAATTATACCCCACTCAT	TGGGGGAACCAACCGATGTC	TCCTGTATCTGCCCAGCTAC	TACGGACCGACGATCTCACT
TAAGTGTGACTCCGCTATAG	GATCTCTGTACACCCTGCAC	TAAATTTCTCGATTGCTTAG	TGCATAAATCCATCATGTAT	AAACTTGCGGTGCGCTTTGA	CACTATCACGGCACTCTCTC	CACTTCCACCCATCCTACTC
TATATATACTTCGCTCTGCT	ACATGTATCAGTTTAATTAT	CCTCCTCGACAGCTATGTAA	CATACCACGCATGTGTTCAC	ATATCTGTATCCTTGCACTC	TACTACAACTCCCCGATCGC	AATGCACACCACCAGGCGTC
TGTATGAAACGACATGGTCG	TCTTGGAGTGTGTTGATACA	ATGTGCTCTGTAACATGTAC	CCAGGGATTCACATACTTCC	CCATCACTGGCGGGTATGAA	ACCCTGCAGCTCGCGACCTG	GGTGAACCAGGTAGCAGGCG
ATTAAAATACCCCAGGCCCG	TTAAATCGTCGCCCTCAGTC	TATATAAGCAGAGTCGCTCT	TCACATGTGTCTGCATACCA	TCGGGCATTCGCTTGGAACG	ACCGCCAACGACACTCAGCC	TCAGCCTGCCTTCCTCTCTC
AAAGCGACGCCAGCTCTAGC	TAAATAATGTCCTACCTGTA	GCAAGAGGCGTCCACTGTAC	CCGCTGTACAGTACCTACTA	AAGTAACCCGGAGCCCAATG	ACTCTTGGCGCACCTTCTCC	TATAGCTGCACCCAAGCTCC
TAAGAAATCAGCATGACACG	TAAATAAATATCTTACCATA	TAGGTGGCGTGCTTCCCGGC	TACAATTTATATCGTTATCT	ACCCGGCGGTCAACCTGCAC	ACCCTACTCAGCGTACGGTG	TCCGCAGATCTCGAGAACCT
ACTCGTGGCAGAGATCTAGC	AGTGGGTGACGCCTGTCTGG	TATTTAATTGCCGCATACAA	AACCGTCTACTCTGCCTCCG	AGTCATACCTAAGTTTGCTG	TGTTCCTCCAACGCACTGTC	AGCTACTACCCCCACGTGCT
TAGATATGCACGCGAGAGCG	GCGTCTACAGTTCAGCCTAC	CAATTTAGGCACCTTGGATG	ACCAACTGTTTGGGCAAACG	CTCTTTAACTTGAACACGAC	CAGCAGAGCACGCCATCAGA	CTATTGCACAGCCAGCCTCT
AACAAACGACACCGAGGTCC	CGATCATATTGTATAATAAG	TAATAGTGTAAAGGAGCTCC	CTATAGGGCTTTTCCTCCAC	TAAAACTAAGCCAATCTGCG	CTAAGCCCCACTGCCATTAG	GTATGTGGCCGCCGCCTTCC
TAAAGTATCCCGATGACTCT	TATATAAAATGTAACCCACG	TACAAAGATGTAACACTAGG	TGAATATCGCGAACCCTTGG	CACATTGTTGTTCAAACGCT	TTGGAGAGCTTTCACACACC	CCGAAGTGAGACGGACAAGC
AACTAACTACCAGCAACTCC	TATATTAAAGCAGTCTCCCC	TAGAAAAAGTCCTACATCAC	TAAATTTGTTGACGCTCCGA	GGTCTGTTCCTTCTCAAACT	CGCGTGCACAAGAGATCCGC	TACGAGACCATTCCCACGCT
TGATGTAGCCGACTAGAAGC	TATATATTCCTTCTGGCATA	TATGTATATCAATGGATGTA	AATATATGTTAATTTAACCG	AACCCAGATCTATCTCACGT	TAGATTTGAGTCCCCACGCG	CCCCAGGCAACACCTCAGCT
GCTTCAGACTACCCCGGACC	AATTATGGTAGTGGCTCTGA	TATATTGAACATAACCAGCG	TAATTATCGATTCGCCATAT	GGACGTCCACGTAGCCTGTC	AACTCGACAACACGATCACG	ACTCACACCATCCCTGACCG
TACATTAAACACGCCGACGT	TAATTATGCTGTTTCAGGCC	AAGTGTAACACAAATGGGCC	AATAGGTAACAATCCCGCTC	GTACATGGCCAACTCCACCT	ACACGACACCGCACAGTAGC	ACACACCTCCTCGCACTGTC
AATAGAACAGTCCCCAGTCC	TATAGTATGTTGATTTTTGT	TCTCACGTATAGGATGCTAT	TATATAAAGTGGCCGTTGTT	GGGGGGTAAGTACGTCCACT	CATACTACCCACACACGAGT	ATTCCCTCACGCATGACGCA
GTACATACACTCACCAGCGC	TTGGGGGCTCGGACGTTTCA	CCCATCTGCTCCCGTTGTAC	TACATAAGCCTTACCACGCT	TCCCTGCACAGGCGCCACGA	AGGGAAACCGCCGAGCAACG	TTGCTTACACGACCTCCTCG
ACCCTGTAGAGAGCCTAAGG	TACATTGACCCTACCTGTAC	TATATTCCTCGACCTACTTC	ACAACTTTTTTCCTGTAAAT	GCTCGCGTTGCAATCGCTGT	GATCCGTCCCTCCTACTGCG	CAAATCTGACACAGCACCTC
TATATTATAAGACAGCTGCG	CACTATGTAAGTTGATGTAT	TACAGAACGTCCAAGTTTAC	TATAAAAGAAGTGTAAAGTC	TACCACGGATGTGTGATTCA	TACAAAGACCGAGGACTCCG	ACATCAAGACGCGCCCGTCT
TATATACGAGTCCCTGCTCC	TATATGACACGATCCACCAC	TCCACCTGTACACCTTCCAC	AAATTTAGCATGGGGGTGTT	TAGGACTCCGCATGACCGTG	ACGAGGCACAAGCTAGACCC	ATACGGACTCTCCCACTCCG
AAAGTCCGACTCTCCCTGTC	TAAATATGTAGACTAGTCAA	TATATGTGTGCCGTCCTCAC	CAATTTGTAGGACTGTGATC	CCATCGATTCTTAGTTCTTC	GAGCACCAGAGCAGTACACT	CTCTCGGACCTCCGCACGCT
TATATAGACCTCCGAGCAGC	GGAAGTACAAAAGCCTGTAT	CCACGTGTACCATATTGGAC	TAATGTCCTTAGCCCCTGGG	TACACAGGAAAGTCCATGTG	TCGGCAGGCGTCACGCCTCC	ACCAATGCACACCTGAGTCC
TATAAAAACTTCGAAGAGGT	TATATAGACCTTAGCCCAAC	AGATACAATGTAACTGTGAA	TTCACGTAATTAATGTATAG	CAAATAACCTTTAGCACCCG	AACTCTTCTACACAGCACGC	ACAAACACACCCAGGGCTCT
CATACGACACAGCTCACTCC	TATACTGCCCGCGTGTGTGG	CTTTCATTGTAGTTTTCCGT	TATAGCGTGTTATTCCAGCC	AGTTAGGCGGCTCTGTTCTG	GGAAAGAGCACTAGACTCGC	ACAACTCCTCGCACTCCGCC
TGACGTGACCTCGCGAGGCC	TTTATAACTTGAACAACGAT	TATTTATGTTTCGTATTTGC	TATTCTGTACATATGACTAC	TGGAATTCTCCTGCCGGTGT	AGCGCTACACCAGCAAGAGG	GGCGCGGATTCACCTCGACT
TAAAAGAACCACTGCCTGCC	CACTAGTCGGACATTTGTAC	TCCATTGTATCATTCGGAAT	GCGGTGGAATTACCATGTAT	GCGTTCTTGGCGTGGTTGTC	CCCTCCCTCCCACATCATGC	TTGGTTACAGACCCATCACC
TACATTCACACGCCTGCGCA	TAAATAAAGGTTAGGGTCGC	GAGACTGATGTCAGGTATAT	TAAAATGTAAAATCAGATCA	GAGGGAGAAGATAAGGTGGA	TGCGCGGAGATCAGCGACCT	AACGTCTCCACAGGATCTGC
AATATATGACTCCCTGTGCT	ATGGATGACTCCTTGACGCT	AATTAGAGAAAATGAGTCCG	AATATTGTAGACCCGGTTCT	AGGAGCGCATTGCAAAGGCT	GTTAACTCCGACGCCTACCC	TCTCCTGACAGCGTCATCTC
TCCATGTACAGACGTCCGCG	AATATGTACAGAAGCTAGTG	CTAGCCTTTGTAACGATGTA	TATCGTAACCTTTCTCCTCC	TTCTGCCAATCTCACGACAC	ACCACATAAGCCGACGAACC	ACCCTTCTCAGCCGACACCG
TTTATGGGAAACCACAGTCG	TATACAAGATCCAAGTCCTA	TATTTAAAACTGGCCGCTGA	TGTAAATAAATGCTCTATCA	GGATAAGACCAAACAGTGTG	TCCCCTGGACTCCAAGAGCT	TAAGGATAGATCCGTCTCTC
TACATAGATACCGCAGTATC	TAAATAACCACGATAGCCGT	TATTATAAGATGTGTGTACA	GAGGTAAGCTAAAATCGCCG	AAGATATGAGTCCCTAACCG	CGCCACCTCCCACACGCCTC	AAAGGAAGCACCAGATACCT
TATATATGAGACCGAGAGCG	TCGGCCAACATGTATAGCGT	TATAATATGTAACAACTGTA	CCACTCCTGGTATCGCCCAC	TATACTGAAGCCCCCACTGT	ATCCTGCCCTACCCTGCTCC	AGCCAGATTCCCGCCATGCC
AGATATTCAGACACTTACCT	TACAGTTACTGTGTAATGAG	AGATAAGCGTCCACACCATC	CAAATAGAGAAAATAGCTGT	AAATGAAATTGCCAGCTAGG	GCCCACCAGCACCCTCTCCG	GACCATCCCGACAAGGTCGT
TGCGACTACCAGCCGAGTCC	TAACATAACAAACAACTAGA	GCTCTATTTTGCCTACTAGT	TAAATATGAAACGCCTGTCT	GCCCTGCCAGGCCTCTGCAC	TTGCAAGACACGCCGATTCG	CACTCGCCCTTCCTGCTACC
GATGTATACACTCCGGACTC	TATATAAATCTTCTATCGTC	AATAGGGTGCTCTAGGCTAC	GAGCCGATGCATTACGGATC	AGGAGCCACCGCCAAAAGTT	ATTACTGCAATCATATGTCG	AATTAAAGCACACACCGACC
AATACCTACCACCCTCATCT	TACATAGTCCACACCACGAC	TACATTTGATACAATGCCAT	CATAATGTACATAACGCAAG	GGCAATATGCGAGCACGGAG	TCACCCATCAACCATCTCGT	ACACGGCACCATCAGCACCC
TATATATCACCACTCAAGGC	TATAAAGTGCTCCAAATGCC	CCTTGTACACCACACATCAC	GACATAACATTGGGTGTACA	ACCTTTTCTCGCTAGCCTTG	CAAGAGGACCCGCCAGGACT	CCCTCCTCGAACCGATGACC
TAGATAGATCCACTGCCGTC	TAAAATCGCCCTTCCGCTAT	CCGCTGTATAGACGCTCATG	TATAAATGAACCTGGCTGTG	CCCCATCAGTCGCGGTTCTG	GTGATATACTGTCGCACCTG	TATAATGACTTGAGCAATAC
TAAATATATCACATCGCTCC	TACAGAGGATCCACATGATC	AATAACTTAGTTTTTTGTAC	CTAGGATAGGACACCAAGTA	TCCTATGACTTCCCAATTCG	CATAATTGACCGCTTGCCCG	GAACTGTACTGCCAGACGTG
TGTGTAACGACGCTAGGGTG	TAACTTATTGACCCGATGTA	TATATGATGTACACATGTCA	CTGCGTCTCACCTATGGCCA	ATATCTTGCTCTCTCTGGTA	GAGTATAGAATTCGATACTG	TTGACCTCGAACCACGAGCG
AGTGTACTCTAGAGTACGTC	TAATAAAATGATTGATGAAC	GTCGTGTACTTTTTGGGTTG	AATGTTTGTATATTCTTGTT	CTTTACAGTCGGTTTTTCTG	TCCATGCATCAGCCAGGCGG	TCACCACCTCTCCACGACCC
GCCAACATCAACCGAACGTC	TAAGTAATACGAAACCCTAG	TAGTTTTGCGGCAACCTGAC	AATATGTGTTATCGCGTCCA	GATATACGTCAGACACTTGG	TAGAGTCCCCGCATCTCAGC	TATGCGAGACAGATATCTCG
TAAAATTCAGAGCACCTCTC	TGTCCCTGTATATTGTGTTT	AAATATGTACCTGTCCTCGA	TATACTCAAGGATCCCGCCG	TCCTTGGGAGAGGCTGCCAC	TTTGGTCCTCACCGGCAGCT	GAGTTCACCTACAGCATTCT
ACTCTGAGAGCACACTCGCG	CGTTTAGAATTAGTCAAGCC	TGTATAGACGAATGCCTGCC	AATATGTAACCCCCGCTCTG	GTGAGCAAACATCCTACTTG	TAACGCCGACACAGTAGCCG	CTGTAATGAGCCACTAGACG
TAACTTTAGAAGCTGAAGTC	CAATGTAATATAACCCGGTG	AGACAAGGTACATTAGCCCG	AGTACATAGAACCTACCTTA	GACCGTGAGAGCGCACTAGC	CCTTCTACGACACTGCCTGC	ATACTCACCAACGCCGCAGC
TGATAGAACCCAGACATGCC	TTCGAACCAGTACATATGTA	TATATTTTATGTAGAGAGCC	AATGTACACTGCCTACATTA	ATGCCGGTGCACAACGTACA	ACTGAACTCTCAGCAAGGCG	ATTAACACCTGAGCTCATCT
TAAATGAACAAGCCGCTGAG	ATGTAAAGAGTGCAGGCACA	TTATTGATAAGTGCGCCAGG	TATAGTACTCTGCAGACAAT	CGGGAGGAGGTGCCGTACCT	GGAAGAGACATCCCCTCTCG	GTGACTCCCAGCCGCAGTCG
TAAACACTCCCCGCTAGTAC	GTAAATTATGCCTTCCCCCA	TGTATATATCAACCACCCGT	TTACTTGGTGAACTAACCAG	CAACCGTTTCCTTGTCCTCC	GATTGTCTCGCACCCATACG	ATTAGCGCACTCCATGCCGG
TACATATTCTCGACTTCTGT	CATACGTCGACCCCCCGTCG	TTGAACTCTCCGCCTAATAA	AATACATCCCCGGCTATGAC	CCACCTTTCATGGCTTGCTC	GCCACACGACAGCATCTGCG	TCAAAGCTCACACTGCTTGC
TGTACAACCGCCCACGCTCC	TATATAAGTCTTCTTTTCCC	TATAGACTCCTCCGACCGTG	TAAGAAGATGTTGTAGACTA	GACATGTCCCAGACCAGCTG	TTATAAGGCACACACACCTC	CAGCCCCGACATCTCTAGCT
TACGACAACTCTCTCGCGCT	TACGAATTTCCAGCCCTTAC	TCGTTAGTCCAACTTCTGTT	TATATATTCCTGCCTCTGTC	GTTGTTTCATCTCCGTATTC	CTGAACTCCATCCCAGCGTC	AGCATATATCGCCCTCTGCC
TACATATCCCTCCTACTGAC	TGATAAAAAGGTTGGCTGTA	GACGCAGGCACTTTCCTGTC	ACAGCAGTGATACTGTAAAT	ACGATGACTGATGAGAACAC	AGGGGTTACCGAGCTCAAGT	CACACGCCGCGACTCACTCC
TATATAAACCTTCGCAGACT	TATAAAGTATACATTTCCAC	AATTTCGATAATTTTGGTAC	TTAGGATTGTAGGCTGTTCG	CACATGGTAGAAGAGCGAAG	CATCTTTAACTCGCTCTAGG	GTCGTCACTCTCGCTGTCTC
TATTATAGCCTCCCATCTCC	GGTAAGACCACCTGTTGGAC	TAAACTAGAAACAACTGTAG	TATATAATAAGATCGACCAC	CGTTAAAAGTATCGCCTTTC	TCGTTGATACCACCGCTAGG	TACTCGATCAGCCAGAACGT
TAAATAAATCATCTCGCGCC	TAAATCGGCAATGCTCACTC	CTAGGCCATTCTCCGCACTG	ATCCTCACCCTGGTAACGCG	TGTCGCCGCGTGATACTGGA	TTCCTTCCCCGCCAGAAGAG	ACCACTGCCCGCACTACGCG
TATAGTGACAAGCAGAGTCC	TTAATTCGTGTAAATAGGAC	TACAGAACCTAGAACTAGCC	CCCTTTGCATATCTAGGCCG	ACTGCACTCATACCCACGGA	CCCCTACACCTCCACATCCG	GCCCGGAGACTCACATCAGC
TGTATAGGACCCGCGATCGT	TACAAAGACCTGCCACCAAA	TACAAACCGTTATCCTGATA	CCTAATATTGTAAGGACGTC	TGGTCTGAGCTTGAACCCGC	CGCATCACCAGAGCTCGACC	ACTCTCCTCTTCCACACCTC
CTACACTGCCCCACTGGTCG	TAAATAAATGTTCCTACGCC	TCGTGTAAATACTGTCAACT	ACCATTTTCACTTGTAGATA	GGGGAGAGAGTGGAGGTGTA	GTTAACCGCAACCAGCTGCT	GGACTGACCTCACTTCAGCT
TCCATGTCGCTCGGATCGGC	TAAATAAACGGACAGTGATA	CTTGGCGTCGCGTCAGTTCC	TATACTCAACCCCCTTCGGG	TGGGCCACAGGGTGTAACAC	AACCCCCCTCACCTATCAGG	ACTGTTCCAAGACTTCACGG
ACGCGACCGAATCAAGGTCC	TATATTGGTAGGCTAGTAGT	CCTGACCAATGTAAAAACGT	AATATGTAAATACGTTTCGA	TCTCCAAGGTCGGTTCCTCC	ATTTCGGGCACGCAGAAAGC	TAGGACCCCCATCGAAGTCT
TATATACGATGTCCCACGAG	CATATATCCTCTCCTGTCTG	TAAGTATAGCCAAGCATGTA	TAAGTTCAGTCGGGAATCTC	AGCGTCGTGACTCGAAACCG	CCCCTACCTTACCTACGTCT	GCATCCAAGCACCAGATGCT
TAAATATACATCCCAGCTCG	TGTAAATAGCCCTCGACAAC	CCCCTATTGTAGAGGGTTCA	TATATAATAAACGTCGAGAC	CCGTAGGAAAGTCACATGCA	CAAGCAGAACTCCGCAGCTC	CCTCATACTCCGACGGACCG
TAAATTACGCGCCTCACACC	ATCGAACCTGTGAAGACGTC	AACATGGTCAACCGCTTGTG	AATAACTGTACATCGACGAC	TTTGTTATCCCGCCCTGAAG	TATGCCTACCTCATTCGGCG	CCACATCGCCCTCGCCTGCG
AAAGCTCTACACTCCTCCTG	TTTATTTGTTTTTTTCGTTG	AATAAGTTTGCTTGTAAATG	CCCATGTACATAATCTTTGT	TGCACCCCTATCCACTCGAC	AACATTTCCCTCACCACTCC	ACTCCCGGCTGAGCGGAGTC
CCCACGTACTACGAATCTAC	TTTGTTGTATACTTCTGTAA	AACAACGCTATCCTTCGCCC	TGAATATGTAAAGGCACGCC	TAAGATTCCCCTTCGGGCTA	AGCAAACCAGAGCCATGCGC	AAGGTTGCGCACCGGCTTCG
TGTACAACGATCCAGCGACC	TATAGAGAATGCCCCGATCC	TAAATAATTGATTGCACAAC	ATATTTGCGACCACTCATGT	CTCCCTTATGGCGAACGTCC	TATGACTCCAGCACCGCGCC	CACTTCAGAAGCATGAGGTC
TACAGGATCCTCGACAGAAT	TGAATAGAATTAAAGCATTG	ACACCTGTACCTGTACCGCC	CACCGTCGTATATATGTATT	GCAGCGCACTATCCCGTCAA	TAGAATCCTCTCCCCGCAGC	GTCGGCGCCAGCCTATCTCC
CACTGTACGATTCCATGAGG	CAAGTTAAAGGGATGTGGGC	AGACGTAGGAAAGTGGATAT	CACTGTCTTCGATCACTCCT	ACCCTGCACTGACTCATGGC	ACTCAGACGACCGCTCCGTC	TGTCTTAACTTCCGTGAGCC
TAGTATTACGGACTATACGT	TAGATAGATGTCCTTCCATG	TATAGTGTGACAACCCGCCG	AACACTGCGTATATATGTAC	ATCGCTCCCATTTGACCTCG	TCTATATGACCCGCCACTCC	CGTCCCCCTCCCATCGCGTC
TAATAAACTCGCCCCAAGCC	TGTATAGAACTCCCAGTGTA	AGTTATGGAGGTACCCCCCT	ATCCCAACATCTATATATAC	GGTCTAGCTGTCGCTCCTAC	GTACGTGAGACACACTAGTC	CTTTACTACCGCTCTGCACC
TATTATACTACGCTGCACGC	TACCTTGACACGCGCATTCG	TAAGTTCTGGTCCTTAGCTA	TGTGGTTTCATATAAAAGAT	AGGATAGCGCACACCGACAT	CAACCTCCATCTCCAGAGCG	ACAAGCTGCCTTCGCGACGG
CCCGACTGAACAGAATACCC	TAAATTGTAAAATTGCATTC	TATAAGTATGTAAATCGTTA	AAAATTATCTCTGTCATGAC	TCCCTGAGTATTGCCGTGTC	AGACGCGCAGCGACCAAACC	ATCCTCTCCCTCCCATGTCT
TATATATGACGCATAGCCCC	TAAATAGGCCTAAACGCTTG	CAGCGAAACTCATCCCAGCA	TACCCCGCTATCATCGCTGC	GGGTAAGCCTACGTGTTGTG	TGCTCATGCCCGCGTCTTCG	GAGCATCCTACACTGACTCG
GTAAATAGACGCACTGAAGC	TTAATAGTAGGCGGGTGTAT	TATATTTTAATTTATTGGTG	GACCATTCCCATTGTAGTAT	TAGCGTAAAAACTCATGTTG	CGCTACAATCACACTGATCC	CTACAAATACTTCGACCACC
TATATGATCTGCACTGAGCG	TAAATAGTACCCTGCACACG	TGGAGGTACATACACCTACA	TCCGTGTAAACGTGTAGTAT	GCAGAACTAGGAGTACGATC	TCTCGTGACCTCTCTCTGCC	CCACCTCCTCGCCAGCTCGC
TTTCTCAACACACCTAGTCC	ACATATATTTATTAATCCCG	AATATAAGTTCACCCATCAC	ACATTACAGTATGCTGTGGG	TATCTCTCCGCAGTTCGCTG	GAGTTCGAAGACATGATCGC	GTAAACATCATCAGCGCTCC
TAAATAGGCAGCCTCAGCTG	TATAGGACCTTAACCACGTC	TTTTTGTAATTAACTCCGAC	TATTAATGTTCTGGTCCATC	ATGTTCGCGGTTCTATTCGA	TTTCACGCTATGATCAGACT	CACGAACCATCACCTACCGC
CCTTATACAGACCCCACTGT	GAGGATGCAGAATACGGAGA	TAGATAGGTACAGAGTGACG	ACTGTCCTTGTACCTCGTCA	TCAGAGTCGCCCAATTCTAT	TGCGAGGAGCCGCCATCTCG	GTACACCAGCAGATGCAGGC
TATAATCGATCCGCGCCAGC	CCACAAATCCCCAGTTGCCA	ACGAACCTACCAATCTCAGC	TACGTAAATGTGCTCACGAC	AGACGTGGACGACTCACTCG	GTCACCGACGACAGAGAGCT	TTCGGGCTAACGCATGAGCG
AATAAGGGCCTCCTACTAGC	AATAAATTAGTATGACCCCT	TATATTGTTAATCGTTCAAA	TGTATATCCCGAGCCTGATC	AACACTAATGGGGTCAACCG	TGTTATCGCGCCGCCAATGC	GGCAGAGGCGAGCCTGATAC
TAAATATACGACGAACTGAT	CGAATCTGTATATAGACTAT	TAGCGGACATAGTCGTATTC	GGCCCTGTATGATTAATTAC	ACGGACAGATAGGGAAGGGG	TTGCACGGATCACCAGCTCC	TCATAACTCCCCATCACTGC
TATAAAAGCGACGGCAGGCG	TATAGTATAGACCTACGTCG	TGTAATATCTGACGCTTACC	TAAATATATAGTGTAGAGAC	CTGTGTGCTCCAGTAAGCTA	TTCGCTCACCTCGCTGCTCC	ATGGAGTGAAACCGATGAGT
CATGTAAACCTCCACCTACG	TGTAAATATACCCAACCAGG	GCCTCTGGTTGTCGAGTAAC	CTTGTAAATTAGACCTACTC	GGTTGTACGTTCCATTTATG	TCCTGGGACAAGACTCTTCC	CTGAACAATTCCAAGCTACG
TACATTTACTACGACAACGT	TAATATATCAATAAAAGGAC	AATCCCTACGTTCTAAGGCC	GGTAAAAGAAGGGGTCACCG	TGATCCTTTCGGCAATACCA	TAGTACAGCACGCAGGATAC	ACGAGTTCGCATCATCGCCC
TAAATAACCGTCGCTCGCTC	GTATCCCCCCCTGGGGGCCG	TATTTATGTAAAACCGGGTT	TAGGTGGTCCACCTGTATTG	GTCTAAGTCAATACTTCATT	TGAAAATACGCGCGAACTGC	GGTGTCGGACGCCTAGGGCT
AATAGTCTCCACCTCGACGT	GCATCTCAACCGACCACTAC	TCTCGTGAATATATGTGTAT	ACTATAAGTATAATAATGTA	ACACCGCGACGTCAGGTGAG	TACTTGGACGACGCATCTCC	CGATGTGCACGCCGAGTCCC
TAAAAAAGATCACGAGATCG	TATACATGTATAGAAGAGCG	TGTACATACCACCTCCCACC	GAGTAGATAGCCCAGTGTAA	TTTTATTGAAGCGCACGATC	TGATATATCGTACCAGCTCC	GCGTCAATCGTCCCCATCCC
TACCGGATCACACCATGTCC	TAAGTATATCTAACCTCTGT	TTCATTTTATACTCGACCGG	TCGGTCCGTCGTATACCTAT	CTGGCGCCTCCAACTCCACT	AAATCCCAGCCGCACTTCTG	ACAGTCGCAATCACATCACT
TAAATAAAGCTCCGAGCTCC	ATGTATATAATCACGTGTCG	CCCCTAGTATAGTGATTCTC	TAAATACAAATATATTGGTC	ACGCACACAGACAATAGGGG	CAGATCCCACCTAGTCCAGG	AGCTAGTCAAGCACTCAGCT
GGATAGGAGCCAGACCTCGG	ACTTACTTGCGCTCTTGCCC	CTAGCTACCCGTCCATGTAC	CCGCTTGTAATAAGACGTCG	TTGGTTGTATACCCGTATTG	TACCGGAATCCGCTATCAGC	TCACACGCTCACACTCAGAT
CCTTCATGACGCCGATAAGC	TAAAAGTGTAGTTATGTGAC	CATATAAGTATACAGGGGCA	TCGGCTACTTGAGATGTCAC	CAAGGACACCATAAGCATCA	TCTGTTGCCCTCCGCACTCG	GGTTCACTCTAGCCACTTGC
TAATTACTCTGCCGAGGTCG	CTGTAGAAACTGTAAAGTTA	TATAGAAATGATGACTGGCG	CATGTCACTCACACGGCAAC	GACGCGTAACGTTGCTCTAT	TAGCTGTGCCTCCGGAGGTC	GCTCCAGACCACGGCCACTC
TAAATACTCACGCTGACTCC	TACTACTCCTCCCTTCTAAC	TGTAAATACAACCTCCATAC	TCCAACTCACGTACCAGTAT	TCCCCACGACGGAACTCATC	GGGTGTGACAGCACCAACCC	GTCACCGCCTTCGCATCAGC
TATATATCTCATCGGAGGCC	TAAACCCGTCCCACTCCATC	CTGTGAATAGACCTCCACCC	TATATATAAAGACGCAAATC	GACGCTCAAGTGTGACAGGG	CCAGTAACTCACGCACGTCT	ACCCTTCCCCCTCGATCTCC
AAGAACATCTACCAGCTACC	TAAATATTTTGATGCTAGGG	TAAACTAACCCACTCGCCGC	TAAAGATCGTGTACTCTTCG	GGACTGTGCCAATTTGCTGC	TCAGACATACCAGCTCTCGA	CTCCCGCGCTGCACTCATCC
TATAATGTCTCTGCAACGAG	AGCGTAGACTCCTGAGACCA	TACACGGCGCTATTCCTAGG	TAGGTATGTATGTCTCTAGG	TAACTCTGTACTCACTAGTC	ATATCCCACAGCGCGCTTCG	TCACCTCATCTCCCGATGGC
GAGGACACACTCCACTTCCT	AGACTTTTTTTACATGGCTG	GTTCATATGTATATATTGCA	TAAATGTACAGACCGGGGTC	AGTACTTGAGTTAAACGCCG	TCAGGTTACCTCCAGCCACG	GCATACTCCTGAACGAGCCC
TATAGTAACCACCTATAGCG	TAAATATTGTTCCTCCCGCC	TATAAAGATTGTTACTTTGT	CGAACAAGCGTCTGTATTCT	TCAGGATTGCCTATAACCCG	TCTATTCCTAGCAAGCAGCG	TGTGACGTCTCACCCACTCT
ATCAGTGACAGCGCTAAGCT	CATGTCAATCACAAAAGTAT	ATCTGGGCTTATCAAGGTAG	CATAGTCATGAATGTAGATA	AGGAGCTATCTACGTGTCGC	GCTATACACCTCTCAGGACG	GACGTACGAACTCCTGCTCG
TATATAACAAGACCATCTCT	AATATTGTATTCTTTTTTTA	TAAATCGACCTGACCACCTG	TGAATGTGTACGCGCCATCT	CTCTCGAACTATGCTAACCT	GCGGCGTTCGGGAGTGAACG	GCGCTTACTCACGCCTGTCC
TACTACGGACTCCTGAGTCG	TATAGTGGTCCACTTTGGAC	TGTGCATTTAAGAAATGTAT	AATATAGTACGATCCCGTGT	ATTTCAAGTTACGCTCCCGC	AATCACGATCCTCCTCTCGC	CGCCTTCGACTCCCGCATCG
TATATAAAGACCCCTTCTCG	TAAATATTTAGTGCACCAGT	CATCATTGGTAGCCTTGTAT	AGACTCTTGCCACGATGTAC	TGCGTGAGGTCCGCCATGCC	GCACTCCATGACGCTGAGCG	GTCCGACGCTCCGCGACCTC
CATGTAGAGATTCTGAGTAC	TAAATATTATATAGGGCGAC	TATAAAGACTTCGGCCTCCA	TATTGTACTGTTTTCTGTAT	ACTCCTCCGGTGAAGAATAC	ATGCCGCAGAGCACCACGCC	TCACGGTGACTCCCTCTCCG
TACATCCCATCCCGGAACGC	CACTGGTGTAAATGCTAGGG	CCCCTGTTACATAGTATAGC	CACACCGCAGGCCGCTCCCT	GGACGCCGCGCCTATTGTGT	GACCCCTCCACAGATGAGCT	ACGACCAACCCACGTCTTGC
TATAGTCGAACAGACCTCCC	TACATATAGTCGCTCTTCGA	CACTCTAGACACACTTATAC	TATTGAGAAAAACATTGTAT	CAACGCCCTGCCGCTGGATG	ATCGCTAAGACAGCCAACTG	CACAACGAAGGCAGGGTCGT
ATACCAATCAAGACTGGACT	TATTTTATTATTTTTTAATT	CGCATCACCTCTACCACAGT	ACCTGTGCTAATTTTATACG	TACTTGTGAACCACACGCAT	CCCGCCGAAGATCACCTGCC	CATGGGGCAGAGCCTCGTCC
TTTACTGACGACCCTAGTCC	TGCATATCGGGTTTCGGTGC	TATGTCATATGTGGTATGAA	AGAACTAGCGAGAGCACAGG	CGGGAAATCGGTGTATCACG	AAGTACCGCAACATCAAAGC	TCATTCTACACACAGGAGCC
TCTCTACTCAACCTATGACT	CCACACTGTGACATGTGTAT	TAAGTTTTCGCCTGCATAGG	CTATTTCGCGATGGTTGAGC	ATACGTGATTTTATGCCCAC	CACGAAGCGCTCACTCTTCG	TTTTCCTACTCCCATCTGCC
TCTAAGTGACTCCTGACTGT	AAAATATGGTCCCTGGCTCC	TATTATCCGGCCATACTCTC	TGTAAAACCATACCCAGGTA	GACGCCAAGAGGTGAGACTG	GCGTTATCCACGCCTGATCT	AAGATAACAACCAAGAGACG
TATATTGAAGCACAGTCAGA	AATAAATGCGATCGCCATAC	CCCACGTAAATAACACCGAC	TATAATAACTAGTACAGGTC	TCTAGTGTAACGCCGTACCC	GATTTTTCTCCCCTTCGACC	CTTGAGGTCCACCATGGTCC
TAAATTGCACGCATGGGTCC	TGTATATTATAAATCACGGA	AGCCCCTGTTTAGCACCCAC	TATATACTGATGGGTGACAC	GGTCTCTGCTGACTATCACG	TCATGATTCTCACCCACGTC	ACCCTACCCCGCACTGCACG
AATTGTAACAGACTGAAGTG	TTGAGGAGTCGACGTGGGTC	TAAAATGTATCGCCTCCTAT	TAAATAAAAACTAGGTAGTT	GTGCGCACTTCCAATAGCCT	TGTGACGACGTCCAGCTCTC	GCGTTACTCGCACGACACGT
AATAGTTGACACCCAGCTCC	AACGCCTCCAATTGTAGATA	TTGATAAACCCTTCCCCCCT	TAGAATACGTACCGCTGTAC	AACATTACGCCTCAGGGCTA	CACTCAAGACCAGACGCTCG	AGGCTACCACTCCACTTCCC
TATACGGATCCAGCTCTAGG	TACAATATTTGTAGTATTAG	TAAGATAATGCCCGTTTGTA	TATATTGTAAGCTCTGTCCC	TCACTCTTTCGGCTAAACTC	GTCGCCAACCTCCCTCTCCG	TCTCCCCAACACACTCCGCT
ATCTTTCCGATCGATGAGCT	TATAGGACCCTACCTCCATC	TCCCACCGATGTATATTCAC	TACACACCAAACTCTCCATC	TATACATGAGACTTTCGCCG	GCACTACGATACCCTCCCTG	ACTACTAGCAGACGACTGTC
GAGGCCTGAGATCAAGAGCC	TGTAATGAAGTTATAAAGAT	AATAGTTAATGCAGATTAGA	ATCTACCGTTCACCTTGTAC	CACCCCCGAGCCCTCTGTAC	ATCACGACGCACATCAGCCG	CTGTAAGACGACAGATCCTC
TATTGTAACCCACATGGTAG	GATTTATATCTATGTTTATG	TAAAGTGCTCCGCGCTGCAC	ACACGACACATGAGGTGGAT	CCTGCACCCACCTGGATCCC	CACGGTTACCACCCACTGCT	CTCCCTCAGCCGCCTGCTCC
TAAAGCAATCACGCTGTCCC	AGAACCCCTTGATCGCTCCG	ATTCCTACCCGAACACAAGC	TTTAGCGAACCCTACCAACG	TGAGAGAGATCACTTCAATC	TCTGATCGAACGCACTCGGT	CCGGCACCATGTCTATCAGC
TGTGCAGACCACGCCACTCT	TAAATATAATTTTTGTGGCG	GCGCCCTTGCGACGTATCTG	TTGTAAAGTATGAAAGTAAG	TAGATGTACACTCATGCCAC	TACTATGACGTAGCACGACC	CACCTTTCTCGCGCTACACG
AGTCCTAGCTACCACAACCG	CCCCGAGGCTTGTAATGTGT	TATTCGAAGACGATGAAACG	TTGTATAGTAAACTCTGGAT	CCTTACGGGAGGCGAAGTTA	TTGATAATCCCACATGCCCG	GCTTATCTCTCGCTCCTCTC
CACTATTGACACGCTACTCC	TAATTATTCTGTGCCACCAC	TGATGTGTATCCCATTATAT	AGAGTCCTCCACCTATGTAC	ATACCCACCCAACCGCCGCA	AATGGCTACAAGCTGGATCG	GACAGCCCTCTCCAGCAGCC
ATGTATAGAAACCAGCACGC	GTAATAAATTTGTATTATAA	AATTGCTATATTATTTGTCC	TCTCATCTGTAGACTTGTAC	GCTGAGCGTTGTACGTTCTC	ACATTCGATCCTGTCAGGTG	ACTAACTCAGGCATCAGAGC
AATATATACCCCGACCTGCC	ATGTATAGTTGTATACAACC	TTCATTGTACATGATCTTGT	AACTAGAACACGGGATGCCG	TCTTGTTCGATCCGTCGCCG	TACTGTGAACTCCGCAGACG	GATTGGTAGAACGCGGGAGC
TAAATAGGATAGCTGGCTCT	CACGCAGACCACATCTATAT	TATATGTATGTCGCCCCTGT	TACATACACCCAATAGCAGC	GCTGACTCATGAGTTGCGTA	ACTAGCCCACGTCTCCTCCT	GCCTGCGCGACCAGACCTGC
CCACTGTTACTCCCTTCTAC	ATGTTAATAGCACGATGCCC	TATAGTGTATAAAGCGCGTC	AGATATTCATGTACAGTCCT	GATCAGGCTGACCTTCCTTT	CTTGTATCCCAGCCACCGTC	ACATACACCCTCGCGGATCG
CACAAAACCACACGAGTCTC	TAAATACAAGCTGGACATTC	CCTGGTATGTATGCATGATC	TATGTATTTCAACTACTGGC	CGCCGTACTCGACCACCGTG	TAACGCGCCGGACGCACCGC	ACCCGGCACACGCAGACGCG
TTCCATGACCAGCTCAGAGC	AATATGATTGATGCGCTCAG	CCCGGACCGCCGCGTGACAC	TAAAGCACACTATCATCTAC	TGCGTCGAAGTATCATGTCC	TTTACAGACCAGCACAGTCG	CCGCTCTGCAAGACTCCTCT
CCCGTTGACGCAACCAGTCC	TAAATAAAAACGTCCCGTCG	TGTAAACGTTGACTATTATA	CTAACCTCCGCTCACTATAC	CCTGACGCCACACGCGTCCG	TTGTAATACCACCCTGTCCG	TCGCACACCATTCCTCGGCG
CCTTGTATCTTGACAGGTCC	TATATACTCTGACAAATGGT	TAGGCTGACCTATCGCCAAC	TATATTGTAGCTCTAATCTG	GCTTTCGAAACGTCTATACA	CCGATGGGCCAGACTCTGCT	GACTACCACGTCGCCTATCT
TAAAATTGCCGCCCGACTCG	TATAATGTAAAATTGACTAG	TATAATGATCCGGTCGTGTA	CCATGTAGTAATTGCATATA	CAGACGTGTTGACCCTGGAT	GTGCCCCTCCGACCGATAGG	TCTCTAGGAGTCGCGCACGC
TATATAACTCAGCCTCGACG	TATATAAGCTGGCTATTGAT	TAGATATCATGTATAGCCTG	TAACATAGACCTCCTCTTAC	TCGAACAACGCTAGCCATGC	CGTGAAAACTGCGAGGCTCT	CTCATGAATAACCAAGAGCG
TATATACGACACAGATCTCG	AATATGAAGCGCTGTAAGTA	TTCCATGTAGATCCTCTGTA	TTAGTAATATGACCTCTCCA	TTCTGGCGCTTCCGTTGTCA	TCCTCCTCCCAGCACAGAGC	GGACTGCATGAGCCATAGCG
CTCCCATACCGACCTAGTCG	ATGATTGCACTTCACCTGCA	AAAGTGCTTATGTCGAGGCC	TCCACCTATCCCCGACGCAC	CCCGATGCACAACACCCCAC	GCAAGGGAGCGTCCCTCCCG	CCCGCGCAGCTCGACTGTCG
TCCCCCATCAACACATGGTG	TGTAAATATGATCTCCCGTT	GATAGCACATTGTAAATACC	TAAAGTATGTATCTCGGCAG	TTGCGTCACTCCTACCTGCG	AAGGCAGCAACAGACTACCT	ACAAACGATGACAGCCGTCC
ATCGACTACCACGAACTCCC	TTTTTTGTTACGTATGTATT	AATTGTAATTCTTGTAAATA	CGTTGACGAACATGTAGTGT	AGCAGGTTGTGAAATCGCAG	GGCCGAAACAAGACTCTCCG	GCACTACCGAACCTCACCCC
AATACTGTCGACACGACACG	ACTAGTGTTCTTAAAGCCGG	GATGATTGAGTGTAATGTTG	AGGGACTTACTGTAGACCGG	GACGTTGACGATCTGAATAA	AACCCCGCATCGCCTTAGCC	GACCAATGCTTCCAGACTCC
CCCGCTTGAATCGCTGACCC	TTAGATTGAGAGGGCTTATC	TATATTATGATCCTATGACA	TACATATTGCGTTTAACCTT	TGATGTAACGAGGACTGATC	TGACACTAGCCCGACTGTCT	CCACTCAGCAGTCCATACTC
AATGTATACTACGCGCTAGC	CATATTTCCAGACCCCGAAC	CCCTGTATGAATGTGACTAT	ATATAGATTGTACAGACGAC	GCGATTTCACCATATATTGT	CAGGCTGCCTTCCAGGACTC	TCCACGTCATCCAAGAGTCC
TATAGAACTCGCCTCTCGGT	GTGAGACGAAACTTGTAATA	GATATTAACACGTAAACTGA	ACCCATGTAAAGCAACGTAT	TCTCACGCATCCTCCTTACG	TCTATATCCTTCACTCAGCC	TATAAAACACTCGCTGATCC
CTAGCACTCACCGCCAACTG	TTGTCGAAATTGTACAGGTC	TGAGTAAAATATCAGTGTAA	TATACGTACGGGCCCGGCAC	CCTCTCTCTTGGCAGTTCCG	GTAAATGAGAAGCTCTCACC	CGTAGCAGCACGCCGACACC
TAACGAGGACCACCCAGTCC	TATATAGTACTTATCGGTGG	TAAATGTAAGTTCCCGCCCC	TAATTTGTATATGCTGTGTT	CGATGAATCTGCGCGGGGAC	ATTCACCCTGCCAGCAGTCG	CTGCAGCGAACACCGAGAAT
TGATTGTAGCAGGACACAGC	AGATTTTATGCGCAACAGCC	CTTGACGACGATCACACGCA	AAATATTGTAGACATCACCA	CGAAGGGCAAGTGCTTGGCT	CTACTGCTACTGACAGCAGC	AAACCTGAGCCAGCTGGACC
TACTTGAACAACCTAACCTC	TAAATAATACTTCAATACAT	TGGAGATCCTAATGTAAACA	CCTGAATGGTACATACCTAC	CTTGTTTACAACGCGCCTAT	CCCTTGAAGAGGCTCACCGC	AGTGCAATCCCACACCTGCT
CTTCTCCACTACAGCATTCT	GCATGTATAGGAAAAGTGCG	TTCAATAACCCTCTACCTGA	TCCACGATCGTGAAAGCCGG	ATGTCATGTTGACACTCTGG	GGGATGAAAGAGCGACCGCT	ATCGCCTCACCGTCTCTGCC
AATAGTAGATCACCAGCCTG	TAAGTAAGACCCGACTGTAC	AATAGTGAACTTTTCCCTCC	TCAACCCGACACATGTAGTT	CTGGAGTCGATTTCAGTGTA	CATACTTTCGGAGACAGCTC	AGCACCTCACGTCGACTGTC
GCACCCACACACATGAATCG	TATAAAGATTATCTGCTCCC	TAGTGTATGATACTAAGTCA	GGGGCAATGTCTAGGGTCCG	ACAACAGTGCTCTTCTCTGT	CTCGCGTCAGACGTAGAGCC	TAAAGCCGACAGCTCACTAC
TAATTGTACCACGCTCCGCC	TAAATAACGTTGCGTAAGGG	TATAAGTGCTATCTCGCAAC	CTCTGGACTCTTACCCGTAC	CCTCAGAACACCGGTTTCCC	ACGCTCGCGCAGCCCCTCCT	ACGCACACACAGCAGCTCGT
TATAGTAAGCGACCTTCCTA	TAATATAGAAACTTGGCGTA	TACATATGTATGGCCAGATA	TACATTGAATACGTATCCAA	TTGAACCTGTATACCAAAAG	ACTCTATACGCCCCTCAGCT	TAACCGTACCTTAGATACTG
TATACAGGCCACCAGCCAGG	TAAATATGGAAGTATAGGGG	TATGATAACGTGAATCCTGT	TAATTACTCTAGGCCTGTGC	GTTCCTTCACGCTTGGTGTG	CCGCATTACAACCACAGGCT	GCCCACGCGAGTCGGAGACC
ACCGAGCCAGGTCCATAGAG	CACCCCAATGTAAATATCGC	TCTGATGTCCAGCATATTTG	TATATTTACCAACGCTCTAT	TATGAAGGCTACGTGGCTGG	GTGTCGTTCAAGCCTGCTCT	TACAGTCGCAGCTCCACCGC
ACTGTAACGACGCCTGCGTC	CCGGTCCACCTACTATCGGC	AATGTATACCACCCTCCCTT	TAAAATGTAAGCAACTCTCC	ACCTAGAACGAACTTCAACG	GGCACGCCGAACGCATAAGG	TTCCCTGCCGCCAGAGAACG
TAATATTCTCACCCCTCACC	TACTACGATTGTAAATACGG	TCGTAGGACCTCCTGTTCAT	TATAGAGAAGATGGGATTGT	ACCAGACAGTCCTTGTACAT	CAGAAATGACGAGAGAAGAG	ACCTATTCTCGCACATCAGT
TAAATGACCCTCCCTCCTCT	TGTATTCTGTATAAACGATA	ATCCTTGTTTTAGTTTACTA	GATCCAGTACATCAAGTGGG	AACTAATGAAGGCGCATCTC	CCTGGTCATTAGCGTAGGCG	ACGCCGAGCCACCCAGACCC
AATGTGTCCTGACGTCTCCT	AACATGTTAGTTTCCTGGTC	TACATATACAGTCCATTCAC	TAAATACAACCCTAAGACGG	ATCGCCACACCTTTCCGCTG	GAATATTACCAGCCAGCTCC	CCATCTCACCACGCCAACGC
TCGGAGCCATTCCACAGTCC	ATGTAAATACGATTCCCACC	TATAACATATCCACACCACC	TTGTATATAAAACGCCGTTC	AGGGCATGTGACTCACCGTT	GTCTTGTAGCGACACTACCC	TTCCAAGCTAGCCCCAGCCT
TATATAATACTCCCTCAAGC	TATAATATTTTGTCTAGGTC	TAGTATATGTACAGATGTAA	TCGCTTCTATCTATATGTAT	CTCCTGATGAGGCCGCGCGT	ACCTACCCCTTCAGCTCACC	ACTACCGGCTGTCTACTCGC
AAGCTCAACCCCCGTAGTAC	TAAACCCACTAGCTATCCAC	GCCGTGTGATTTCATTACTT	TTCATAACATCCTGATCCCA	CTGTTGTAGTTGCTGTGTCT	GGAGTATGCCTCCCTGAAGT	TTAGACAACTGCAGAGCACG
TAAGATAAGCGTCTGCTTCC	AATATAGGTACCCTGCTCCT	TAAAAAAGTAAAATTTGTAA	TATAGTGTCTAGGTAGGGTA	AAGCACGTGCTCTCCCACAC	CTATGCCACTCCCCTCCTCC	CACGCGAGACGCAGCAATAT
AGCTCATGAACAGCAGATAC	TAGTTACGGTGTCCTTGTAA	TGTTATAAATGTAAATAATA	GACGTGTTCAGCACCCCGCT	ATTGTACTTCCAGACACCTA	TCCGCTGACGATGCCTATAC	CCCACAACCCCCAGATACCC
TTCACTCTAGATCCGAGTCC	ATTATAGTAAACTGGTCCCC	TTTGTATATGACTACCTTTG	TATAGTTATGTACAGTTTCT	GGAGTGTTATTTTATTACTG	GTAAGTTCCTCTGCTCCTCC	GCTACTCGCATCAAGCTTCC
AATATGTCTACCCTACTGCG	TACATATCCGAATCATGAAC	TCCCACGTCAACTGCGTCAT	CGCCCTACTGTATAGTACCT	ATCTGCGTTTAGATCCGCTC	AGTGGCGGACGTACTGAGCG	ACAAGACCTCTCCCATATCG
TGACTGGGCATCCGTAGTCG	TATACGCCGTAAGGTCCCCG	GTCCCTTGTGTATATGACCG	GTCCCCTTCTCTTACCCCAC	TGATCCTCTATTACAGCTGC	CGTTACGCCATCACCACAAC	CGCCAGACGCAGACTCACTC
GACAGCGTCAATCTAGGTAC	ACGTTTAATTTTGGTCTCAC	TAAGAAGTACCATGTAAGAT	CACTGCAACGTAGGCCACCT	CACTGCTGACGCGAATAGTG	CATGTGTCCGTCACTCATAC	TTGTCAGCGCTTCCTGCTCC
CATGTAACTACCGAAGAGCG	TTCAATGTAATTATCCTCCT	TGTATTAAACTTTCCTAGCC	CCCATTGTAAACTACTCAAT	TTTGTATAGGTGTCTGACCG	AGGGTAACGCTGACCAGTCG	TCTCGCCACCCAGCAGCCTC
TATAATGACTTGCTACGACG	TAAGATACGAACAGAGACTG	TACAATGCCATGTATATACG	GTCACTCATATACCTTGGAC	TTTGTTTTAGACATATTTGT	GATTCCGCACGACTCAGGCG	TAGCCAACTCACCTAGAGAG
ATTATAACTCTCACTCTAGC	TATATGTATATACGCCGGAA	TATATGATTGCAAAGATTTT	ATCTAGTGACATTTCGTGTC	CAGAAAGATCCCTTCCAGTA	GCCAGCGAACGTCTGAGACG	AAGTGGGAGGCGTGTAGGTC
GGGGTCAGCAACATGAGTAC	TACAGGCAGAACAGCGCACA	AACTCCTCACTCCTTTGTAT	AATAGTGATTGTAGGTCATG	CTCCGGACATGTAGCCATCA	CCCCGGCACATCGAGGAGCC	GCTAATTGACGTAGGCATCA
AATAGTTACATCCCCCTCCT	TAAAAAAGATGTTGGTCGGC	GAATGTTAGTTACTCTTTCT	AAAAAATGTATATAGATAAG	CATCTAGTCCTGCTCTACCG	CACTTACTCCCACTCCTCTC	TTCCTCACGTTTTTTTGCAT
TAGATATGCGTTCCCAGCCC	TGCCCTGGCATACCGGACAC	TAAATATGTTCTGTTGATCG	TAAATATATAAAGGAAATAG	GCGTGATAGCCAATCACCCG	CCCCATTACCCACCGCTGAC	GCCGAAACATGGTTGAGTGT
GACGTGTCACTCAGAGCTAG	AAAATTGTAAATAACGTTGC	CCATGTAATATTGTCCGTAG	TATATAAATGCGAAATTCCG	CAACTGGCTCTCCGCGTGTC	TAATTCTGCAGCCAGCGACG	TCAGTCATGAAGAGAACTAC
TATAGTGGACCGACTGATCC	AATAATTAAAAATCGTTTTG	ATAGTATGTATGTTTCTGTC	TAAATATACATCCCCCCTGT	TAATCCACACGATCTCCCAT	TCCTAGTGCAACGCTCAGTG	TGCGTGTGATCACCGAACAG
TACATTTCCTCGTAACTAGC	GTATCCACTATGTGTTCAGA	GTGCACTCCCGCCTACTCCA	TATTACCCCCTCCTTGTACA	GCACACCGCGTACAGCACCT	ACTAACCCACACCCTCCTCG	AGACGATAATTCTGCGACAC
TAAAGGACCCACCCAAGCGG	TAAATAACCACCGCCAAGCC	TACATATGAAACATACGGAC	CCCTTGTACACAAGACCACT	TGGGATCTTTACTGCTGGTA	GTAGGGTGCGCACTCCTGCT	AATTGGGCTCTGCAGGCTAT
CCACCAACAGCTCACGAGAC	TACTTACCTAGCTATAGTGC	TTGTAAGTATCCACCTAGAT	CTCTGTAATATGTGATGTAT	GAATAAGTAGGCACCTTTTC	TCAATCTCCTCACCTCACGC	TATGGCTAGTGGAGGTGGAC
TCCTTATGACGCGCATCTGC	ACTACAATTGTAACCACAGG	TATTCTGTAAGACTGTAGAA	TATTATAATATCCAATGTAC	TTTTACTCATCACCACAAGC	TCAGTCCCTCGCCTCGGCGG	TGCACTGTGGGCATACTGTT
TAAAGTAAGCTCCCATGCTC	AATATGATCGTCATTGCCAC	TATAAGGTCTAATGGTGCCC	CCTCATCCGATAAGTTGTAC	GTGCAGACTGGCCAATTGGG	AGGCCATCCTCACCTCAGCG	CCCCCTGAATCTGTTGAGAT
TGATGTTGACTCGAGGCCCG	TACAAGTAGCTGGGCTAACG	GTGGGAGCCGTCGTATGTTG	TACCCTGTCCACGCTACCGC	AAATGGAGACCCAGTGAGGT	TCTTCAGACCCGAGCAGTCG	TTAGGGAGCCAATCGGGATC
TAAATACATCTCGAACAGTG	AGTACTCTACTATCAACGCT	TTAGGATGCTCCATATGTTA	CCCTCTATACACCTATGTAG	TGAGGGAGAAGGGAGGGACA	TTGTATTATCTCCCGGAAAC	TAGCTCAGTTGTATCGCGAT
TACAATTCCAGACCTCCAGC	AATAAGAACCTGACACGCTA	TACATTTTCCGCCTAGCGGA	AATACGAGCTACTGTAAGTA	CGCTCGGTACGAACGATTGC	AGGAGAAGACAGCACCTGCG	ACACCACGCTTGACTACCGC
ACCTACGAGACACTATGTCC	TAAATATCAAGACTGGGGAT	TATATAGCCCCAGGCCCCCG	ATAAACTCCCCCCTCAGTTC	GCCACCCCTGCTCGCGCCCA	CAGCCAACATGCAAGGACTC	TGAGGCGCCGAACCGCACCC
TATATAGACAGACCGACAGG	TATATGATAACCTGGTGAAT	TTGTAGATTTCCTATTGTTA	ATATAAGTAAATGGTGGCCA	GATTCACAAATTATGGCTTC	CGCACGTGACTCGACGAGCC	CCACGTAACCTTCGTGAATC
GAGAATGCCTACCTTGCCGC	TATTGTTGTATATTTGCGAG	TAAACGAACGCTCGTCCTCC	TATCTTGTAAAAACATGTTT	CAAGTCTAGGTTTCACAACA	TCTACTCCGATCAGACTGCT	GAGTCTCTAACCAGATCACT
TAAGTTGACGCTCCTCTCGG	AATACTTTGGACAGACTGAT	TACATACAACCCTACCCCTG	TGCATGTTTTTGTTTATTAT	CATCAGACTGCTCCTCATTC	CATCAGTCGCAGCACTTAAG	TCGGTTAAGGCAATACGGGA
ACATGTAACCTCCCGAAACG	AAGAACCATGTACATACACA	ATATGTACTAATTGTAAGCA	ACCCACATGTAAATGCGTAC	GCGTGCGACATCGGTTATCG	TACGCCAACCATCACGTCCC	GTCTGCTTCGCCTAACTCGG
TAAATGGACAGCCAGCTGCT	GCAGGACTCTGTAAGTATGC	TAAAATAAATCAACTAGTAC	AATAAGTTGAGCGCTAAAGT	GTCTCGTCAGCACGGTCAAC	TCAATAGCATAGCGTCCGCG	ACAACCACCACCCCCTTGAC
CCACATGACCATTCTCGAGC	GTGTTGTGTATTGTAAGATG	TCAAACTGTATAGGGTGAAC	TGTAATATGATTCCTGTGCT	ATGGGAACGCGACCTCTGAG	TTTCACTGCAGCCTTCTTCC	GGATCCTCTGTCCACCTTAC
TACAAAACCAGAGAATCACG	CCCGTGTGTAATATGCGCAG	ACAAATACCGTGTATAGGGC	AGCACCATACTACCCTGAGC	TACACTCCGTCTCCCCACCG	CCGAATCCTCTCAGAACTCT	TGCCAAAATACACCGCGTGA
TAAATAGAACCACCCCTACC	GCTCGAAATATGTACATTAG	CCCGACGACCACACACGTAC	GTGATATATGTGCAGACCAA	GACGTCGCAAGTCATACGAG	TGATGTACCACCAGACTGCC	GTGCACGTGACGTACTTTCC
TCCCTCTGACACGAGAACGC	GTAAATTATTAGCATGTGCG	TATTGTTTTTGTCGTTTGAG	CACGTTCATTGTTTCAGTCG	CAAGCATCCTAGTCCGCACG	GACTACGCCACGCCAAGCCG	ACCACTGGCTGCGCGTGGGG
TTTTCTTGACACCATCCTCC	TAAATAGTCTGGCCGCAGTT	TTAGTGTACATTGTAAGGCG	CCCTCTTGTAAACCTTGTAC	ACACTCCCCCCCCTTAAGTT	TCTAAGTTCACCGCTCTGTG	TGAACATCCCACATCAAGTG
GCGTAATGACCAACTCCTAT	TACAGGACCCACCATCTCAC	ACTCTGCCGCTTCCACCCCT	AGTCTTAAACCAATGTAGAT	ACAAACCCTTGGTATGCTTT	TTGCTTCTCACGCACAGCTG	TAAGATACGATATAGCCGCG
TGCCCCCTCTAGAGAGTCGG	TAAAAATAGACGATCCCCTC	TGGACGACTAAACTAAAATG	TTAAATAAGTTGTTCCCTCG	ACAGAAGCGTGTCGTTGCCG	CCGATTACACTCAAGGGTCG	TATTAGATGTCCTGCGCCAC
TAATATAACTGCACACTCGA	TTAATATTAACCTTCCTGTC	TACTTGTAATTCCACTGTCG	TAAATAAGGATCCCGCGCCA	ACACAAGGCGATCGTTCTGG	GTGATCCTCAGAGCGAGTCT	GGGCTCTCGTTCAAGGCTTC
TTCATAACTCACGCGGTTCC	TAGGGTATATAGCCGTGTGG	TGACCGTAACAATTATGTGC	TATCTTACCGCTGCATCGAT	GAGAAGAGGAACCCCGCTAC	AATGAGATCCAGACTGATAT	TACCTCCCCTACTAGCCAAC
TACGGGGAACTCAGCATCGC	ATGTTGTAAACCCCGCCGGC	CCAGAGACGTCGATGTTGAT	AATATATCTGGCTGTTAGGA	ACAAGGCGCATCTTACCACG	ACACGCCGCGTTCTCAATCC	CGATAGCGTCTTGCCGTAAG
TATAATCATCTCCTGGAGCG	TACGATAAAAGCCTACGGGA	AATAATATCCTTTGAGACGG	TAAATGAAGGTAATGACGAT	TCATCCGAGGTCTCCCATCG	CCCTATACCCTCCATCACCG	CGACACACCTCCCTGCGCTA
GACGACGACCTCCTGAGTAC	AATATTGTACAGCCCTACGC	TATTGTACAACTAATTTGTA	CAACAAGACCGACAACATAG	TCATCGTATGTATGCAATAG	GACTGGCGACTCGAGACAGC	TGCATGCATTTCGCCCTGTG
TAAAAAATCGAGACCCTAGC	TAAATAATCTGTCTGCTGTA	ATTTATTGAATTTCGCGTCA	GCTCGCGTGAGGACCGCCGA	CGGGGATTCCAATTCGACCA	CGATTCAGACTCCCTCTCGC	AGCGAGTCTCGCCCTCCCTG
CGATATAACTGCCCTCATCC	TATATTATTGCAACGCCATA	ATTTACTAACACTTGTAGAT	TCTGTGTATAAATGTGATAC	CCGACTGGGGAATGTCTATC	CCTTACACCCACGTATCTGC	TAGCCGCGTTCATTCCGGGC
TAGATAGACAGCCTAAGTCG	TATTATATACCTTCATCACA	CTGTCAGTAATATAATGTCG	CCCGCTGTAGAAAACTATGT	AGGAAACTCCTTCGTTGATA	ACTCAAGCGATACTCGCTAC	CAGAGTCTCCGTCCACGCTC
TAAATTGACCACCCATCTCT	TACATATCCCCTGTCCGCCC	TAAGCCATGTACAGTTGTAT	CCCGGAGATGTAAAGGACTG	CCTCTGCTGGCTCGTCTCAC	GTGGACGCAGACGCAGGGAG	CATGTCATTTCTTTAAGGGC
TATAACCCCCGCCTAGCACG	AGCAAATGTAAATTAGGTAT	CCATGCGACCATTCTGTAAA	TAAATATACCGTTCATGTAC	CGGTATCAAGTTCCTCAGCC	TTTATTTGCGCTCCTATCTC	TCACACCTGTTCCACTCACT
AGTTGTAACTCCCAACTACC	TTTTTATTAAAGGTCGTTCT	TCTGTCTGTATTAATTGTAC	GCAATGTTTAATCCTACGTC	TAGTACTTGCCCCTGACGTC	TGCCATACCTCGCAGCCTAC	CTATGTGTCGTGTCCCGTTC
CGACCGTACAATCCCGAGTC	CAGCATGTAAATAAAGGACC	GGCAACACATGTAGATAAGG	TATATCCCTAAACGGGGCCG	AAGTACGGTTAAATCGATCT	CTAATCTACATCCACTCTAG	GCACAAACGTTCTTTACCAC
CAGTAATGAATCGCGGAGTT	CACCTCTTAAGCCGTCGTCG	ACATACATGTACATGATCCA	TACACTGTAAATTGTAGCCC	TACCAGCTAAATCTGCCTCC	AGAAATCCCCCACCTCTGCG	AACCACCTGTAATCGCCCGA
GCCGACTTAGTCGAGCCCTG	TAGTCGTATCATATCGCCAT	AATTGTATCTCGTTTGACAC	CCCTTCCAACTCCACGATAC	TTCGCACTTCACACCACTCG	TCCTTCTCCACCATCGAGTG	CCTCATGAGTCAACACGCCC
AATAGAAGAGCCACTGTGCG	TGAATATAATACTGAGGTTA	GACTAGTACTTGTCAGACTG	ACTCACAAGCCTTGGCCATA	AACCGCTAACACTGCCACTC	CAAACCTACCTCCGGCTTCC	GCTGGACATGTGCCACGGAG
CCCAATTGACTCCAAGGACC	TACTATAATGCCTATCACCA	TAAATAAAGTGAAAATGTAC	CCTGTGTAAAGTTCATCCTA	TCTTCCCTGCCCCATGCCAC	TCATGAAGAGCACAATCTCT	GACAATCGCTGCCTCCCGCC
TCGTGCCTCTCACGAAGTCC	GAGATTTGTTTACGACTGTA	TATAGTCGTAATCTATCATA	CCGGTCTCCGCTACATGTAC	GGTAACGACAACCGAACATA	AACCGCTACCTACGTCAGCT	TGTTGATCCTCACGCCTTCC
TAGATATCGATCCCTCCCTG	GAATGTAAATGATTCAGACC	TATATAACATGCCGTTGCAC	TGATCAGAAAACGTTTGTAG	ACCACCTCAGCATCCAAGAG	ATCTTGCACGGGAGATCTGT	ACCTTCACCACTCCAACGCT
TAAATATGACCACCAGGACT	CATACGCCCGTACGTCGTTT	GGATCCCGTCTTCCACTCAC	GCGATTATAGGTCACTGTAC	TCTTCCACACCCGTCATGGA	GAGTCATGACGCCCAGCACG	GTCCACAGCAGGGGCCGCCC
GATACTGAACACGACGCTCT	TATATTAGAATGTTCCTGCT	CATTGTAATCTGGACTAGCT	AATCTAATCATTATGCGGCA	CCTCCTACCCATGTCGAGCT	ACAATCAACCTCCTCTCGCC	CGATGTGATCCTCCCTAGTG
GTGATGTTCGCACTCCTCCT	CTCACACTTGGTTAGGTCTT	TATGATTGTAAGAGCGTTAA	GGAAACCATCGAAAAATGTA	TGTCCCAGACTCTTGTGGGT	TGGAGTCCTAATCACTAACC	GAACTGTAACATGTCATGCC
TATAGAAACACGATCGCTCG	CCTCCTGTATAGACCGCGCC	TATGACCTGTATTTAAGTAT	AATCGATGTAAACTAACGCG	TTATTGACCTTAATATCTGG	TCTTCTGGCCGCGCAGATCC	TCACAAAAACCGAGACGCAC
TATTGTACATCACCTGACCC	TATATAAAGAAGGATCCTAT	GCCCGCGGTTATGTAAACGG	AATAACGTACATACATAATA	AAGGTAATTGGTCAGCGTAG	ATCGTCTCGCGGCTCCTCAC	GCTACCGTGACATCTGGCTG
TAGATACCTACCCGCGATGC	TCTCCGTTTCCCGTTTGCCG	TATAGCGATGAGCAATACCT	AGGCTAATATGTGTATGGAC	TTTCGAAAAGGCATGACGTC	CATACAATCTTCACCACACC	CAGGGTTAGTGGGAACGACA
AACTTAGCCCACCGTGGTAC	GTTACGGATATAGATTGTAA	CATGAAAACCCAATGTACAG	CTCATGCCGAAACATTACCG	GTCACCTGTCCCCTCTGCCG	CAGGGTTGAGAGAGATAGCG	GGAGGAATTACCTGGGCTAA
TAAAGCGCAACGACTCACGC	ATGGGAGATGACAAAATATG	GCCAAGAGTTACCACAACGC	AATACTGTAACACTTTAATA	GGGCGGAACACAGCACACAT	TCTAGATGAGCACCTCCTCC	TACCAGGTAGTCACTCACAC
[truncated: 64,108 more rows]

## Sheet: B) Raw Data for Motifs
Figure 7-source data B) Related to Figure 7B and 7C: Top 100 motifs enriched in SEQRS analysis
Pum alone	Nos-Pum
TGTAAATATG	TAAATATGTA
ATGTAAATAA	AATATGTAAA
AATGTAAATA	TATGTAAATA
TGTAAATAAC	ATGTAAATAC
ATGTAAATAG	AAATATGTAA
CATGTAAATA	ATATGTAAAT
TGTAAATAAT	TGTAAATATG
TGTAAATAGA	TATATGTAAA
TGTAAATAAA	AATGTAAATA
ATTGTAAATA	TGTAAATAAC
TATGTAAATA	ATGTAAATAA
ATGTAAATAT	TGTAAATACT
TTGTAAATAT	TATAAATGTA
ACTGTAAATA	TGTAAATACC
TAAATATGTA	ATGTAAATAG
ATGTAAATAC	TGTAAATAGC
TGTAAATAGC	ATAAATGTAA
TGTAAATATT	ACTGTAAATA
TAAATAGATC	AAATGTAAAT
TGTAAATACG	GTAAATATGT
CTTGTAAATA	ATATGTAAAA
TGTAAATAAG	TGTAAATACG
TTGTAAATAC	TAAATGTAAA
TGTAAATACC	ATAATGTAAA
TTGTAAATAA	AGTGTAAATA
TGTAAATATC	ATATTGTAAA
TGTAAATACT	TGTAAATAAG
TGTAAATAGT	CATGTAAATA
TTGTAAATAG	TTGTAAATAC
TAAATATGAT	ATGTAAATAT
ATATGTAAAT	AAAATGTAAA
TGTATATATG	ATATGTAAAG
TAAATATGAA	TGTAAATTGT
AAATGTAAAT	TATGTAAAAA
AATATGTAAA	AATAATGTAA
TGTAAATATA	AATATGTATA
TAAATAATGT	TAATGTAAAT
ATGTATATAA	TGTAAATAAT
AGTGTAAATA	AATATGTAAT
CACTGTAAAT	ATAGTGTAAA
TTTGTAAATA	TATAATGTAA
TGTATATAAA	ATATGTATAG
TGTATATAGA	TGTAAATAGA
TAAATATGTG	ATATGTAAAC
AATTGTAAAT	CCCCTTGTAC
CATTGTAAAT	TGTAAATACA
TAAATAAACG	TGTGTAAATA
TGTAAATAGG	ATAATGTATA
AAATATGTAA	TATGTAAATG
TAAATAAACC	TGTAAATAGT
TAAATAGACC	ATATATGTAA
TAAATATTGT	ATTGTAAATA
ATATTGTAAA	TGTATATAAC
GTGTAAATAA	CACTGTAAAT
TAAATAAATG	TGTAAATAAA
GTAAATATGT	TGTAAATATT
TAAATATTGA	TATAGTGTAA
TGTATATAAC	CTTGTAAATA
AAATAGATCC	TGTATAGTGT
CTGTAAATAA	TAAATTGTAA
GATGTAAATA	TAAATGTATA
TGTGTAAATA	TACATATGTA
GTTGTAAATA	GTGTAAATAC
ACTGTATATA	ACATGTAAAT
TAAATAGAAC	TATATTGTAA
GTAAATAATG	CCCTTGTACA
TCTGTAAATA	CCTGTAAATA
CATGTATATA	TATAATTGTA
TAATGTAAAT	TAGTGTAAAT
CTGTAAATAT	ATGTATATAT
TAAATGTAAA	AAATTGTAAA
CCATGTAAAT	CTGTAAATAA
CCTTGTAAAT	GTGTAAATAA
TAAATAAGAC	ATAATGTACA
GTGTAAATAT	CCCATGTACA
TGTAAATTGT	TAAAAATGTA
TATATTGTAA	TATATATGTA
CGTGTAAATA	GTATAGTGTA
TATATATGTA	ATGTATAAAC
TAAATATGAC	CTGTAAATAC
TAAATAATGC	CTGTAAATAG
CTGTAAATAG	TTGTAAATAT
AATGTATATA	TATAGTGTAT
TATATAGATC	TGTATATACT
TAAATATGTC	TGTAAAGTGT
TATATGTAAA	TAAAGTGTAA
TAAATAATGA	AATATGTGTA
TATAAATGTA	CCCACTGTAC
ATGTACATAC	AATATTGTAA
ACATGTAAAT	TGTACAGACC
CTGTAAATAC	TAAATATGTG
TATATAAACC	TATAATGTAT
TGTATATAAG	ATATGTATAA
GTGTAAATAG	CATGTATATA
TAAATAACGA	CCTACCTGTA
CATGTACATA	AAATGTAAAG
TATGTATATA	TGTATAAATG
TAAATAATCC	GTAAATAATG
ATAATGTAAA	TATTGTAAAT
GTAAATATGA	ACTTGTAAAT

## Sheet: C) Motif Enrichment Data
Figure 7-source data C) Data and analysis related to Figures 7E and Figure 7 figure supplement 4
	All 3'UTRs		Adult Pum Targets			Embryo Pum Targets
Search sequence	3'UTRs	Percentage with motif	PUM targets	Percentage with motif	Chi-squares P-value	PUM targets	Percentage with motif	Chi-squares P-value
total	34749		1675			337
Nos-Pum motif	16209	46.6	1216	72.6	< 0.005	234	69.4	< 0.005
Pum motif	5844	16.8	901	53.8	< 0.005	87	25.8	< 0.005
both motifs	2150	6.2	324	19.3	< 0.005	27	8	0.2045
